# Supplementary material for: Good data with ‘bad’ reflections: the employment of non-spherical scattering factors in the redetermination of the structure of O-ethyl N-phenyl­carbamate
Source: Acta Crystallogr C Struct Chem. 2025 Jul 10;81(Pt 8):455–61. doi: 10.1107/S2053229625005959 (PMC12322929; doi:10.1107/S2053229625005959)
Supplement: Supplementary file 1 [file c-81-00455-sup1.cif]

##############################################################################
#                                                                            #
# This CIF contains the data in a paper accepted for publication in          #
# Acta Crystallographica Section C. It conforms to the requirements of       #
# Notes for Authors for Acta Crystallographica Section C, and has been       #
# peer reviewed under the auspices of the IUCr Commission on Journals.       #
#                                                                            #
# Full details of the Crystallographic Information File format               #
# are given in the paper "The Crystallographic Information File (CIF):       #
# a New Standard Archive File for Crystallography" by S. R. Hall, F. H.      #
# Allen and I. D. Brown [Acta Cryst. (1991), A47, 655-685].                  #
#                                                                            #
# The current version of the core CIF dictionary is obtainable from          #
# ftp://ftp.iucr.org/pub/cif_core.dic.                                       #
#                                                                            #
# Software is freely available for graphical display of the structure(s)     #
# in this CIF. For information consult the CIF software page                 #
# http://www.iucr.org/resources/cif/software.                                #
#                                                                            #
# This file may be used for bona fide research purposes within the           #
# scientific community so long as proper attribution is given to the journal # 
# article from which it was obtained.                                        #
#                                                                            #
##############################################################################
data_2_IAM
_audit_creation_method     'SHELXL-2019/3'
_chemical_name_systematic
;
<i>N</i>-Phenylethoxycarbothioamide
;
_chemical_name_common
;
<i>O</i>-Ethyl <i>N</i>-phenylcarbamate
;
_chemical_formula_moiety     'C9 H11 N O S'
_chemical_formula_sum     'C9 H11 N O S'
_chemical_formula_iupac     'C9 H11 N O S'
_chemical_formula_weight     181.25
_chemical_melting_point     ?
_space_group_crystal_system     triclinic
_space_group_name_H-M_alt     'P -1'
_space_group_name_Hall     '-P 1'
loop_
    _space_group_symop_operation_xyz
    'x, y, z'
    '-x, -y, -z'
_cell_length_a     9.6661(2)
_cell_length_b     11.7465(3)
_cell_length_c     12.1224(2)
_cell_angle_alpha     88.8230(18)
_cell_angle_beta     84.8866(16)
_cell_angle_gamma     84.2903(18)
_cell_volume     1364.03(5)
_cell_formula_units_Z     6
_cell_measurement_reflns_used     132444
_cell_measurement_theta_min     2.1280
_cell_measurement_theta_max     53.8690
_cell_measurement_temperature     100(2)
_exptl_crystal_description     tablet
_exptl_crystal_colour     colourless
_exptl_crystal_size_max     0.2
_exptl_crystal_size_mid     0.2
_exptl_crystal_size_min     0.1
_exptl_crystal_density_diffrn     1.324
_exptl_crystal_density_meas     ?
_exptl_crystal_density_method     ?
_exptl_crystal_F_000     576
_exptl_absorpt_coefficient_mu     0.305
_exptl_absorpt_correction_type     multi-scan
_exptl_absorpt_process_details
;
(CrysAlis PRO; Rigaku OD, 2024)
;
_exptl_absorpt_correction_T_min     0.21980
_exptl_absorpt_correction_T_max     1.00000
_diffrn_ambient_temperature     100.0(2)
_diffrn_source     'micro-focus sealed X-ray tube'
_diffrn_radiation_type     'Mo K\a'
_diffrn_radiation_wavelength     0.71073
_diffrn_radiation_monochromator     mirror
_diffrn_measurement_device_type     'Rigaku XtaLAB Synergy'
_diffrn_measurement_device     'four-circle diffractometer'
_diffrn_measurement_method     '\w scans'
_diffrn_detector     'Hybrid Pixel Array Detector'
_diffrn_detector_area_resol_mean     10.0000
_diffrn_reflns_number     317871
_diffrn_reflns_av_R_equivalents     0.0531
_diffrn_reflns_av_unetI/netI     0.0301
_diffrn_reflns_theta_min     2.126
_diffrn_reflns_theta_max     53.856
_diffrn_reflns_theta_full     45.000
_diffrn_measured_fraction_theta_max     0.992
_diffrn_measured_fraction_theta_full     1.000
_diffrn_reflns_limit_h_min     -21
_diffrn_reflns_limit_h_max     21
_diffrn_reflns_limit_k_min     -26
_diffrn_reflns_limit_k_max     26
_diffrn_reflns_limit_l_min     -27
_diffrn_reflns_limit_l_max     26
_diffrn_radiation_probe     x-ray
_refine_special_details     ?
_reflns_number_total     33252
_reflns_number_gt     23960
_reflns_threshold_expression     'I > 2\s(I)'
_refine_ls_structure_factor_coef     Fsqd
_refine_ls_matrix_type     full
_refine_ls_R_factor_all     0.0543
_refine_ls_R_factor_gt     0.0339
_refine_ls_wR_factor_gt     0.0990
_refine_ls_wR_factor_ref     0.1079
_refine_ls_goodness_of_fit_ref     1.059
_refine_ls_restrained_S_all     1.059
_refine_ls_number_reflns     33252
_refine_ls_number_parameters     340
_refine_ls_number_restraints     0
_refine_ls_hydrogen_treatment     mixed
_refine_ls_weighting_scheme     calc
_refine_ls_weighting_details
              'w=1/[\s^2^(Fo^2^)+(0.0550P)^2^+0.0590P] where P=(Fo^2^+2Fc^2^)/3'
_atom_sites_solution_hydrogens     mixed
_atom_sites_solution_primary     dual
_atom_sites_solution_secondary     ?
_refine_ls_shift/su_max     0.001
_refine_ls_shift/su_mean     0.000
_refine_diff_density_max     0.631
_refine_diff_density_min     -0.286
_refine_ls_extinction_method     none
_refine_ls_extinction_coef     .
loop_
    _atom_type_symbol
    _atom_type_description
    _atom_type_scat_dispersion_real
    _atom_type_scat_dispersion_imag
    _atom_type_scat_source
    'C' 'C' 0.0033 0.0016
                         'International Tables Vol C Tables 4.2.6.8 and 6.1.1.4'
    'H' 'H' 0.0000 0.0000
                         'International Tables Vol C Tables 4.2.6.8 and 6.1.1.4'
    'N' 'N' 0.0061 0.0033
                         'International Tables Vol C Tables 4.2.6.8 and 6.1.1.4'
    'O' 'O' 0.0106 0.0060
                         'International Tables Vol C Tables 4.2.6.8 and 6.1.1.4'
    'S' 'S' 0.1246 0.1234
                         'International Tables Vol C Tables 4.2.6.8 and 6.1.1.4'
_computing_data_collection
;
CrysAlis PRO (Rigaku OD, 2024)
;
_computing_cell_refinement
;
CrysAlis PRO (Rigaku OD, 2024)
;
_computing_data_reduction
;
CrysAlis PRO (Rigaku OD, 2024)
;
_computing_structure_solution
;
SHELXT (Sheldrick, 2015<i>a</i>)
;
_computing_structure_refinement
;
SHELXL2019 (Sheldrick, 2015<i>b</i>)
;
_computing_molecular_graphics
;
<i>XP</i> (Bruker, 1998)
;
_computing_publication_material
;
publCIF (Westrip, 2010)
;
loop_
    _atom_site_type_symbol
    _atom_site_label
    _atom_site_fract_x
    _atom_site_fract_y
    _atom_site_fract_z
    _atom_site_U_iso_or_equiv
    _atom_site_adp_type
    _atom_site_calc_flag
    _atom_site_occupancy
    _atom_site_disorder_assembly
    _atom_site_disorder_group
    S S1 0.21600(2) 0.02605(2) 0.50567(2) 0.01483(2) Uani d 1 . .
    O O1 0.32985(3) -0.06362(3) 0.31547(3) 0.01517(4) Uani d 1 . .
    N N1 0.09842(3) -0.06819(3) 0.34623(3) 0.01380(4) Uani d 1 . .
    H H01 0.0245(10) -0.0565(8) 0.3917(8) 0.024(2) Uiso d 1 . .
    C C1 0.21653(4) -0.03785(3) 0.38380(3) 0.01227(4) Uani d 1 . .
    C C2 0.46397(4) -0.03567(4) 0.34820(3) 0.01618(6) Uani d 1 . .
    H H2A 0.489382 -0.080976 0.414447 0.019 Uiso calc 1 . .
    H H2B 0.459760 0.046626 0.365667 0.019 Uiso calc 1 . .
    C C3 0.56949(4) -0.06463(5) 0.25113(4) 0.02070(7) Uani d 1 . .
    H H3A 0.543195 -0.018891 0.186377 0.031 Uiso calc 1 . .
    H H3B 0.571893 -0.146123 0.234477 0.031 Uiso calc 1 . .
    H H3C 0.661954 -0.047676 0.269449 0.031 Uiso calc 1 . .
    C C4 0.07410(4) -0.11127(3) 0.24189(3) 0.01202(4) Uani d 1 . .
    C C5 0.15684(4) -0.09303(4) 0.14380(3) 0.01462(5) Uani d 1 . .
    H H5 0.238463 -0.054408 0.145161 0.018 Uiso calc 1 . .
    C C6 0.11891(4) -0.13181(4) 0.04409(3) 0.01692(6) Uani d 1 . .
    H H6 0.174590 -0.118578 -0.022661 0.020 Uiso calc 1 . .
    C C7 0.00048(4) -0.18974(4) 0.04082(4) 0.01712(6) Uani d 1 . .
    H H7 -0.024255 -0.216337 -0.027549 0.021 Uiso calc 1 . .
    C C8 -0.08139(4) -0.20832(4) 0.13884(4) 0.01647(6) Uani d 1 . .
    H H8 -0.162291 -0.247834 0.137317 0.020 Uiso calc 1 . .
    C C9 -0.04514(4) -0.16921(3) 0.23899(3) 0.01440(5) Uani d 1 . .
    H H9 -0.101518 -0.181893 0.305518 0.017 Uiso calc 1 . .
    S S1' 0.90290(2) 0.65349(2) 0.50105(2) 0.01602(2) Uani d 1 . .
    O O1' 0.93607(3) 0.75571(3) 0.68898(2) 0.01446(4) Uani d 1 . .
    N N1' 0.72011(3) 0.70799(3) 0.67158(3) 0.01384(4) Uani d 1 . .
    H H01' 0.6603(10) 0.6881(8) 0.6290(9) 0.029(2) Uiso d 1 . .
    C C1' 0.85197(4) 0.70961(3) 0.62553(3) 0.01237(5) Uani d 1 . .
    C C2' 1.07717(4) 0.77284(4) 0.64234(3) 0.01509(5) Uani d 1 . .
    H H2A' 1.073819 0.826338 0.578243 0.018 Uiso calc 1 . .
    H H2B' 1.127614 0.699163 0.617174 0.018 Uiso calc 1 . .
    C C3' 1.14964(4) 0.82191(4) 0.73303(4) 0.01761(6) Uani d 1 . .
    H H3A' 1.156360 0.766511 0.794342 0.026 Uiso calc 1 . .
    H H3B' 1.096096 0.892756 0.759685 0.026 Uiso calc 1 . .
    H H3C' 1.243557 0.838340 0.703985 0.026 Uiso calc 1 . .
    C C4' 0.65594(4) 0.74448(3) 0.77623(3) 0.01242(5) Uani d 1 . .
    C C5' 0.71125(4) 0.81745(4) 0.84693(3) 0.01511(5) Uani d 1 . .
    H H5' 0.799562 0.844640 0.827223 0.018 Uiso calc 1 . .
    C C6' 0.63564(4) 0.84989(4) 0.94654(3) 0.01682(6) Uani d 1 . .
    H H6' 0.673613 0.898935 0.994758 0.020 Uiso calc 1 . .
    C C7' 0.50574(4) 0.81185(4) 0.97668(3) 0.01691(6) Uani d 1 . .
    H H7' 0.454597 0.835598 1.044230 0.020 Uiso calc 1 . .
    C C8' 0.45154(4) 0.73843(4) 0.90647(4) 0.01703(6) Uani d 1 . .
    H H8' 0.363195 0.711443 0.926512 0.020 Uiso calc 1 . .
    C C9' 0.52614(4) 0.70443(4) 0.80719(3) 0.01538(5) Uani d 1 . .
    H H9' 0.488853 0.653787 0.760134 0.018 Uiso calc 1 . .
    S S1" 0.44626(2) 0.67494(2) 0.52468(2) 0.01813(2) Uani d 1 . .
    O O1" 0.40937(3) 0.60232(3) 0.32394(3) 0.01632(5) Uani d 1 . .
    N N1" 0.63052(3) 0.61350(3) 0.35628(3) 0.01501(5) Uani d 1 . .
    H H01" 0.6888(11) 0.6183(8) 0.3993(9) 0.031(2) Uiso d 1 . .
    C C1" 0.49569(4) 0.62821(3) 0.39643(3) 0.01349(5) Uani d 1 . .
    C C2" 0.25987(4) 0.61326(4) 0.35499(4) 0.01686(6) Uani d 1 . .
    H H2A" 0.227385 0.692025 0.379549 0.020 Uiso calc 1 . .
    H H2B" 0.236400 0.559120 0.415865 0.020 Uiso calc 1 . .
    C C3" 0.19338(5) 0.58573(4) 0.25230(4) 0.01947(7) Uani d 1 . .
    H H3A" 0.219962 0.638672 0.192378 0.029 Uiso calc 1 . .
    H H3B" 0.091629 0.593543 0.267621 0.029 Uiso calc 1 . .
    H H3C" 0.225270 0.507055 0.230074 0.029 Uiso calc 1 . .
    C C4" 0.68901(4) 0.56813(3) 0.25307(3) 0.01299(5) Uani d 1 . .
    C C5" 0.62592(4) 0.58646(4) 0.15398(3) 0.01591(5) Uani d 1 . .
    H H5" 0.536911 0.628746 0.153600 0.019 Uiso calc 1 . .
    C C6" 0.69447(5) 0.54230(4) 0.05582(3) 0.01759(6) Uani d 1 . .
    H H6" 0.651455 0.554568 -0.011460 0.021 Uiso calc 1 . .
    C C7" 0.82521(5) 0.48041(4) 0.05490(4) 0.01741(6) Uani d 1 . .
    H H7" 0.870783 0.449942 -0.012303 0.021 Uiso calc 1 . .
    C C8" 0.88839(4) 0.46370(4) 0.15363(4) 0.01653(6) Uani d 1 . .
    H H8" 0.978085 0.422485 0.153553 0.020 Uiso calc 1 . .
    C C9" 0.82093(4) 0.50700(3) 0.25233(3) 0.01479(5) Uani d 1 . .
    H H9" 0.864529 0.495027 0.319370 0.018 Uiso calc 1 . .
loop_
    _atom_site_aniso_label
    _atom_site_aniso_U_11
    _atom_site_aniso_U_22
    _atom_site_aniso_U_33
    _atom_site_aniso_U_12
    _atom_site_aniso_U_13
    _atom_site_aniso_U_23
    S1 0.01302(3) 0.02007(4) 0.01170(3) -0.00304(3) -0.00017(3) -0.00478(3)
    O1 0.00987(8) 0.02325(12) 0.01259(10) -0.00217(8) -0.00045(7) -0.00494(8)
    N1 0.01062(9) 0.01984(12) 0.01122(10) -0.00286(8) 0.00003(8) -0.00423(9)
    C1 0.01100(10) 0.01501(11) 0.01088(11) -0.00155(8) -0.00073(8) -0.00179(9)
    C2 0.01070(11) 0.02434(16) 0.01394(13) -0.00285(10) -0.00146(9) -0.00340(11)
    C3 0.01184(12) 0.0331(2) 0.01699(15) -0.00184(13) 0.00046(11) -0.00482(14)
    C4 0.01056(10) 0.01440(11) 0.01123(11) -0.00157(8) -0.00078(8) -0.00211(8)
    C5 0.01294(11) 0.01970(13) 0.01165(11) -0.00435(10) 0.00017(9) -0.00266(10)
    C6 0.01512(13) 0.02448(16) 0.01157(12) -0.00376(11) -0.00071(10)
                                                                    -0.00355(11)
    C7 0.01536(13) 0.02254(15) 0.01421(13) -0.00289(11) -0.00320(10)
                                                                    -0.00468(11)
    C8 0.01392(12) 0.02000(14) 0.01652(14) -0.00454(10) -0.00320(10)
                                                                    -0.00274(11)
    C9 0.01203(11) 0.01786(13) 0.01376(12) -0.00372(9) -0.00081(9) -0.00134(10)
    S1' 0.01325(3) 0.02159(4) 0.01337(4) -0.00253(3) 0.00024(3) -0.00580(3)
    O1' 0.01093(8) 0.02134(11) 0.01164(9) -0.00378(8) -0.00097(7) -0.00248(8)
    N1' 0.01109(9) 0.01926(12) 0.01154(10) -0.00310(8) -0.00049(8) -0.00310(9)
    C1' 0.01129(10) 0.01461(11) 0.01134(11) -0.00166(8) -0.00109(8) -0.00103(9)
    C2' 0.01174(11) 0.02033(14) 0.01357(12) -0.00356(10) -0.00087(9)
                                                                    -0.00080(10)
    C3' 0.01474(13) 0.02162(15) 0.01747(15) -0.00428(11) -0.00402(11)
                                                                    -0.00107(12)
    C4' 0.01117(10) 0.01519(11) 0.01100(11) -0.00158(8) -0.00112(8) -0.00066(9)
    C5' 0.01323(11) 0.01886(13) 0.01361(12) -0.00342(10) -0.00021(9)
                                                                    -0.00389(10)
    C6' 0.01540(13) 0.02139(15) 0.01378(13) -0.00268(11) 0.00008(10)
                                                                    -0.00472(11)
    C7' 0.01477(13) 0.02249(15) 0.01300(13) -0.00110(11) 0.00083(10)
                                                                    -0.00184(11)
    C8' 0.01302(12) 0.02379(16) 0.01438(13) -0.00391(11) 0.00076(10)
                                                                    -0.00080(11)
    C9' 0.01305(12) 0.02032(14) 0.01331(12) -0.00453(10) -0.00064(10)
                                                                    -0.00132(10)
    S1" 0.01392(4) 0.02775(5) 0.01275(4) -0.00157(3) -0.00059(3) -0.00587(3)
    O1" 0.01041(9) 0.02579(13) 0.01309(10) -0.00231(8) -0.00145(7) -0.00404(9)
    N1" 0.01086(10) 0.02288(13) 0.01161(10) -0.00230(9) -0.00132(8) -0.00290(9)
    C1" 0.01144(10) 0.01747(12) 0.01174(11) -0.00172(9) -0.00147(9) -0.00131(9)
    C2" 0.01103(11) 0.02335(16) 0.01637(14) -0.00206(10) -0.00122(10)
                                                                    -0.00238(12)
    C3" 0.01506(13) 0.02253(16) 0.02165(17) -0.00110(12) -0.00625(12)
                                                                    -0.00367(13)
    C4" 0.01149(10) 0.01645(12) 0.01124(11) -0.00266(9) -0.00071(9) -0.00061(9)
    C5" 0.01339(12) 0.02231(15) 0.01190(12) -0.00083(10) -0.00153(9) 0.00030(10)
    C6" 0.01627(13) 0.02501(16) 0.01165(12) -0.00256(12) -0.00134(10)
                                                                    -0.00076(11)
    C7" 0.01633(13) 0.02165(15) 0.01417(13) -0.00276(11) 0.00082(11)
                                                                    -0.00322(11)
    C8" 0.01410(12) 0.01851(14) 0.01670(14) -0.00059(10) -0.00039(10)
                                                                    -0.00250(11)
    C9" 0.01303(11) 0.01753(13) 0.01389(12) -0.00127(9) -0.00183(9) -0.00076(10)
loop_
    _geom_bond_atom_site_label_1
    _geom_bond_atom_site_label_2
    _geom_bond_site_symmetry_2
    _geom_bond_distance
    _geom_bond_publ_flag
    S1 C1 . 1.6702(4) y
    O1 C1 . 1.3266(4) y
    O1 C2 . 1.4586(5) y
    N1 C1 . 1.3484(5) y
    N1 C4 . 1.4191(5) y
    C2 C3 . 1.5080(6) ?
    C4 C5 . 1.3977(5) ?
    C4 C9 . 1.3990(5) ?
    C5 C6 . 1.3920(5) ?
    C6 C7 . 1.3926(6) ?
    C7 C8 . 1.3934(6) ?
    C8 C9 . 1.3924(6) ?
    S1' C1' . 1.6727(4) y
    O1' C1' . 1.3274(5) y
    O1' C2' . 1.4604(5) y
    N1' C1' . 1.3470(5) y
    N1' C4' . 1.4167(5) y
    C2' C3' . 1.5084(6) ?
    C4' C5' . 1.3993(5) ?
    C4' C9' . 1.4009(5) ?
    C5' C6' . 1.3942(5) ?
    C6' C7' . 1.3903(6) ?
    C7' C8' . 1.3936(6) ?
    C8' C9' . 1.3913(6) ?
    S1" C1" . 1.6724(4) y
    O1" C1" . 1.3241(5) y
    O1" C2" . 1.4541(5) y
    N1" C1" . 1.3457(5) y
    N1" C4" . 1.4179(5) y
    C2" C3" . 1.5060(6) ?
    C4" C5" . 1.3983(5) ?
    C4" C9" . 1.3992(5) ?
    C5" C6" . 1.3931(6) ?
    C6" C7" . 1.3931(6) ?
    C7" C8" . 1.3930(6) ?
    C8" C9" . 1.3912(6) ?
    N1 H01 . 0.864(9) ?
    C2 H2A . 0.9900 ?
    C2 H2B . 0.9900 ?
    C3 H3A . 0.9800 ?
    C3 H3B . 0.9800 ?
    C3 H3C . 0.9800 ?
    C5 H5 . 0.9500 ?
    C6 H6 . 0.9500 ?
    C7 H7 . 0.9500 ?
    C8 H8 . 0.9500 ?
    C9 H9 . 0.9500 ?
    N1' H01' . 0.860(10) ?
    C2' H2A' . 0.9900 ?
    C2' H2B' . 0.9900 ?
    C3' H3A' . 0.9800 ?
    C3' H3B' . 0.9800 ?
    C3' H3C' . 0.9800 ?
    C5' H5' . 0.9500 ?
    C6' H6' . 0.9500 ?
    C7' H7' . 0.9500 ?
    C8' H8' . 0.9500 ?
    C9' H9' . 0.9500 ?
    N1" H01" . 0.807(10) ?
    C2" H2A" . 0.9900 ?
    C2" H2B" . 0.9900 ?
    C3" H3A" . 0.9800 ?
    C3" H3B" . 0.9800 ?
    C3" H3C" . 0.9800 ?
    C5" H5" . 0.9500 ?
    C6" H6" . 0.9500 ?
    C7" H7" . 0.9500 ?
    C8" H8" . 0.9500 ?
    C9" H9" . 0.9500 ?
loop_
    _geom_angle_atom_site_label_1
    _geom_angle_atom_site_label_2
    _geom_angle_atom_site_label_3
    _geom_angle_site_symmetry_1
    _geom_angle_site_symmetry_3
    _geom_angle
    _geom_angle_publ_flag
    C1 O1 C2 . . 118.52(3) y
    C1 N1 C4 . . 130.50(3) y
    O1 C1 N1 . . 113.77(3) y
    O1 C1 S1 . . 124.40(3) y
    N1 C1 S1 . . 121.82(3) y
    O1 C2 C3 . . 106.45(3) ?
    C5 C4 C9 . . 119.68(3) ?
    C5 C4 N1 . . 123.82(3) ?
    C9 C4 N1 . . 116.39(3) ?
    C6 C5 C4 . . 119.60(3) ?
    C5 C6 C7 . . 120.92(4) ?
    C6 C7 C8 . . 119.34(4) ?
    C9 C8 C7 . . 120.29(4) ?
    C8 C9 C4 . . 120.16(4) ?
    C1' O1' C2' . . 118.40(3) y
    C1' N1' C4' . . 131.60(3) y
    O1' C1' N1' . . 114.04(3) y
    O1' C1' S1' . . 124.18(3) y
    N1' C1' S1' . . 121.75(3) y
    O1' C2' C3' . . 106.84(3) ?
    C5' C4' C9' . . 119.46(3) ?
    C5' C4' N1' . . 124.96(3) ?
    C9' C4' N1' . . 115.57(3) ?
    C6' C5' C4' . . 119.42(4) ?
    C7' C6' C5' . . 121.28(4) ?
    C6' C7' C8' . . 119.11(4) ?
    C9' C8' C7' . . 120.35(4) ?
    C8' C9' C4' . . 120.36(4) ?
    C1" O1" C2" . . 119.55(3) y
    C1" N1" C4" . . 128.93(3) y
    O1" C1" N1" . . 112.85(3) y
    O1" C1" S1" . . 124.79(3) y
    N1" C1" S1" . . 122.36(3) y
    O1" C2" C3" . . 105.63(3) ?
    C5" C4" C9" . . 119.69(3) ?
    C5" C4" N1" . . 123.80(3) ?
    C9" C4" N1" . . 116.42(3) ?
    C6" C5" C4" . . 119.55(4) ?
    C5" C6" C7" . . 120.94(4) ?
    C8" C7" C6" . . 119.27(4) ?
    C9" C8" C7" . . 120.41(4) ?
    C8" C9" C4" . . 120.15(4) ?
    C1 N1 H01 . . 115.0(6) ?
    C4 N1 H01 . . 114.4(6) ?
    O1 C2 H2A . . 110.4 ?
    C3 C2 H2A . . 110.4 ?
    O1 C2 H2B . . 110.4 ?
    C3 C2 H2B . . 110.4 ?
    H2A C2 H2B . . 108.6 ?
    C2 C3 H3A . . 109.5 ?
    C2 C3 H3B . . 109.5 ?
    H3A C3 H3B . . 109.5 ?
    C2 C3 H3C . . 109.5 ?
    H3A C3 H3C . . 109.5 ?
    H3B C3 H3C . . 109.5 ?
    C6 C5 H5 . . 120.2 ?
    C4 C5 H5 . . 120.2 ?
    C5 C6 H6 . . 119.5 ?
    C7 C6 H6 . . 119.5 ?
    C6 C7 H7 . . 120.3 ?
    C8 C7 H7 . . 120.3 ?
    C9 C8 H8 . . 119.9 ?
    C7 C8 H8 . . 119.9 ?
    C8 C9 H9 . . 119.9 ?
    C4 C9 H9 . . 119.9 ?
    C1' N1' H01' . . 116.2(7) ?
    C4' N1' H01' . . 111.9(7) ?
    O1' C2' H2A' . . 110.4 ?
    C3' C2' H2A' . . 110.4 ?
    O1' C2' H2B' . . 110.4 ?
    C3' C2' H2B' . . 110.4 ?
    H2A' C2' H2B' . . 108.6 ?
    C2' C3' H3A' . . 109.5 ?
    C2' C3' H3B' . . 109.5 ?
    H3A' C3' H3B' . . 109.5 ?
    C2' C3' H3C' . . 109.5 ?
    H3A' C3' H3C' . . 109.5 ?
    H3B' C3' H3C' . . 109.5 ?
    C6' C5' H5' . . 120.3 ?
    C4' C5' H5' . . 120.3 ?
    C7' C6' H6' . . 119.4 ?
    C5' C6' H6' . . 119.4 ?
    C6' C7' H7' . . 120.4 ?
    C8' C7' H7' . . 120.4 ?
    C9' C8' H8' . . 119.8 ?
    C7' C8' H8' . . 119.8 ?
    C8' C9' H9' . . 119.8 ?
    C4' C9' H9' . . 119.8 ?
    C1" N1" H01" . . 117.5(7) ?
    C4" N1" H01" . . 112.3(7) ?
    O1" C2" H2A" . . 110.6 ?
    C3" C2" H2A" . . 110.6 ?
    O1" C2" H2B" . . 110.6 ?
    C3" C2" H2B" . . 110.6 ?
    H2A" C2" H2B" . . 108.7 ?
    C2" C3" H3A" . . 109.5 ?
    C2" C3" H3B" . . 109.5 ?
    H3A" C3" H3B" . . 109.5 ?
    C2" C3" H3C" . . 109.5 ?
    H3A" C3" H3C" . . 109.5 ?
    H3B" C3" H3C" . . 109.5 ?
    C6" C5" H5" . . 120.2 ?
    C4" C5" H5" . . 120.2 ?
    C5" C6" H6" . . 119.5 ?
    C7" C6" H6" . . 119.5 ?
    C8" C7" H7" . . 120.4 ?
    C6" C7" H7" . . 120.4 ?
    C9" C8" H8" . . 119.8 ?
    C7" C8" H8" . . 119.8 ?
    C8" C9" H9" . . 119.9 ?
    C4" C9" H9" . . 119.9 ?
loop_
    _geom_torsion_atom_site_label_1
    _geom_torsion_atom_site_label_2
    _geom_torsion_atom_site_label_3
    _geom_torsion_atom_site_label_4
    _geom_torsion_site_symmetry_1
    _geom_torsion_site_symmetry_2
    _geom_torsion_site_symmetry_3
    _geom_torsion_site_symmetry_4
    _geom_torsion
    _geom_torsion_publ_flag
    C2 O1 C1 N1 . . . . -179.41(4) y
    C2 O1 C1 S1 . . . . 0.53(5) y
    C4 N1 C1 O1 . . . . -7.65(6) y
    C4 N1 C1 S1 . . . . 172.42(3) y
    C1 O1 C2 C3 . . . . -174.98(4) y
    C1 N1 C4 C5 . . . . -24.14(6) y
    C1 N1 C4 C9 . . . . 159.70(4) y
    C9 C4 C5 C6 . . . . 0.60(6) ?
    N1 C4 C5 C6 . . . . -175.44(4) ?
    C4 C5 C6 C7 . . . . -0.75(7) ?
    C5 C6 C7 C8 . . . . 0.41(7) ?
    C6 C7 C8 C9 . . . . 0.07(7) ?
    C7 C8 C9 C4 . . . . -0.21(6) ?
    C5 C4 C9 C8 . . . . -0.13(6) ?
    N1 C4 C9 C8 . . . . 176.20(4) ?
    C2' O1' C1' N1' . . . . -173.55(3) y
    C2' O1' C1' S1' . . . . 8.55(5) y
    C4' N1' C1' O1' . . . . -1.46(6) y
    C4' N1' C1' S1' . . . . 176.50(3) y
    C1' O1' C2' C3' . . . . -178.03(3) y
    C1' N1' C4' C5' . . . . 16.53(7) y
    C1' N1' C4' C9' . . . . -164.81(4) y
    C9' C4' C5' C6' . . . . -0.58(6) ?
    N1' C4' C5' C6' . . . . 178.03(4) ?
    C4' C5' C6' C7' . . . . -0.50(7) ?
    C5' C6' C7' C8' . . . . 1.03(7) ?
    C6' C7' C8' C9' . . . . -0.48(7) ?
    C7' C8' C9' C4' . . . . -0.59(7) ?
    C5' C4' C9' C8' . . . . 1.13(6) ?
    N1' C4' C9' C8' . . . . -177.61(4) ?
    C2" O1" C1" N1" . . . . 179.74(4) y
    C2" O1" C1" S1" . . . . -0.49(6) y
    C4" N1" C1" O1" . . . . -4.65(6) y
    C4" N1" C1" S1" . . . . 175.57(3) y
    C1" O1" C2" C3" . . . . 176.04(4) y
    C1" N1" C4" C5" . . . . 36.50(7) y
    C1" N1" C4" C9" . . . . -146.97(4) y
    C9" C4" C5" C6" . . . . 0.83(6) ?
    N1" C4" C5" C6" . . . . 177.25(4) ?
    C4" C5" C6" C7" . . . . -0.20(7) ?
    C5" C6" C7" C8" . . . . -0.65(7) ?
    C6" C7" C8" C9" . . . . 0.85(7) ?
    C7" C8" C9" C4" . . . . -0.22(6) ?
    C5" C4" C9" C8" . . . . -0.63(6) ?
    N1" C4" C9" C8" . . . . -177.31(4) ?
loop_
    _geom_hbond_atom_site_label_D
    _geom_hbond_atom_site_label_H
    _geom_hbond_atom_site_label_A
    _geom_hbond_site_symmetry_A
    _geom_hbond_distance_DH
    _geom_hbond_distance_HA
    _geom_hbond_distance_DA
    _geom_hbond_angle_DHA
    _geom_hbond_publ_flag
    N1 H01 S1 2_556 0.864(9) 2.533(10) 3.3867(3) 169.5(9) yes
    N1' H01' S1" . 0.860(10) 2.538(10) 3.3766(4) 165.0(9) yes
    N1" H01" S1' . 0.807(10) 2.573(10) 3.3668(4) 167.7(10) yes
    C5 H5 O1 . 0.95 2.31 2.8306(5) 113.6 yes
    C5' H5' O1' . 0.95 2.25 2.8136(5) 117.5 yes
    C5" H5" O1" . 0.95 2.34 2.7983(5) 109.1 yes
    C9 H9 S1 2_556 0.95 3.02 3.7264(4) 132.1 yes
    C9 H9 S1' 1_445 0.95 3.03 3.7860(4) 137.7 yes
    C9' H9' S1" . 0.95 2.92 3.6080(4) 130.1 yes
    C9" H9" S1' . 0.95 2.98 3.6864(4) 131.9 yes
    C2' H2A' S1 1_665 0.99 2.92 3.6862(4) 135.2 yes
_shelx_space_group_comment
;
The symmetry employed for this shelxl refinement is uniquely defined
by the following loop, which should always be used as a source of
symmetry information in preference to the above space-group names.
They are only intended as comments.
;
_shelx_estimated_absorpt_T_min     0.941
_shelx_estimated_absorpt_T_max     0.970
_shelx_hkl_file
;
   0   0   2 533.348 33.8167  45
   0   0   3 525.825 35.2264  45
   0   0  -3 517.478 33.9676  41
   0   0  -3 563.541 33.9918  40
   0   0  -3 519.379 33.9603  26
   0   0  -3 602.970 34.0102  36
   0   0  -4 3119.85 193.778  41
   0   0   4 3142.92 195.533  45
   0   0  -4 3134.69 193.666  43
   0   0  -4 3173.70 193.814  40
   0   0  -4 3175.19 193.816  36
   0   0  -5 4296.84 261.920  34
   0   0  -5 4442.36 262.188  40
   0   0   5 4490.00 264.556  45
   0   0  -5 4156.31 262.125  41
   0   0  -5 4282.37 261.976  43
   0   0  -5 4060.07 262.133  36
   0   0  -6 8446.27 500.070  32
   0   0  -6 8229.95 500.143  34
   0   0  -6 8236.55 500.222  43
   0   0   6 8383.79 503.216  45
   0   0  -6 7873.70 500.390  41
   0   0  -6 7289.24 500.375  36
   0   0  -6 8372.58 500.495  40
   0   0  -7 7085.90 422.998  34
   0   0  -7 7024.06 422.898  32
   0   0  -7 6863.53 423.323  41
   0   0  -7 6681.93 423.060  43
   0   0   7 6855.05 426.542  45
   0   0  -7 6303.08 423.309  40
   0   0  -7 7157.24 423.383  36
   0   0  -8 3813.98 238.118  34
   0   0  -8 3958.43 238.024  32
   0   0  -8 3900.76 238.241  43
   0   0   8 3963.17 242.272  45
   0   0  -8 3786.00 238.517  41
   0   0  -8 3931.21 238.610  36
   0   0  -8 3747.41 238.420  38
   0   0  -9 2190.10 136.189  34
   0   0   9 2339.45 141.070  45
   0   0  -9 2220.63 136.720  41
   0   0  -9 2185.47 136.328  43
   0   0   9 2386.09 140.743  10
   0   0  -9 2149.77 136.566  38
   0   0  -9 2255.56 136.771  36
   0   0 -10 676.201 42.3080  34
   0   0 -10 687.056 42.9719  41
   0   0  10 730.815 47.6867  45
   0   0 -10 636.548 42.4469  43
   0   0  10 682.211 47.0068  10
   0   0 -10 693.905 42.8375  38
   0   0 -10 700.246 43.0813  36
   0   0 -11 2933.64 182.363  34
   0   0 -11 2898.60 182.555  43
   0   0  11 2984.47 188.109  45
   0   0 -11 3167.91 183.208  41
   0   0  11 3126.83 187.795  10
   0   0 -11 2768.59 183.066  36
   0   0 -11 3028.32 182.984  38
   0   0 -12 1261.43 76.8943  33
   0   0 -12 1198.36 75.9272  34
   0   0  12 1277.65 82.3000  45
   0   0 -12 1236.12 76.1963  43
   0   0 -12 1278.34 76.9221  41
   0   0  12 1160.23 80.9374  10
   0   0 -12 1241.01 76.6657  38
   0   0 -12 1141.69 76.7764  36
   0   0 -13 180.333 13.1037  33
   0   0 -13 179.542 11.9880  34
   0   0  13 170.628 17.3931  45
   0   0 -13 165.316 12.2256  43
   0   0 -13 177.711 13.1306  41
   0   0  13 194.174 17.4901  10
   0   0 -13 184.650 12.8400  38
   0   0 -13 168.907 13.0681  36
   0   0 -14 5.00005 3.91726  33
   0   0 -14 0.31601 2.61438  34
   0   0 -14 2.16804 3.84231  41
   0   0 -14 1.26591 2.91169  43
   0   0  14 5.32324 5.77092  45
   0   0  14 12.0322 6.13898  10
   0   0 -14 12.4754 4.30422  36
   0   0 -14 8.92165 3.81720  38
   0   0 -15 199.948 13.9536  34
   0   0 -15 261.019 16.0368  33
   0   0 -15 226.298 15.7082  41
   0   0 -15 196.124 14.3612  43
   0   0  15 177.055 19.2812  10
   0   0  15 146.869 18.6610   9
   0   0 -15 206.686 15.5692  36
   0   0 -15 215.293 15.3602  38
   0   0 -16 233.608 18.0816  36
   0   0 -16 258.715 17.9148  38
   0   0 -16 228.228 16.7264  43
   0   0 -16 274.933 18.4365  41
   0   0 -16 253.293 16.3474  34
   0   0 -16 233.675 18.0703  33
   0   0 -16 232.529 18.0744  26
   0   0  16 286.806 17.8200  12
   0   0  16 200.107 22.2938  10
   0   0  16 199.789 21.9106   9
   0   0 -17 260.090 19.0212  38
   0   0 -17 267.608 19.4696  36
   0   0 -17 247.460 17.7254  43
   0   0 -17 259.310 19.4220  41
   0   0 -17 300.727 19.6406  33
   0   0 -17 239.474 19.2599  26
   0   0  17 208.885 23.7689  10
   0   0  17 277.566 18.6856  12
   0   0 -18 0.90953 5.02267  38
   0   0 -18 8.44430 5.68496  36
   0   0 -18 4.09604 3.74878  43
   0   0 -18 8.40186 5.29286  41
   0   0 -18 3.07866 5.31744  33
   0   0  18 11.3191 4.83784  12
   0   0  18 7.05287 4.89517  15
   0   0  18 13.6503 8.94538  10
   0   0 -18 6.31571 5.84303  26
   0   0 -19 9.00206 5.62919  36
   0   0 -19 20.2846 5.79773  38
   0   0 -19 9.78924 4.16834  43
   0   0 -19 20.2598 6.60261  41
   0   0 -19 8.75928 5.86188  33
   0   0 -19 18.9933 6.65695  26
   0   0  19 26.8990 11.7984  10
   0   0  19 9.58096 5.29295  15
   0   0  19 9.93409 4.76371  12
   0   0  20 524.057 35.1969  12
   0   0  20 507.549 34.9726  15
   0   0  20 459.832 43.9625  10
   0   0 -20 529.430 35.4331  36
   0   0 -20 549.760 34.9337  38
   0   0 -20 542.451 35.5512  41
   0   0 -20 447.514 34.7799  33
   0   0  20 536.651 34.2166  28
   0   0 -20 532.568 35.4567  26
   0   0  20 452.655 33.8427  24
   0   0 -21 1.23805 6.31296  36
   0   0 -21 7.43461 6.49139  41
   0   0 -21 1.21607 6.53623  26
   0   0  21-1.14800 5.64709  15
   0   0  22 25.3723 6.51838  21
   0   0  22 24.2864 6.88670  18
   0   0 -22 26.5825 7.48072  36
   0   0 -22 6.16609 6.78662  26
   0   0  22 24.4402 6.75238  15
   0   0  23 10.7653 6.31997  18
   0   0  23 5.89278 5.97472  21
   0   0 -23 10.2010 7.03454  36
   0   0 -23 16.0456 6.85026  26
   0   0  23-3.45887 6.13271  15
   0   0  24 10.9568 5.97904  21
   0   0  24 10.9275 6.06286  18
   0   0  24 12.2179 6.26761  15
   0   0 -24 14.3998 7.24699  26
   0   0 -25 2.27364 6.44530  26
   0   0 -26 14.6627 6.28463  26
   0   0  26 4.81652 5.22295  22
   0   0 -27 32.8975 7.07164  26
   0   1 -27-3.60912 5.84006  26
   0   1 -27 9.07010 6.29384  36
   0   1 -26 28.4072 7.24097  26
   0  -1  26 15.3629 5.87418  22
   0   1 -26 27.9603 7.60858  36
   0   1 -25 29.8024 7.20944  26
   0  -1  25 27.6507 6.70335  21
   0  -1  25 28.4778 6.71036  18
   0   1 -25 20.4005 7.53532  36
   0  -1  24 4.97112 5.86587  21
   0  -1  24 1.98313 6.02951  18
   0   1 -24 5.02183 7.08686  36
   0   1 -24 10.4939 6.91077  26
   0  -1  24 10.3282 6.14082  15
   0  -1  23 2.11331 6.48513  18
   0  -1  23 8.48165 6.38093  21
   0   1 -23 3.84252 6.40335  36
   0  -1  23 9.48036 6.13627  15
   0   1 -23 7.16399 6.22394  26
   0   1 -22 53.4585 8.72637  36
   0  -1  22 53.8410 8.40604  15
   0   1 -22 56.4666 8.70884  26
   0   1 -21 24.9149 7.25750  36
   0  -1  21 18.6209 6.02713  24
   0   1 -21 10.6673 6.72694  26
   0  -1  21 18.7589 5.67810  28
   0  -1  21 14.1767 6.31871  15
   0  -1  20 49.5737 8.87067  12
   0  -1  20 51.5933 8.72311  15
   0   1 -20 90.0153 9.91831  36
   0   1 -20 80.0703 9.88340  41
   0   1 -20 59.5940 6.99440  43
   0   1 -20 87.2492 9.83604  33
   0  -1  20 65.8301 8.08487  28
   0  -1  20 77.6292 8.41467  24
   0   1 -20 67.3187 9.00926  26
   0   1 -19 12.4743 5.56246  38
   0   1 -19 10.1942 5.34915  36
   0   1 -19 10.1507 5.89926  41
   0   1 -19 11.2789 4.32195  43
   0   1 -19 15.9381 6.21865  33
   0  -1  19-4.61379 11.4455  10
   0  -1  19 9.07843 5.48757  12
   0  -1  19 10.9808 5.93154  15
   0   1 -19 5.44810 5.92263  26
   0   1 -18 31.8699 6.62435  36
   0   1 -18 27.9809 5.85230  38
   0   1 -18 23.9763 4.85649  43
   0   1 -18 34.6225 6.54970  41
   0   1 -18 45.8140 6.85031  33
   0  -1  18 35.6359 11.5815  10
   0  -1  18 40.6437 6.19413  12
   0   1 -18 30.5930 6.47093  26
   0   1 -17-0.83483 4.99641  38
   0   1 -17 6.85411 5.13425  36
   0   1 -17 4.84006 5.07593  41
   0   1 -17 2.26943 4.06905  43
   0   1 -17 4.02575 3.20855  34
   0   1 -17 1.84666 4.77817  33
   0  -1  17 8.83865 4.22178  12
   0  -1  17-3.46926 9.32494  10
   0   1 -17 5.70094 5.39094  26
   0   1 -16 2.70104 4.69343  36
   0   1 -16 9.20437 4.77559  38
   0   1 -16 3.24568 3.58646  43
   0   1 -16 1.76409 4.37939  41
   0   1 -16 6.38712 3.12174  34
   0   1 -16 5.07320 4.46692  33
   0  -1  16 4.70423 3.74982  12
   0  -1  16 3.10426 7.69541  10
   0   1 -16 4.38215 4.74780  26
   0   1 -15-2.46324 4.44103  36
   0   1 -15 1.38979 3.85051  38
   0   1 -15-3.06614 3.64715  43
   0   1 -15 0.79949 4.21623  41
   0   1 -15-2.30772 4.18636  33
   0   1 -15-0.38678 2.99566  34
   0  -1  15-1.40589 3.50962  12
   0  -1  15-2.79215 7.31319  10
   0   1 -15-3.97451 4.50672  26
   0   1 -14 32.4676 5.28261  36
   0   1 -14 36.2851 4.86253  38
   0  -1  14 24.4142 7.77803  45
   0   1 -14 45.3713 4.75181  43
   0   1 -14 23.7060 4.96436  41
   0   1 -14 32.4779 3.87783  34
   0   1 -14 32.5287 5.06307  33
   0  -1  14 25.4385 7.00694  10
   0  -1  14 39.1975 4.85939  12
   0   1 -14 56.9366 5.87592  26
   0   1 -13 0.66287 3.56239  36
   0   1 -13-1.11310 3.13701  38
   0  -1  13-5.05293 6.61680  45
   0   1 -13-1.28388 3.69961  41
   0   1 -13 0.88305 3.03644  43
   0   1 -13-1.39271 2.55373  34
   0   1 -13 3.09445 3.64347  33
   0  -1  13-2.31956 5.39773  10
   0   1 -13 1.28565 3.68450  26
   0   1 -12 11.3701 3.43067  38
   0   1 -12 14.0970 3.79820  36
   0   1 -12 12.1266 3.03427  43
   0  -1  12 6.99432 6.30254  45
   0   1 -12 7.39199 3.50223  41
   0   1 -12 10.4121 3.44387  33
   0   1 -12 9.75080 2.74450  34
   0  -1  12 12.6526 5.26950  10
   0   1 -12 16.0545 3.75837  26
   0   1 -11 293.899 19.1251  38
   0   1 -11 257.825 19.2663  36
   0  -1  11 250.333 23.3347  45
   0   1 -11 297.249 18.9342  43
   0   1 -11 284.649 19.3234  41
   0   1 -11 270.530 18.6026  34
   0   1 -11 321.136 19.4148  33
   0  -1  11 335.389 23.9521  10
   0   1 -11 289.963 19.3784  26
   0   1 -10 150.154 10.5764  38
   0   1 -10 148.425 10.8739  36
   0   1 -10 142.854 10.4214  43
   0  -1  10 131.956 14.4569  45
   0   1 -10 151.142 10.8091  41
   0   1 -10 170.008 10.8803  33
   0   1 -10 151.973 10.2717  34
   0  -1  10 140.176 13.8682  10
   0   1 -10 148.481 10.7796  26
   0   1  -9 36.3370 4.03564  36
   0   1  -9 46.5433 3.97448  38
   0   1  -9 47.7536 4.26575  41
   0  -1   9 26.1554 6.40245  45
   0   1  -9 43.4327 3.90603  43
   0   1  -9 37.8280 3.95109  33
   0   1  -9 36.3116 3.61800  34
   0  -1   9 37.2123 6.30199  10
   0   1  -9 34.5315 4.03292  26
   0   1  -8 254.958 16.8858  34
   0   1  -8 270.787 17.1979  33
   0   1  -8 263.063 17.0121  43
   0   1  -8 271.760 17.2609  41
   0  -1   8 240.913 20.3383  45
   0  -1   8 304.647 20.7941  10
   0   1  -8 254.466 17.2303  36
   0   1  -8 261.624 17.0809  38
   0   1  -7 1032.60 72.1964  33
   0   1  -7 1186.16 72.1132  34
   0   1  -7 1225.32 72.3952  41
   0   1  -7 1212.04 72.1947  43
   0  -1   7 1198.10 75.7049  45
   0  -1   7 1255.45 75.4872  10
   0   1  -7 1122.71 72.1853  38
   0   1  -7 1198.48 72.3729  36
   0   1  -6 11.3541 2.00905  33
   0   1  -6 14.3774 2.04155  34
   0   1  -6 12.6578 2.00225  43
   0   1  -6 17.4892 2.44096  41
   0  -1   6 14.9206 3.81402  45
   0  -1   6 13.3645 3.54728  10
   0   1  -6 18.6366 2.17790  38
   0   1  -6 11.8593 2.30767  36
   0   1  -5 81.8475 5.97647  34
   0  -1   5 97.1399 8.25509  45
   0   1  -5 86.8897 6.05390  43
   0   1  -5 89.4018 6.17929  41
   0  -1   5 83.3324 7.88421  10
   0   1  -5 92.5083 6.14623  36
   0   1  -4 8.52192 1.27134  34
   0  -1   4 5.03437 0.99555   8
   0  -1   4 5.40277 0.98798   6
   0  -1   4 8.31376 2.34645  10
   0   1  -4 6.00249 1.42706  36
   0   1  -4 5.93573 1.45756  41
   0  -1   4 3.79816 2.31129  45
   0  -1   3 939.050 57.9714  10
   0  -1   3 921.168 56.8889   6
   0  -1   3 974.822 56.9203   8
   0   1  -3 822.581 56.6284  36
   0   1  -3 976.292 56.6886  41
   0  -1   3 971.643 58.1814  45
   0  -1   2 10.0882 2.05812  45
   0  -1   2 11.4002 1.47498   6
   0   1  -2 8.16251 1.97621  10
   0  -1   2 10.7103 1.41271   8
   0  -1   2 7.71413 1.88301  10
   0  -1   1 2.50950 0.98483  45
   0  -1   1 4.39540 1.05174   6
   0   1  -1 4.13706 1.01179   8
   0  -1   1 5.67257 1.01674   8
   0   1  -1 6.29094 0.69577  12
   0  -1   1 8.67094 0.84382  12
   0   1  -1 4.47021 1.28024  10
   0  -1   1 5.26741 1.47020  10
   0  -1  -1 41.4633 3.43071   6
   0  -1  -1 46.0914 3.47559   8
   0  -1  -1 47.5073 3.59789   9
   0   1   1 50.6100 3.48192   8
   0   1   1 47.2764 3.66629   9
   0   1   2 22.6148 2.81175  45
   0   1   2 32.4358 3.18096   9
   0   1   2 34.1537 2.58704   8
   0   1   2 32.0679 2.55346   6
   0  -1  -3 14.6840 1.59036   6
   0   1   3 16.5320 2.45847  45
   0  -1  -3 13.6315 1.60778  41
   0  -1  -3 15.0164 1.59632  33
   0  -1  -3 15.6572 1.55907  40
   0  -1  -3 12.2297 1.55314   8
   0  -1  -3 14.9617 1.59914  26
   0  -1  -4 230.293 14.0374  41
   0   1   4 218.769 15.5635  45
   0  -1  -4 208.053 14.0112  40
   0  -1  -4 230.718 14.1003   8
   0  -1  -4 230.633 14.0988   6
   0  -1  -4 207.350 14.0159  33
   0  -1  -4 218.944 14.0397  26
   0  -1  -5 311.318 20.6012  33
   0  -1  -5 315.322 20.6391  26
   0   1   5 347.572 22.7823  45
   0  -1  -5 333.976 20.3322  43
   0  -1  -5 333.610 20.6300  41
   0  -1  -5 321.590 20.6496  40
   0  -1  -6 829.130 47.4844  33
   0  -1  -6 803.078 47.0338  32
   0  -1  -6 743.827 46.9763  34
   0  -1  -6 708.552 47.4055  26
   0   1   6 777.421 50.0706  45
   0  -1  -6 773.876 47.4154  41
   0  -1  -6 732.292 47.0556  43
   0  -1  -6 735.015 47.4112  40
   0  -1  -7 1214.52 73.7412  34
   0  -1  -7 1248.59 73.7711  32
   0  -1  -7 1140.75 74.2047  33
   0  -1  -7 1131.41 74.1997  41
   0  -1  -7 1200.32 73.8527  43
   0   1   7 1206.31 77.2782  45
   0  -1  -7 1144.49 74.2356  40
   0  -1  -7 1191.24 74.2595  26
   0  -1  -8 1078.60 66.0295  34
   0  -1  -8 1095.69 66.0583  32
   0  -1  -8 1045.58 66.6414  40
   0   1   8 1056.72 70.0146  45
   0  -1  -8 1104.90 66.6388  41
   0  -1  -8 1084.39 66.1751  43
   0  -1  -8 945.330 66.5781  26
   0  -1  -9 170.880 11.2467  34
   0  -1  -9 179.280 11.2703  32
   0  -1  -9 167.497 12.0551  40
   0  -1  -9 167.735 11.8746  38
   0   1   9 198.392 15.9893  45
   0  -1  -9 172.117 11.4366  43
   0  -1  -9 204.320 12.1718  41
   0  -1  -9 149.436 11.9761  26
   0  -1 -10 1035.37 64.6711  34
   0  -1 -10 1064.99 64.6475  32
   0  -1 -10 992.318 65.4695  40
   0  -1 -10 1029.46 65.3388  38
   0  -1 -10 1030.82 65.4515  41
   0  -1 -10 1028.17 64.8469  43
   0   1  10 1086.68 70.0045  45
   0  -1 -10 1109.95 65.6168  26
   0  -1 -11 1704.78 107.245  34
   0  -1 -11 1749.52 107.189  32
   0  -1 -11 1740.52 108.230  40
   0  -1 -11 1780.11 108.080  38
   0   1  11 1750.17 107.117  39
   0  -1 -11 1707.97 108.150  41
   0  -1 -11 1716.78 107.465  43
   0   1  11 1743.07 112.957  45
   0  -1 -12 3.66856 1.91208  34
   0  -1 -12 2.62291 3.26218  38
   0  -1 -12-0.60451 3.42832  40
   0   1  12 4.15188 4.99040  10
   0   1  12 2.23369 5.36943   9
   0  -1 -12-1.85187 2.37017  43
   0  -1 -12 2.90565 3.33262  41
   0   1  12 4.46069 4.44586  45
   0  -1 -13 285.668 18.4587  34
   0  -1 -13 296.510 19.6312  38
   0  -1 -13 266.002 19.7588  40
   0   1  13 282.515 24.6379   9
   0   1  13 286.092 24.1347  10
   0  -1 -13 292.818 18.7888  43
   0   1  13 256.190 23.8857  45
   0  -1 -13 295.658 19.8493  41
   0  -1 -14 46.1661 4.14356  34
   0  -1 -14 48.4109 5.67277  38
   0  -1 -14 43.4024 6.17768  40
   0   1  14 71.0766 10.6260   9
   0   1  14 58.9542 9.62019  10
   0  -1 -14 41.5565 4.62764  43
   0  -1 -14 49.9148 6.00401  41
   0   1  14 46.8642 9.03575  45
   0  -1 -15 613.487 39.3497  34
   0  -1 -15 662.152 41.0279  38
   0  -1 -15 598.410 41.1478  40
   0  -1 -15 676.949 41.3407  41
   0  -1 -15 631.092 39.8128  43
   0   1  15 602.687 46.2287   9
   0   1  15 576.065 45.5324  10
   0  -1 -16 5.53333 4.24020  38
   0  -1 -16 0.93184 4.92911  40
   0   1  16 5.32324 6.60568  10
   0   1  16 2.78332 5.80678   9
   0  -1 -16 9.93506 3.33298  43
   0  -1 -16 9.82843 4.60408  41
   0  -1 -17 115.243 11.2318  33
   0  -1 -17 145.440 11.8557  40
   0  -1 -17 126.681 11.0364  38
   0   1  17 107.989 15.0009  10
   0   1  17 141.901 10.5863  12
   0  -1 -17 142.675 11.8185  41
   0  -1 -17 117.560 9.58826  43
   0  -1 -18 148.672 13.2153  33
   0  -1 -18 141.783 12.7318  38
   0  -1 -18 161.929 13.5105  40
   0   1  18 171.527 19.1331  10
   0   1  18 165.888 12.3985  12
   0   1  18 164.290 13.0080  15
   0  -1 -18 168.698 13.3660  41
   0  -1 -18 137.416 11.0461  43
   0  -1 -19 601.487 42.9430  33
   0   1  19 647.498 49.8173  10
   0   1  19 710.348 42.4771  12
   0   1  19 590.840 42.5517  15
   0  -1 -19 621.584 42.5925  38
   0  -1 -19 679.891 43.2890  41
   0   1  20 32.3024 6.63604  15
   0   1  20 18.9139 10.3725  10
   0  -1 -20 29.6074 6.44420  38
   0  -1 -21 37.9882 7.46178  38
   0  -1 -21 34.5088 7.63969  41
   0   1  21 32.2117 6.91593  15
   0  -1 -21 35.9413 7.67907  26
   0  -1 -22 6.42157 6.33367  38
   0   1  22-1.86846 5.38440  21
   0   1  22 6.51619 6.07601  18
   0  -1 -22 1.25886 6.76545  41
   0  -1 -22-5.02824 6.49756  26
   0   1  22 1.12416 5.52910  15
   0  -1 -23-2.51719 6.55473  26
   0   1  23-7.80129 6.25178  15
   0   1  23-5.37895 6.00438  21
   0   1  23-0.89390 5.74108  18
   0   1  24 6.42610 5.80448  15
   0  -1 -24 6.11862 7.21441  26
   0   1  25-1.73698 5.40068  22
   0  -1 -25-4.64559 6.94537  26
   0   1  26 57.4805 7.31425  22
   0  -1 -26 64.6299 8.86510  26
   0  -1 -27 14.4291 6.47091  26
   0   2 -27 20.8568 7.40836  36
   0   2 -27 50.7431 7.69080  26
   0   2 -26 6.63880 6.02022  36
   0   2 -26-7.76836 6.67789  26
   0  -2  25 6.73629 6.37491  18
   0  -2  25 15.4343 6.01082  21
   0   2 -25 16.9535 6.77616  26
   0   2 -25 9.55842 6.92342  36
   0  -2  24 10.6325 6.84397  18
   0  -2  24 5.33046 6.46182  21
   0  -2  24 16.4115 6.47964  15
   0   2 -24 6.69466 6.55828  26
   0   2 -24 6.25130 7.10899  36
   0  -2  23 3.38999 6.22283  21
   0  -2  23-9.01548 6.77123  18
   0   2 -23 9.21322 6.37971  26
   0  -2  23 1.21303 6.39569  15
   0   2 -23 2.55722 6.19393  36
   0  -2  22 112.705 10.8434  24
   0   2 -22 106.773 11.6985  26
   0  -2  22 109.658 10.7835  28
   0  -2  22 102.689 11.4834  15
   0   2 -22 110.022 11.7145  36
   0  -2  21-3.37620 8.31381  12
   0  -2  21 8.45771 6.00256  15
   0   2 -21 9.99041 6.84994  36
   0   2 -21 13.1310 4.91512  43
   0  -2  21 17.4350 5.86534  28
   0  -2  21 0.96176 6.02142  24
   0   2 -21-1.13851 6.21003  26
   0  -2  20 924.716 63.3026  15
   0  -2  20 838.549 63.9506  12
   0   2 -20 917.901 63.3716  36
   0   2 -20 1023.47 61.9552  43
   0   2 -20 939.411 63.1149  33
   0  -2  20 1013.47 62.8831  28
   0   2 -20 1012.15 63.3886  26
   0  -2  20 1027.20 62.8717  24
   0  -2  19 23.6598 6.32252  15
   0  -2  19 20.0865 6.53627  12
   0   2 -19 17.0646 6.59717  36
   0   2 -19 36.2531 7.17758  41
   0   2 -19 20.7538 5.16679  43
   0   2 -19 33.8891 6.53275  33
   0  -2  19 25.3477 6.15651  30
   0  -2  19 20.7698 5.66477  29
   0   2 -19 13.7335 5.77631  26
   0   2 -18 242.356 17.5734  36
   0   2 -18 225.312 17.5102  41
   0   2 -18 207.370 15.9680  43
   0   2 -18 229.326 17.0430  33
   0   2 -18 212.380 15.3691  34
   0  -2  18 253.674 16.7798  30
   0  -2  18 194.500 16.2768  29
   0   2 -18 212.768 17.0992  26
   0  -2  18 243.206 17.8738  12
   0   2 -17 83.9896 9.31980  40
   0   2 -17 96.1608 9.64951  36
   0   2 -17 84.6357 8.85400  38
   0   2 -17 109.520 9.90728  41
   0   2 -17 81.8073 8.19220  43
   0   2 -17 87.5574 9.19557  33
   0   2 -17 85.3760 7.66248  34
   0   2 -17 99.7081 9.50602  26
   0  -2  17 70.5753 15.3620  10
   0  -2  17 104.443 9.62602  12
   0   2 -16 636.888 42.9175  40
   0   2 -16 675.323 42.6501  38
   0   2 -16 662.669 43.1198  36
   0   2 -16 612.216 42.0001  43
   0   2 -16 610.573 42.7909  41
   0   2 -16 645.423 41.5668  34
   0   2 -16 581.211 42.5106  33
   0   2 -16 757.256 43.2452  26
   0  -2  16 681.757 51.2611  10
   0  -2  16 740.193 43.3163  12
   0   2 -15 3.42998 3.84362  43
   0   2 -15 3.99957 4.10962  41
   0   2 -15 2.97701 3.85017  33
   0   2 -15 3.10066 2.93208  34
   0   2 -15 8.25886 4.49642  36
   0   2 -15 1.60003 4.38219  40
   0   2 -15 4.12514 4.02957  38
   0  -2  15 6.34143 7.12999  10
   0  -2  15-1.59210 4.06172  12
   0   2 -15-2.32092 4.46146  26
   0  -2  14 182.457 19.0631  45
   0   2 -14 206.242 13.6851  43
   0   2 -14 175.647 14.1183  41
   0   2 -14 172.579 13.1224  34
   0   2 -14 200.096 14.2010  33
   0   2 -14 195.575 14.1963  40
   0   2 -14 185.030 13.7901  38
   0   2 -14 204.903 14.4439  36
   0  -2  14 178.092 13.8244  12
   0  -2  14 206.364 19.9233  10
   0   2 -14 190.792 14.1563  26
   0   2 -13 410.203 26.4935  43
   0  -2  13 435.164 32.8911  45
   0   2 -13 452.628 27.1073  41
   0   2 -13 407.960 26.8468  33
   0   2 -13 393.918 26.1521  34
   0   2 -13 388.313 26.9053  40
   0   2 -13 393.789 26.6299  38
   0   2 -13 401.568 27.0560  36
   0  -2  13 362.952 31.5925  10
   0  -2  13 427.939 27.0007  12
   0   2 -13 375.182 26.7885  26
   0  -2  12 2046.86 127.710  45
   0   2 -12 1936.21 121.898  41
   0   2 -12 1961.77 121.513  43
   0   2 -12 1972.26 121.744  33
   0   2 -12 1975.53 121.266  34
   0   2 -12 1921.01 121.850  40
   0   2 -12 2059.86 121.995  36
   0   2 -12 2002.50 121.640  38
   0  -2  12 1961.69 127.010  10
   0  -2  12 1939.54 121.866  12
   0   2 -12 1803.53 121.696  26
   0   2 -11 755.767 48.8988  41
   0   2 -11 794.527 48.5549  43
   0  -2  11 773.954 53.7128  45
   0   2 -11 703.688 48.5533  33
   0   2 -11 772.614 48.3039  34
   0   2 -11 738.646 48.4938  38
   0   2 -11 810.811 48.9409  36
   0   2 -11 844.348 48.9566  40
   0  -2  11 734.961 52.9998  10
   0   2 -11 752.431 48.7013  26
   0   2 -10 131.664 9.78120  43
   0   2 -10 137.952 10.1027  41
   0  -2  10 147.000 14.3007  45
   0   2 -10 131.686 9.87711  33
   0   2 -10 125.320 9.61091  34
   0   2 -10 152.435 10.1851  36
   0   2 -10 122.574 9.95007  40
   0   2 -10 140.016 9.84066  38
   0  -2  10 150.541 13.8039  10
   0   2 -10 156.143 10.1227  26
   0   2  -9 1319.09 80.5598  41
   0   2  -9 1284.68 80.3477  43
   0  -2   9 1369.38 85.1225  45
   0   2  -9 1256.64 80.2100  34
   0   2  -9 1288.47 80.3839  33
   0   2  -9 1300.92 80.5421  36
   0   2  -9 1263.54 80.3024  38
   0   2  -9 1273.81 80.4877  40
   0  -2   9 1277.05 84.2695  10
   0   2  -9 1347.14 80.4976  26
   0   2  -8 1947.89 124.425  43
   0  -2   8 1919.72 128.254  45
   0   2  -8 2061.65 124.650  41
   0   2  -8 1997.59 124.445  33
   0   2  -8 2103.67 124.402  34
   0   2  -8 2024.23 124.601  36
   0   2  -8 2136.20 124.623  40
   0   2  -8 2004.92 124.413  38
   0  -2   8 1877.01 127.696  10
   0   2  -8 1887.34 124.463  26
   0   2  -7 461.132 27.9602  41
   0  -2   7 500.456 31.5953  45
   0   2  -7 412.728 27.7529  43
   0   2  -7 401.385 27.7059  33
   0   2  -7 438.980 27.7362  34
   0   2  -7 464.063 27.9183  40
   0   2  -7 460.335 27.7839  38
   0   2  -7 411.784 27.8286  36
   0  -2   7 435.466 27.7700   6
   0  -2   7 417.413 30.6010  10
   0  -2   7 451.194 27.7958   8
   0   2  -7 417.512 27.8311   7
   0   2  -7 481.923 27.8926  26
   0   2  -6 119.098 8.92749  43
   0   2  -6 140.264 9.07810  41
   0  -2   6 147.295 11.9593  45
   0   2  -6 138.443 8.94677  34
   0   2  -6 139.762 8.90268  33
   0   2  -6 120.411 8.96488  36
   0   2  -6 147.281 9.06684  40
   0   2  -6 143.844 8.92801  38
   0   2  -6 127.208 9.33191   7
   0  -2   6 135.208 11.3736  10
   0  -2   6 124.062 9.09703   6
   0  -2   6 120.545 9.07862   8
   0   2  -6 129.826 8.90417  26
   0   2  -5 792.254 51.4261  41
   0   2  -5 906.485 51.3184  33
   0   2  -5 804.016 51.3358  34
   0   2  -5 761.425 51.3171  40
   0   2  -5 833.828 51.3928  36
   0   2  -5 833.339 51.3048  38
   0  -2   5 778.307 51.7967   6
   0  -2   5 755.936 53.3813  10
   0  -2   5 760.866 51.7654   8
   0   2  -5 834.447 51.3260  16
   0   2  -5 833.811 51.4094  25
   0   2  -5 843.912 51.4131  23
   0   2  -5 899.626 51.3444  26
   0   2  -4 915.687 56.8129  41
   0   2  -4 892.677 56.7875  36
   0   2  -4 952.419 56.7851  40
   0   2  -4 817.665 56.6640  33
   0   2  -4 945.583 56.7452  16
   0  -2   4 974.005 58.9716  10
   0  -2   4 856.092 57.4047   6
   0  -2   4 950.653 57.4970   8
   0   2  -4 1007.52 56.7586  26
   0   2  -3 8.41572 1.33510  36
   0   2  -3 9.87764 1.29449  40
   0   2  -3 7.76201 1.55482  43
   0   2  -3 8.93018 1.32664  41
   0  -2   3 10.7726 0.98508  13
   0   2  -3 7.50112 1.18903  16
   0  -2   3 6.75876 2.60921  10
   0  -2   3 10.0958 1.49859  12
   0  -2   3 6.77716 1.74829   8
   0   2  -3 8.16104 2.28034  10
   0  -2   3 4.92491 1.83027   6
   0   2  -2 729.718 42.0931  31
   0   2  -2 692.610 42.0754  27
   0   2  -2 709.871 42.1025  43
   0  -2   2 698.191 42.9920   8
   0   2  -2 743.091 43.5376  10
   0  -2   2 716.849 43.0353   6
   0  -2   2 828.942 42.3492  12
   0   2  -2 771.353 41.9631  13
   0  -2   1 628.031 35.8874   8
   0  -2   1 643.734 35.9334   6
   0  -2   0 64.8625 4.22327  14
   0  -2   0 61.4523 5.13499   8
   0   2   0 71.3720 5.30600   8
   0   2   0 62.4399 5.15485   6
   0  -2   0 68.9107 5.34018   6
   0   2   1 204.633 14.7076   8
   0  -2  -1 209.000 14.7728   8
   0   2   1 217.688 13.8660  11
   0  -2  -1 229.957 13.8524  11
   0   2   1 236.545 14.8610   6
   0  -2  -1 213.065 14.7884   6
   0   2   2 60.8130 4.81461  45
   0  -2  -2 71.2514 4.34188  38
   0  -2  -2 62.2784 4.49029  17
   0  -2  -2 61.0559 4.50315  19
   0   2   2 61.6174 5.07943   8
   0   2   2 58.9429 5.41603   9
   0  -2  -2 61.2317 5.35342   9
   0   2   2 60.1621 5.08979   6
   0  -2  -3 61.6357 4.30999  40
   0   2   3 70.0130 5.41355  45
   0  -2  -3 64.4817 4.36748  41
   0  -2  -3 63.4621 4.35409  33
   0  -2  -3 63.7829 4.37842  38
   0  -2  -3 62.6550 4.26389  36
   0  -2  -3 62.8428 5.08513   8
   0  -2  -3 59.6414 5.04128   6
   0   2   3 69.9609 5.85441   9
   0  -2  -3 63.2125 5.71910   9
   0  -2  -3 59.5838 4.31262  26
   0  -2  -4 124.071 8.33457  44
   0   2   4 144.164 10.1842  45
   0  -2  -4 133.010 8.57314  40
   0  -2  -4 136.855 8.63590  41
   0  -2  -4 131.900 9.21130   6
   0   2   4 113.474 10.0474   9
   0  -2  -4 136.510 9.24255   8
   0  -2  -4 126.078 8.59062  26
   0  -2  -4 136.257 8.61405  33
   0  -2  -5 212.814 13.4445  40
   0   2   5 190.129 15.1673  45
   0  -2  -5 203.986 13.5090  41
   0   2   5 181.028 15.3023   9
   0  -2  -5 198.911 13.8605   6
   0  -2  -5 203.135 13.8634   8
   0  -2  -5 203.569 13.4464  26
   0  -2  -5 212.155 13.1239  32
   0  -2  -5 220.409 13.4770  33
   0  -2  -6 553.377 36.8138  40
   0   2   6 611.626 39.3173  45
   0  -2  -6 611.195 36.8722  41
   0  -2  -6 590.644 36.3499  43
   0  -2  -6 593.173 37.0949   8
   0  -2  -6 596.028 37.0794   6
   0   2   6 569.774 39.2723   9
   0   2   6 556.287 37.1406   7
   0  -2  -6 554.174 36.8199  26
   0  -2  -6 616.244 36.4522  32
   0  -2  -6 572.813 36.8261  33
   0  -2  -7 242.536 16.6126  41
   0  -2  -7 268.704 16.6644  40
   0  -2  -7 252.704 16.0396  43
   0   2   7 259.275 19.3880  45
   0  -2  -7 262.725 15.9504  34
   0  -2  -7 226.662 16.5264  33
   0  -2  -7 258.335 16.1036  32
   0   2   7 263.121 16.5488   7
   0   2   7 264.898 19.5156   9
   0  -2  -7 253.400 16.5342   8
   0  -2  -7 243.120 16.4681   6
   0  -2  -7 254.846 16.6326  26
   0  -2  -8 90.7553 7.50500  41
   0  -2  -8 98.2513 6.82662  43
   0   2   8 101.879 10.4642  45
   0  -2  -8 108.195 6.87640  32
   0  -2  -8 111.250 7.59358  33
   0  -2  -8 106.142 6.71055  34
   0  -2  -8 102.665 7.55677  40
   0   2   8 91.8355 10.0377   9
   0  -2  -8 92.1257 7.50861  26
   0   2   9 17.6542 5.01327  45
   0  -2  -9 15.6547 2.05647  43
   0  -2  -9 18.4043 2.93976  41
   0  -2  -9 16.8274 1.85799  34
   0  -2  -9 14.8154 1.94963  32
   0  -2  -9 14.7084 2.90325  33
   0  -2  -9 15.9938 2.97476  40
   0   2   9 18.2997 5.18972   9
   0  -2  -9 14.1021 3.03584  26
   0  -2 -10 325.695 20.3925  41
   0   2  10 276.759 23.6122  45
   0  -2 -10 309.299 19.4400  43
   0  -2 -10 292.378 19.2059  34
   0  -2 -10 292.568 19.3299  32
   0  -2 -10 325.877 20.3796  33
   0  -2 -10 298.655 20.2519  40
   0  -2 -10 306.210 20.1883  38
   0   2  10 297.642 24.3753   9
   0  -2 -10 344.928 20.4666  26
   0   2  11 109.109 11.4547  45
   0  -2 -11 92.2288 7.72978  41
   0  -2 -11 92.4766 6.73955  43
   0  -2 -11 92.7905 6.45344  34
   0  -2 -11 105.685 7.92417  33
   0  -2 -11 86.4032 6.54047  32
   0  -2 -11 89.3621 7.56267  38
   0  -2 -11 100.758 7.86704  40
   0   2  11 93.5268 11.5992   9
   0  -2 -11 108.269 8.09719  26
   0  -2 -12 1.55752 2.09952  43
   0   2  12 4.34338 4.88520  45
   0  -2 -12 1.18490 3.34362  41
   0  -2 -12 3.75332 1.77671  32
   0  -2 -12 2.16064 1.67770  34
   0  -2 -12 3.64818 3.03944  33
   0   2  12 3.13582 1.89186  39
   0  -2 -12 4.36306 3.23185  38
   0  -2 -12 3.68184 3.50193  40
   0   2  12 2.27804 5.80951   9
   0  -2 -12 1.85218 3.28062  26
   0   2  13 2.35760 5.84049  45
   0  -2 -13 0.57125 2.32787  43
   0  -2 -13-0.66388 3.61201  41
   0  -2 -13 1.71077 1.74709  34
   0  -2 -13-2.43336 3.69149  38
   0  -2 -13 2.76741 3.62389  40
   0   2  13-2.24096 6.17019  10
   0   2  13-7.38389 6.44607   9
   0  -2 -13-0.69550 3.52111  26
   0  -2 -14-2.16642 2.50885  43
   0  -2 -14-2.97773 4.05043  41
   0  -2 -14-1.55766 2.18889  34
   0   2  14 2.62704 5.23511   9
   0   2  14-2.35914 5.30372  10
   0  -2 -14 0.77265 3.99362  40
   0  -2 -14 4.70624 3.65810  38
   0  -2 -14 2.31604 3.96329  26
   0  -2 -15-0.74191 4.13801  38
   0  -2 -15 12.0098 4.86598  40
   0   2  15 4.93875 5.35269  10
   0   2  15 2.77331 6.66776   9
   0  -2 -15-0.85044 4.71459  26
   0  -2 -15 1.32261 2.67920  43
   0  -2 -15 9.86439 4.66316  41
   0  -2 -16 29.9256 5.56171  38
   0  -2 -16 30.1989 5.64372  40
   0   2  16 23.2781 7.46488  10
   0   2  16 28.8988 8.82983   9
   0  -2 -16 21.5315 5.68627  26
   0  -2 -16 25.2753 3.73849  43
   0  -2 -16 26.1187 5.35316  41
   0  -2 -17 31.9635 4.08391  43
   0  -2 -17 30.4875 5.94335  41
   0   2  17 24.4161 7.32676  10
   0   2  17 33.6069 4.78964  12
   0   2  17 29.7204 5.31997  15
   0  -2 -17 36.0094 6.31540  40
   0  -2 -17 14.8293 5.20566  38
   0  -2 -18 51.8734 7.48744  41
   0   2  18 43.9422 6.36141  15
   0   2  18 49.7534 5.72123  12
   0  -2 -18 35.6102 6.91605  40
   0  -2 -18 47.7342 6.79955  38
   0  -2 -19 14.6413 6.27085  41
   0   2  19 9.90310 5.30281  15
   0   2  19 9.20786 4.22646  12
   0   2  19 21.4036 9.23233  10
   0  -2 -19 22.7532 5.98625  38
   0  -2 -19 26.1939 6.66018  40
   0  -2 -20 2.36712 6.03444  41
   0  -2 -20 8.27069 5.79420  38
   0   2  20-4.14518 5.84126  15
   0   2  21 89.3312 9.39308  21
   0   2  21 99.3339 9.59879  18
   0  -2 -21 89.6725 10.9522  41
   0  -2 -21 103.320 10.3799  38
   0   2  21 96.3304 9.96787  15
   0   2  22 2.53355 5.32233  18
   0   2  22-2.54137 5.66827  21
   0  -2 -22 3.75258 6.46558  41
   0   2  22-2.16501 5.59551  15
   0  -2 -22 2.45786 6.17821  36
   0  -2 -22 6.49439 5.63262  38
   0  -2 -23 17.5165 7.21229  41
   0   2  23 13.8772 5.94125  15
   0  -2 -23 19.3854 6.71714  38
   0  -2 -23 20.9492 7.44500  36
   0   2  24 31.0102 6.18910  22
   0   2  24 31.8197 6.80357  15
   0  -2 -24 37.5985 8.03796  36
   0   2  25 10.4688 5.61574  22
   0  -2 -25 12.7806 7.00955  36
   0  -2 -25 8.23170 6.19202  26
   0  -2 -26 3.24567 6.37121  36
   0  -2 -26 2.18189 6.42449  26
   0  -2 -27-0.97832 6.24875  36
   0  -2 -27-0.97547 5.89047  26
   0   3 -27 12.5951 6.73260  36
   0  -3  26 5.34789 5.84254  18
   0  -3  26-2.67919 5.65383  21
   0   3 -26 2.17114 6.15383  36
   0   3 -26 0.91068 5.86826  26
   0  -3  25 1.02509 6.19136  18
   0  -3  25-1.02754 6.08209  21
   0   3 -25-4.99294 6.26557  26
   0   3 -25-3.53219 6.86009  36
   0  -3  24 12.3886 6.55517  18
   0  -3  24 10.1612 6.46535  21
   0   3 -24 4.24677 6.37737  26
   0  -3  24 13.0667 6.41389  15
   0   3 -24 11.1266 7.34212  36
   0  -3  23 24.6374 6.81307  24
   0   3 -23 19.7742 6.88342  26
   0  -3  23 34.7605 6.99119  28
   0  -3  23 27.0651 7.02738  15
   0   3 -23 35.5379 7.85353  36
   0  -3  22 28.5527 6.97612  15
   0   3 -22 11.3277 5.65179  43
   0  -3  22 21.7318 6.52478  28
   0   3 -22 8.82643 5.92422  26
   0  -3  22 17.4580 6.95770  24
   0   3 -22 6.36757 6.55554  36
   0  -3  21 124.220 11.7451  15
   0   3 -21 107.774 9.94087  43
   0   3 -21 141.920 11.8872  26
   0  -3  21 99.8511 10.7869  28
   0  -3  21 130.200 11.4698  24
   0   3 -21 85.9712 10.9955  36
   0  -3  20 3.51821 8.21584  12
   0  -3  20 28.7530 6.75527  15
   0   3 -20 31.3280 7.05761  36
   0   3 -20 23.9654 5.61763  43
   0  -3  20 16.3413 6.52967  28
   0   3 -20 22.2889 6.62458  26
   0  -3  20 17.2555 6.13748  24
   0  -3  19 1.55265 6.47318  12
   0   3 -19 15.9579 6.39803  36
   0   3 -19 3.72197 4.61879  43
   0   3 -19 2.65902 4.18158  34
   0   3 -19 8.88821 5.28622  33
   0  -3  19 1.83725 5.58590  30
   0  -3  19 8.37594 5.71376  29
   0   3 -19 11.1077 5.73502  26
   0   3 -18 189.542 15.9795  36
   0   3 -18 197.454 15.0587  43
   0   3 -18 196.452 14.2110  34
   0   3 -18 205.143 15.6845  33
   0  -3  18 194.395 15.6191  29
   0  -3  18 207.923 15.7263  30
   0   3 -18 199.488 15.8090  26
   0  -3  18 202.227 17.1782  12
   0   3 -17 282.660 21.6283  36
   0   3 -17 298.831 21.8282  41
   0   3 -17 317.971 20.9245  43
   0   3 -17 275.358 20.0314  34
   0   3 -17 303.355 21.3319  33
   0   3 -17 272.701 21.2008  26
   0  -3  17 293.406 21.2026  29
   0  -3  17 325.831 21.4450  30
   0  -3  17 316.100 22.3639  12
   0   3 -16 91.6965 8.18859  43
   0   3 -16 95.3784 8.76136  41
   0   3 -16 76.5859 8.30369  33
   0   3 -16 80.8377 7.41538  34
   0   3 -16 81.2123 8.78172  40
   0   3 -16 66.3905 8.32665  36
   0  -3  16 76.5207 17.4007  10
   0  -3  16 90.5311 9.26608  12
   0   3 -16 72.0329 8.19589  26
   0   3 -15 12.1284 4.39202  41
   0   3 -15 1.89616 3.96839  43
   0   3 -15 7.90146 4.09275  33
   0   3 -15 7.04168 3.26735  34
   0   3 -15 7.84456 4.28825  40
   0   3 -15 9.13004 4.33877  36
   0  -3  15-3.85998 8.68762  10
   0  -3  15 12.0423 4.99542  12
   0   3 -15 3.72069 3.94527  26
   0   3 -14 143.694 10.7950  43
   0   3 -14 149.202 11.3522  41
   0  -3  14 106.812 15.1318  45
   0   3 -14 137.584 10.7880  33
   0   3 -14 142.271 10.4104  34
   0   3 -14 141.060 10.8052  38
   0   3 -14 130.200 10.9709  40
   0   3 -14 116.452 10.9626  36
   0  -3  14 168.103 18.9140  10
   0  -3  14 169.226 11.7213  12
   0   3 -14 127.673 10.8579  26
   0  -3  13 922.890 67.0139  45
   0   3 -13 982.301 61.1000  43
   0   3 -13 957.061 61.3869  41
   0   3 -13 957.086 60.7912  34
   0   3 -13 1029.98 61.2783  33
   0   3 -13 962.412 61.0991  38
   0   3 -13 869.023 61.2644  36
   0   3 -13 907.938 61.2610  40
   0  -3  13 1101.95 61.9456  12
   0  -3  13 1135.89 69.5550  10
   0   3 -13 942.178 61.2339  26
   0   3 -12 817.462 50.9675  43
   0   3 -12 833.366 51.2873  41
   0   3 -12 796.915 50.7414  34
   0   3 -12 717.819 50.7964  33
   0   3 -12 810.149 51.1758  40
   0   3 -12 792.073 50.8783  38
   0   3 -12 721.592 51.0822  36
   0  -3  12 855.780 57.5372  10
   0  -3  12 871.450 51.5322  12
   0   3 -12 897.661 51.2459  26
   0   3 -11 69.4861 6.30272  43
   0   3 -11 81.6681 6.73071  41
   0   3 -11 61.4996 6.08676  33
   0   3 -11 81.7463 6.20966  34
   0   3 -11 57.5435 6.36698  36
   0   3 -11 70.3263 6.52693  40
   0   3 -11 73.6908 6.21041  38
   0  -3  11 74.5774 10.8187  10
   0  -3  11 82.0943 6.91887  12
   0   3 -11 65.8421 6.20061  26
   0   3 -10 3183.95 192.211  43
   0   3 -10 3297.87 192.434  41
   0   3 -10 3141.31 192.099  33
   0   3 -10 3079.28 192.032  34
   0   3 -10 3002.33 192.199  40
   0   3 -10 3190.80 192.101  38
   0   3 -10 2839.65 192.197  36
   0  -3  10 3295.16 192.563  12
   0  -3  10 3205.96 197.575  10
   0   3 -10 2992.15 192.120  26
   0   3  -9 985.459 61.5232  43
   0   3  -9 1062.70 61.7594  41
   0   3  -9 1030.49 61.4320  33
   0   3  -9 1003.77 61.4689  34
   0   3  -9 946.840 61.5146  40
   0   3  -9 962.994 61.3907  38
   0   3  -9 895.267 61.4967  36
   0  -3   9 937.054 61.2429   6
   0  -3   9 1008.64 61.8286  12
   0  -3   9 998.692 66.1760  10
   0  -3   9 965.102 61.2370   8
   0   3  -9 994.745 61.4264   7
   0   3  -9 1025.76 61.5062  26
   0   3  -8 4597.34 268.557  41
   0   3  -8 4326.67 268.383  43
   0   3  -8 4246.64 268.353  40
   0   3  -8 4668.04 268.344  38
   0   3  -8 4486.45 268.453  36
   0   3  -8 3967.47 268.157  33
   0   3  -8 4308.87 268.317  34
   0  -3   8 4360.04 268.676   6
   0  -3   8 4441.39 268.628  12
   0  -3   8 4338.58 268.675   8
   0   3  -8 4471.40 268.916   7
   0  -3   8 4547.26 272.768  10
   0   3  -8 4204.58 268.286  26
   0   3  -7 6245.81 356.433  41
   0   3  -7 5535.29 356.241  43
   0   3  -7 6094.64 356.318  36
   0   3  -7 5805.85 356.243  40
   0   3  -7 6285.89 356.240  38
   0   3  -7 5861.09 355.683   3
   0   3  -7 5869.35 355.684   4
   0   3  -7 5762.02 356.252  34
   0   3  -7 5705.65 356.104  33
   0   3  -7 5289.71 357.002   7
   0  -3   7 5474.11 356.799   8
   0  -3   7 5851.14 360.144  10
   0  -3   7 5678.71 356.848   6
   0  -3   7 5889.85 356.494  12
   0   3  -7 5134.57 356.063  26
   0   3  -6 4214.89 245.138  41
   0   3  -6 3816.27 244.960  40
   0   3  -6 3975.78 245.049  36
   0   3  -6 4285.52 244.638   3
   0  -3   6 3746.24 244.662   1
   0   3  -6 4028.22 244.618   4
   0  -3   6 3698.77 244.664   2
   0   3  -6 3834.21 245.036  34
   0   3  -6 4503.06 244.951  33
   0   3  -6 3953.84 244.969  16
   0  -3   6 3853.82 245.861   8
   0  -3   6 3949.60 245.886   6
   0  -3   6 4335.50 245.360  12
   0  -3   6 4254.48 248.913  10
   0   3  -6 3927.87 245.075  25
   0   3  -6 4233.60 245.138  23
   0   3  -6 3521.70 244.844  26
   0   3  -5 862.396 55.3253  41
   0   3  -5 1027.56 55.3235  40
   0   3  -5 964.361 55.3368  36
   0  -3   5 837.301 55.0851   2
   0  -3   5 843.084 55.0778   1
   0   3  -5 849.511 54.9996   4
   0   3  -5 919.132 55.0220   3
   0   3  -5 875.620 55.1264  33
   0  -3   5 906.401 56.3908   6
   0  -3   5 1048.75 59.3105  10
   0  -3   5 960.600 55.6426  12
   0  -3   5 884.020 56.3584   8
   0   3  -5 890.187 55.1927  16
   0  -3   5 961.881 55.0853  13
   0   3  -5 853.331 55.2885  25
   0   3  -5 922.947 55.3454  23
   0   3  -5 778.334 55.1185  26
   0   3  -4 2396.86 162.527  43
   0   3  -4 2661.22 162.401  40
   0   3  -4 2312.96 162.400  36
   0  -3   4 2733.08 162.439   2
   0  -3   4 2801.93 162.443   1
   0   3  -4 2770.91 162.348   4
   0   3  -4 2578.02 162.323   3
   0   3  -4 2599.75 162.323  33
   0   3  -4 2576.64 162.471  23
   0   3  -4 2442.52 162.324  26
   0   3  -4 2608.59 162.483  25
   0  -3   4 2745.51 163.772   8
   0  -3   4 3210.51 167.122  10
   0  -3   4 3006.98 162.900  12
   0  -3   4 3116.34 162.445  13
   0  -3   4 2825.08 163.835   6
   0   3  -4 2464.90 162.362  16
   0   3  -3 1743.36 114.402   3
   0   3  -3 1770.83 114.407   4
   0   3  -3 1832.56 115.778   6
   0  -3   3 1901.16 114.507   1
   0  -3   3 1946.11 114.523   2
   0   3  -3 1843.51 114.421  36
   0   3  -3 1786.04 114.327  40
   0   3  -3 1920.61 114.541  31
   0   3  -3 1999.82 114.588  43
   0   3  -3 1870.27 114.529  27
   0  -3   3 1873.70 115.838   8
   0   3  -3 1762.36 115.714   8
   0  -3   3 1828.63 115.809   6
   0   3  -3 1832.55 116.264  10
   0   3  -3 1818.73 114.372  16
   0  -3   3 2197.46 114.975  12
   0  -3   2 22695.7 1267.39   2
   0  -3   2 21982.2 1267.37   1
   0   3  -2 22470.4 1267.32  31
   0   3  -2 19486.8 1267.29  43
   0  -3   2 20406.6 1267.19  44
   0   3  -2 19571.1 1267.26  27
   0  -3   2 22385.5 1267.50  30
   0  -3   2 23362.2 1267.53  29
   0  -3   2 20043.2 1267.76  12
   0  -3   2 21886.6 1268.82   6
   0  -3   2 21455.6 1268.76   8
   0  -3   1 158165. 9358.49   1
   0  -3   1 158611. 9358.49   2
   0  -3   1 157821. 9359.83   6
   0   3  -1 140743. 9358.31  31
   0  -3   1 146840. 9358.53  29
   0   3  -1 158425. 9358.33  27
   0  -3   1 149758. 9358.54  30
   0  -3   1 161163. 9359.86   8
   0  -3   1 153083. 9358.35  44
   0   3  -1 153059. 9358.35  43
   0  -3   0 1646.50 102.636  44
   0   3   0 1669.64 102.679   4
   0  -3   0 1649.82 102.766   2
   0   3   0 1706.96 104.117   6
   0   3   0 1740.15 102.693   3
   0  -3   0 1753.42 104.182   6
   0  -3   0 1602.87 102.755   1
   0   3   0 1797.83 104.206   8
   0  -3   0 1629.40 102.583  11
   0  -3   0 1716.29 104.145   8
   0  -3  -1 113.118 7.24618  44
   0  -3  -1 109.815 7.37616  17
   0  -3  -1 111.675 7.38975  19
   0  -3  -1 104.975 7.16722  11
   0  -3  -1 106.544 8.60310   8
   0   3   1 126.390 8.82497   8
   0   3   1 113.983 7.28439   3
   0  -3  -1 97.1525 8.51348   6
   0   3   1 115.164 7.28999   4
   0   3   1 117.622 8.67607   6
   0   3   2 563.658 35.6283   3
   0   3   2 580.035 37.0437   6
   0   3   2 576.066 35.6338   4
   0   3   2 560.264 35.9777  45
   0  -3  -2 590.644 35.6520  38
   0  -3  -2 615.809 35.8395  17
   0  -3  -2 604.753 35.8304  19
   0   3   2 555.317 35.5439  31
   0  -3  -2 600.787 35.5904  33
   0   3   2 564.836 35.5477  27
   0   3   2 559.494 36.9735   8
   0   3   2 555.762 35.4016  15
   0  -3  -2 630.903 37.2870   9
   0   3   3 4808.21 298.171   8
   0  -3  -3 4978.62 298.579   9
   0  -3  -3 4913.22 298.167   6
   0  -3  -3 4765.24 298.109   8
   0  -3  -3 4795.87 296.836   2
   0   3   3 4890.61 298.183   6
   0  -3  -3 4825.32 296.830   1
   0   3   3 4769.01 296.750   4
   0   3   3 4777.85 296.751   3
   0  -3  -3 4633.22 296.812  42
   0  -3  -3 4684.60 296.840  41
   0  -3  -3 4797.86 296.772  44
   0   3   3 4979.54 297.734  45
   0  -3  -3 4867.15 296.763  40
   0  -3  -3 5062.82 296.710  36
   0  -3  -3 4832.85 296.850  38
   0  -3  -3 4914.68 297.012  19
   0  -3  -3 4826.96 297.003  17
   0  -3  -3 4937.93 296.820  33
   0  -3  -3 4865.91 296.745  30
   0  -3  -3 4719.94 296.735  29
   0  -3  -3 4791.41 296.778  26
   0  -3  -4 2317.54 141.046   6
   0  -3  -4 2306.91 141.031   8
   0   3   4 2438.40 142.171   9
   0  -3  -4 2331.27 141.835   9
   0   3   4 2172.23 141.131  45
   0  -3  -4 2243.19 139.735  42
   0  -3  -4 2300.49 139.725  40
   0  -3  -4 2331.30 139.801  41
   0  -3  -4 2266.63 139.630  44
   0  -3  -4 2363.03 139.810  38
   0  -3  -4 2258.50 139.645  36
   0   3   4 2315.73 139.586   3
   0   3   4 2327.13 139.587   4
   0  -3  -4 2275.42 139.662   1
   0  -3  -4 2269.78 139.668   2
   0  -3  -4 2201.83 139.759  33
   0  -3  -4 2191.54 139.585  30
   0  -3  -4 2172.52 139.578  29
   0  -3  -4 2221.04 139.733  26
   0   3   5 6657.16 407.701  45
   0  -3  -5 6745.06 405.823  40
   0  -3  -5 6341.40 405.781  42
   0  -3  -5 6473.24 405.606  44
   0  -3  -5 6923.87 405.911  41
   0  -3  -5 6529.46 405.725  36
   0   3   5 6603.29 405.537   4
   0  -3  -5 6500.45 405.606   1
   0  -3  -5 6461.07 405.610   2
   0   3   5 6570.94 405.535   3
   0  -3  -5 7054.84 405.890  33
   0   3   5 6496.96 408.288   9
   0  -3  -5 6664.89 406.952   6
   0  -3  -5 6847.10 406.997   8
   0  -3  -5 6574.26 405.834  26
   0  -3  -6 9930.11 621.346  40
   0  -3  -6 10732.4 621.466  41
   0   3   6 10213.5 623.733  45
   0  -3  -6 9923.63 621.253  36
   0   3   6 10325.3 620.934   3
   0  -3  -6 9743.46 620.989   2
   0   3   6 10169.9 620.930   4
   0  -3  -6 9729.36 620.983   1
   0  -3  -6 10608.6 621.429  33
   0  -3  -6 10352.9 621.052  32
   0  -3  -6 10149.0 622.289   8
   0   3   6 10192.5 624.220   9
   0  -3  -6 10381.1 622.340   6
   0  -3  -6 9672.46 621.350  26
   0  -3  -7 4021.47 240.192  40
   0   3   7 3826.10 242.795  45
   0  -3  -7 3885.54 240.196  41
   0  -3  -7 3705.04 240.016  36
   0   3   7 3929.54 239.551   4
   0   3   7 3899.31 239.548   3
   0  -3  -7 3713.22 240.147  33
   0  -3  -7 3997.57 239.733  32
   0   3   7 3776.69 243.197   9
   0   3   7 3670.39 240.906   7
   0  -3  -7 3864.32 240.828   8
   0  -3  -7 3981.98 240.839   6
   0  -3  -7 4038.05 240.214  26
   0  -3  -8 114.344 8.76848  36
   0  -3  -8 128.528 8.10918  43
   0  -3  -8 144.088 9.13589  41
   0   3   8 129.807 11.9257  45
   0  -3  -8 121.808 8.97970  40
   0  -3  -8 123.338 8.97761  33
   0  -3  -8 134.269 8.36463  32
   0  -3  -8 119.968 9.07221   6
   0  -3  -8 120.591 9.11148   8
   0   3   8 129.288 12.0922   9
   0   3   8 111.389 9.11252   7
   0  -3  -8 119.691 8.99669  26
   0  -3  -9 83.0716 6.85889  40
   0  -3  -9 80.9988 6.67203  36
   0   3   9 84.0275 9.46892  45
   0  -3  -9 92.6606 6.94569  41
   0  -3  -9 81.7055 5.70108  43
   0  -3  -9 68.5662 6.59842  33
   0  -3  -9 90.3305 5.94899  32
   0  -3  -9 84.4063 5.57564  34
   0   3   9 67.0000 9.24497   9
   0   3   9 86.0692 6.31124   7
   0  -3  -9 93.1980 6.44755   8
   0  -3  -9 87.6575 6.38330   6
   0  -3  -9 79.0197 6.73979  26
   0  -3 -10 4344.70 276.245  36
   0  -3 -10 4355.33 276.374  40
   0  -3 -10 4584.85 275.428  43
   0   3  10 4514.49 280.324  45
   0  -3 -10 4559.54 276.432  41
   0  -3 -10 4690.88 276.494  33
   0  -3 -10 4426.38 275.533  32
   0  -3 -10 4454.47 275.259  34
   0   3  10 4675.88 281.038   9
   0  -3 -10 4308.30 276.371  26
   0  -3 -11 269.731 18.0207  40
   0  -3 -11 251.969 17.7244  38
   0  -3 -11 237.766 17.6715  36
   0   3  11 283.389 22.0830  45
   0  -3 -11 259.065 16.7140  43
   0  -3 -11 263.800 18.0047  41
   0  -3 -11 259.076 17.9043  33
   0  -3 -11 275.658 16.8192  32
   0  -3 -11 256.162 16.4832  34
   0   3  11 280.407 22.5739   9
   0  -3 -11 282.476 18.1150  26
   0  -3 -12 236.172 17.1252  40
   0  -3 -12 254.751 17.0199  38
   0   3  12 237.122 16.0561  39
   0  -3 -12 245.501 17.0335  36
   0  -3 -12 248.438 15.7925  43
   0  -3 -12 255.677 17.1996  41
   0   3  12 242.651 20.9735  45
   0  -3 -12 239.014 15.4866  34
   0  -3 -12 259.464 15.8247  32
   0  -3 -12 225.452 17.0537  33
   0   3  12 253.357 21.6643   9
   0  -3 -12 244.665 17.2888  26
   0  -3 -13 4.21221 3.89177  40
   0   3  13 3.10224 2.27206  39
   0  -3 -13 5.68495 3.54316  38
   0  -3 -13 3.84018 3.71153  36
   0   3  13 11.4645 6.31498  45
   0  -3 -13-0.22779 2.23309  43
   0  -3 -13 0.67749 3.71152  41
   0  -3 -13 1.26380 1.82704  32
   0  -3 -13 6.32915 3.73471  33
   0   3  13 2.51091 6.40237   9
   0  -3 -13 2.83718 3.69379  26
   0  -3 -14 308.771 21.7125  36
   0  -3 -14 344.478 22.1729  40
   0  -3 -14 309.835 21.6667  38
   0  -3 -14 300.913 20.1314  43
   0  -3 -14 342.477 22.1052  41
   0  -3 -14 302.623 21.7746  33
   0   3  14 321.520 27.2954   9
   0  -3 -14 317.615 21.9124  26
   0  -3 -15 51.0984 6.91273  38
   0  -3 -15 66.8813 7.57987  40
   0  -3 -15 64.7506 7.28392  36
   0  -3 -15 70.7258 7.34705  41
   0  -3 -15 63.8351 5.23648  43
   0  -3 -15 76.1333 7.68195  33
   0   3  15 86.7976 11.5286  10
   0   3  15 57.4117 11.1940   9
   0  -3 -15 51.0182 7.05625  26
   0  -3 -16 53.7954 6.85636  38
   0  -3 -16 56.2996 7.17065  40
   0  -3 -16 70.3900 7.37441  36
   0  -3 -16 42.7749 6.77146  41
   0  -3 -16 44.5346 6.68410  33
   0   3  16 48.7205 9.75320  10
   0   3  16 42.0720 9.54860   9
   0   3  16 51.9782 6.33166  15
   0  -3 -16 43.7167 6.84411  26
   0  -3 -17-3.94253 4.81106  41
   0   3  17-2.65020 8.42582  10
   0   3  17-5.85405 4.26362  15
   0  -3 -17 2.05538 5.05421  26
   0  -3 -17 9.36406 5.26751  40
   0  -3 -17 8.47777 5.39900  36
   0  -3 -17 0.89108 4.63659  38
   0  -3 -18-2.12803 6.03239  41
   0  -3 -18 5.54167 5.61256  26
   0  -3 -18 1.01714 5.07799  36
   0  -3 -18 1.90107 5.07771  38
   0  -3 -18 4.48620 5.43430  40
   0   3  18 5.65061 3.62042  12
   0   3  18-5.49236 6.60116  10
   0   3  18 0.89555 4.69248  15
   0  -3 -19 402.447 27.3709  40
   0  -3 -19 341.071 26.5094  36
   0  -3 -19 376.978 26.5816  38
   0  -3 -19 385.135 26.9814  41
   0  -3 -19 394.212 27.1527  26
   0   3  19 375.869 31.6480  10
   0   3  19 359.383 26.1265  15
   0  -3 -20-1.13791 6.11547  36
   0  -3 -20 1.05006 5.50056  38
   0  -3 -20-1.26329 6.95690  40
   0  -3 -20-1.18344 6.03382  41
   0   3  20 0.76221 5.60921  18
   0   3  20 3.82315 5.11625  21
   0   3  20 4.97135 5.13937  15
   0  -3 -20-1.23498 6.67845  26
   0  -3 -21-1.17798 5.88144  36
   0  -3 -21-2.16354 6.13394  38
   0   3  21 2.04903 5.33345  15
   0  -3 -21-7.62948 7.40915  26
   0  -3 -21-6.11453 6.40762  41
   0  -3 -22 6.22223 6.56382  41
   0  -3 -22 5.47594 6.21069  38
   0  -3 -22 1.20451 6.35338  36
   0   3  22 1.03712 5.21697  15
   0   3  23 14.8308 6.07072  22
   0  -3 -23 22.3141 6.93043  41
   0  -3 -23 19.6213 6.64826  38
   0  -3 -23 22.8803 7.29557  36
   0   3  23 4.07988 5.79210  15
   0   3  24-2.52584 5.37759  22
   0  -3 -24-1.17853 6.52847  36
   0  -3 -24-1.05992 5.69613  38
   0   3  24 2.91730 5.32307  15
   0  -3 -24-1.20962 6.73996  41
   0  -3 -25 22.5869 7.31383  36
   0  -3 -26 26.2368 7.60218  36
   0   3  26 34.6420 5.94028  27
   0   3  26 26.8621 5.81083  31
   0  -3 -27 18.9371 6.58993  36
   0   4 -26 2.10913 6.48101  36
   0  -4  26 6.58835 6.63791  18
   0  -4  26 15.0882 6.22687  21
   0  -4  25 7.55037 7.05066  21
   0  -4  25 17.2174 6.97446  18
   0   4 -25 1.86328 5.49836  26
   0   4 -25 2.29235 6.39825  36
   0  -4  24 5.90138 6.98463  21
   0  -4  24-3.53222 7.52034  18
   0  -4  24 1.96242 6.53869  28
   0   4 -24 3.98585 6.30813  26
   0  -4  24 4.86435 6.48313  24
   0   4 -24-4.85726 6.84459  36
   0  -4  23 8.67188 6.17163  15
   0   4 -23 11.0256 4.99898  43
   0  -4  23 16.9892 6.44387  28
   0   4 -23 7.20501 5.73788  26
   0  -4  23 6.32101 6.36244  24
   0   4 -23 15.0258 6.84303  36
   0  -4  22 75.2604 9.64392  15
   0   4 -22 80.1925 8.49186  43
   0  -4  22 67.1610 9.55400  28
   0   4 -22 86.6595 9.45917  26
   0  -4  22 76.5366 9.68420  24
   0   4 -22 76.9073 9.94456  36
   0  -4  21 52.2450 8.51856  15
   0   4 -21 79.2307 9.58657  36
   0   4 -21 61.8807 7.65419  43
   0  -4  21 63.2064 8.72028  28
   0  -4  21 64.9994 8.79779  24
   0   4 -21 88.1209 9.11427  26
   0  -4  20 30.3890 6.69393  15
   0   4 -20 25.2033 7.21668  36
   0   4 -20 36.2353 6.27994  43
   0   4 -20 40.0033 5.39112  34
   0  -4  20 24.5060 7.00868  30
   0  -4  20 26.8197 7.26321  29
   0  -4  20 33.8388 7.19785  28
   0   4 -20 23.1034 6.43812  26
   0  -4  20 40.1398 7.33226  24
   0  -4  19-1.84302 8.36077  12
   0   4 -19-5.68963 6.03894  36
   0   4 -19-3.26920 5.35756  43
   0   4 -19-0.94420 5.13791  33
   0   4 -19-1.82492 4.11980  34
   0  -4  19 3.04895 6.16774  30
   0  -4  19 1.02970 6.51876  29
   0   4 -19-1.92919 5.82518  26
   0  -4  18-1.62235 6.75377  12
   0   4 -18-4.28361 5.57281  36
   0   4 -18-0.79900 5.01262  43
   0   4 -18 8.00530 5.39798  33
   0   4 -18 1.83562 4.06135  34
   0  -4  18-5.95966 6.23116  29
   0  -4  18 0.97751 5.78494  30
   0   4 -18-7.26421 6.02652  26
   0  -4  17 2.88980 6.13882  12
   0   4 -17 1.99373 5.35729  36
   0   4 -17-1.54244 4.74831  43
   0   4 -17 1.65154 4.81048  33
   0   4 -17-1.20707 3.80339  34
   0  -4  17 3.69211 5.34835  30
   0  -4  17 3.75144 5.43429  29
   0   4 -17-1.70020 5.59530  26
   0  -4  16-3.75603 5.72910  12
   0   4 -16-0.91189 4.86997  36
   0   4 -16 2.20881 4.35709  43
   0   4 -16 4.55243 4.32502  33
   0   4 -16-1.76376 3.82113  34
   0  -4  16 2.55476 5.11679  30
   0  -4  16 5.19741 5.09964  29
   0   4 -16-7.82041 4.95063  26
   0   4 -15 133.284 11.0743  36
   0   4 -15 118.299 10.6345  40
   0   4 -15 113.774 10.3273  43
   0   4 -15 145.071 10.6049  33
   0   4 -15 112.764 9.84930  34
   0   4 -15 122.792 10.4597  26
   0  -4  15 117.526 11.3600  12
   0  -4  15 140.768 9.34663  13
   0   4 -14 14.9445 4.28898  43
   0   4 -14 16.2844 3.87719  34
   0   4 -14 15.5435 3.98298  33
   0   4 -14 24.3122 4.99716  40
   0   4 -14 27.7352 4.80957  36
   0  -4  14 26.5001 5.76855  12
   0  -4  14 25.1215 3.17096  13
   0   4 -14 18.8083 4.33465  26
   0   4 -13 162.272 10.8867  43
   0   4 -13 127.952 10.7911  41
   0   4 -13 129.384 10.2583  33
   0   4 -13 113.550 10.0845  34
   0   4 -13 132.905 10.8654  36
   0   4 -13 125.007 10.4192  40
   0  -4  13 139.724 9.56831  13
   0  -4  13 164.051 11.8276  12
   0  -4  13 155.486 19.3458  10
   0   4 -13 128.119 10.4385  26
   0   4 -12 192.291 14.4022  41
   0   4 -12 199.215 14.1598  43
   0   4 -12 198.359 13.9675  33
   0   4 -12 201.653 13.9300  34
   0   4 -12 173.083 14.0952  36
   0   4 -12 209.739 14.2373  40
   0  -4  12 238.421 15.1787  12
   0  -4  12 183.280 13.1857  13
   0  -4  12 229.797 22.0791  10
   0   4 -12 205.045 14.0511  26
   0   4 -11 214.343 13.5475  41
   0   4 -11 172.935 13.0541  43
   0   4 -11 175.044 12.8232  33
   0   4 -11 164.223 12.8552  34
   0   4 -11 195.768 13.1396  40
   0   4 -11 165.164 13.0690  36
   0  -4  11 198.556 12.3504  13
   0  -4  11 228.351 20.5669  10
   0  -4  11 199.067 13.8006  12
   0   4 -11 172.106 12.8882  26
   0   4 -10 25.4061 4.04525  43
   0   4 -10 27.6094 4.02860  36
   0   4 -10 36.0136 4.23162  40
   0   4 -10 20.6426 3.53915  33
   0   4 -10 31.6813 4.08127  34
   0  -4  10 42.6446 4.79144  12
   0   4 -10 27.7747 3.53285   7
   0  -4  10 29.8894 3.01746  13
   0  -4  10 25.3455 3.32572   8
   0  -4  10 37.4458 8.84978  10
   0  -4  10 29.1956 3.43491   6
   0   4 -10 32.8293 3.78935  26
   0   4  -9 214.690 13.7769   4
   0   4  -9 207.793 13.7741   3
   0   4  -9 216.751 14.8490  43
   0   4  -9 268.454 15.2403  41
   0   4  -9 237.563 14.7863  40
   0   4  -9 206.642 14.7368  36
   0  -4   9 213.617 13.8512  19
   0   4  -9 221.919 14.8061  34
   0   4  -9 222.441 14.4919  33
   0  -4   9 232.925 21.1481  10
   0  -4   9 210.675 13.8419  17
   0   4  -9 220.016 15.3949   7
   0  -4   9 215.735 15.1773   6
   0  -4   9 227.419 14.1617  13
   0  -4   9 227.950 15.2097  12
   0  -4   9 207.768 15.1518   8
   0   4  -9 212.460 14.5561  26
   0   4  -8 1274.59 81.3061   3
   0   4  -8 1299.42 81.3161   4
   0  -4   8 1376.53 81.2134  44
   0   4  -8 1243.54 81.8642  40
   0   4  -8 1342.20 81.9990  36
   0  -4   8 1433.72 81.3644  19
   0   4  -8 1121.92 81.6296  33
   0   4  -8 1320.57 82.0357  34
   0  -4   8 1263.51 82.8264   6
   0   4  -8 1217.05 83.0663   7
   0  -4   8 1499.60 88.7237  10
   0  -4   8 1376.62 81.5628  13
   0  -4   8 1411.95 81.3590  17
   0  -4   8 1370.22 82.4834  12
   0  -4   8 1261.22 82.8242   8
   0   4  -8 1144.09 81.6906  26
   0   4  -7 2.53781 1.49951   3
   0   4  -7 1.49325 1.40575   4
   0  -4   7 0.56300 1.11551  44
   0   4  -7-0.89281 1.98410  36
   0   4  -7 2.49184 1.91230  40
   0  -4   7 1.22021 1.32953  19
   0   4  -7 2.49807 1.57485  33
   0   4  -7 0.66295 2.15519  34
   0  -4   7 1.22707 1.32422  17
   0  -4   7 0.69085 2.11746   6
   0  -4   7 1.37500 2.02462   8
   0  -4   7-0.44621 2.14569  12
   0  -4   7 1.31722 1.15473  13
   0  -4   7-2.22228 5.34126  10
   0   4  -7 2.87539 1.96266  16
   0   4  -7-0.64514 2.44469  25
   0   4  -7-2.92546 2.41657  23
   0   4  -7 1.21815 1.74548  26
   0  -4   6 8.70938 2.70738   6
   0  -4   6 8.49747 1.85948   1
   0   4  -6 13.8072 1.82113   3
   0   4  -6 8.99607 1.70504   4
   0  -4   6 11.1225 1.94332   2
   0  -4   6 15.0880 4.19585  45
   0  -4   6 13.3979 1.51688  44
   0   4  -6 12.8364 2.13272  40
   0   4  -6 11.7195 2.14805  36
   0  -4   6 10.6812 1.94746  19
   0   4  -6 11.0435 1.80901  33
   0   4  -6 12.8226 2.03172  16
   0  -4   6 11.5304 3.13977   8
   0  -4   6 10.5461 1.90715  17
   0  -4   6 10.5768 1.67296  13
   0  -4   6 16.6378 2.87944  12
   0   4  -6 10.2961 2.15523  25
   0   4  -6 8.18217 2.18648  23
   0   4  -6 12.6097 1.91082  26
   0  -4   5 692.948 41.6575  45
   0  -4   5 670.865 38.4159  44
   0   4  -5 673.078 38.9097  43
   0   4  -5 663.994 38.7020  36
   0   4  -5 598.182 38.5479  40
   0  -4   5 626.751 38.6513   2
   0  -4   5 634.805 38.6491   1
   0   4  -5 603.364 38.5038   4
   0   4  -5 685.845 38.5647   3
   0   4  -5 588.896 38.4337  33
   0  -4   5 792.567 39.5910  12
   0  -4   5 652.415 40.4309   8
   0  -4   5 653.291 40.4398   6
   0   4  -5 618.835 38.5598  16
   0   4  -5 668.318 38.7876  25
   0   4  -5 583.646 38.4680  26
   0   4  -5 618.925 38.7447  23
   0  -4   4 792.116 47.0571  45
   0  -4   4 768.200 44.4877  44
   0   4  -4 758.344 44.8111  43
   0   4  -4 640.819 44.5188  36
   0   4  -4 758.752 44.4904  40
   0   4  -4 737.736 44.5955   3
   0   4  -4 715.981 44.5773   4
   0  -4   4 728.867 44.7229   2
   0  -4   4 665.930 44.6645   1
   0   4  -4 747.564 44.4127  33
   0   4  -4 725.864 44.6724  23
   0   4  -4 715.151 44.6664  25
   0   4  -4 617.856 44.3631  26
   0  -4   4 744.997 46.5009   8
   0   4  -4 725.255 44.5162  16
   0  -4   4 850.644 45.6621  12
   0   4  -4 729.479 46.9316  10
   0  -4   4 765.868 46.5730   6
   0  -4   3 0.19761 1.78546   1
   0   4  -3 0.76066 2.54499   6
   0   4  -3-0.15957 1.58472   4
   0  -4   3-0.60176 1.77589   2
   0  -4   3 1.53750 2.84760   6
   0   4  -3 1.27800 1.49069   3
   0  -4   3 1.55145 1.24121  44
   0  -4   3 2.71749 2.16036  45
   0   4  -3 0.19288 1.73890  43
   0   4  -3 1.32640 1.22171  36
   0   4  -3-0.63533 1.13535  39
   0   4  -3 2.53191 1.45443  31
   0  -4   3-0.25916 2.18591  29
   0   4  -3 1.07768 1.45653  27
   0  -4   3 1.01822 2.34998  30
   0   4  -3 0.97225 3.09140  10
   0  -4   3-0.76273 2.67252   8
   0  -4   3 0.82241 2.67277  12
   0   4  -3 0.65719 1.30077  16
   0  -4   2 2.59558 1.74476   2
   0  -4   2 2.16368 1.69040   1
   0  -4   2-0.76910 2.40575   6
   0  -4   2 0.98777 1.76183  45
   0  -4   2 2.80118 1.18993  44
   0   4  -2 1.77619 1.47246  43
   0   4  -2 2.59071 1.26232  39
   0  -4   2 2.57401 1.37596  19
   0   4  -2 3.00543 1.31682  31
   0   4  -2 3.41760 1.27757  27
   0  -4   2 0.98212 2.15311  30
   0  -4   2 3.23386 2.24686  29
   0  -4   2 0.76249 2.20214   8
   0  -4   2 2.33790 1.26343  17
   0   4  -2 4.01816 1.15350  16
   0  -4   2-0.93654 3.17415  12
   0  -4   1 232.764 14.9241  44
   0  -4   1 213.138 15.3473  45
   0   4  -1 250.093 14.9255  43
   0  -4   1 234.834 14.9178  19
   0  -4   1 226.505 14.9024  17
   0  -4   1 241.840 15.1432   1
   0  -4   1 242.866 15.1652   2
   0   4  -1 257.200 14.9119  31
   0   4  -1 209.057 14.8228  27
   0  -4   1 244.845 16.9992   8
   0   4  -1 241.887 14.8007  16
   0  -4   1 246.833 16.9747   6
   0   4   0 55.7973 5.97488   8
   0  -4   0 56.2094 4.07407  11
   0  -4   0 57.2185 5.96787   8
   0   4   0 60.2056 4.06185  43
   0  -4   0 53.2058 4.20924  44
   0  -4   0 59.0534 4.34369  17
   0  -4   0 62.0152 4.35548  19
   0  -4   0 64.5760 6.08482   6
   0   4   0 60.0924 6.07558   6
   0  -4   0 61.1565 4.52773   1
   0  -4   0 56.8921 4.45935   2
   0   4   0 57.1435 4.36606   4
   0   4   0 70.1188 4.44421   3
   0   4   0 64.1959 4.12320  31
   0   4   0 54.2817 4.04740  27
   0  -4   0 64.7989 4.18177  28
   0  -4   0 59.0966 4.15101  24
   0  -4  -1 224.939 14.7405  44
   0  -4  -1 239.854 14.6605  42
   0  -4  -1 243.948 14.9065  19
   0  -4  -1 234.818 14.8820  17
   0   4   1 209.856 16.4023   6
   0   4   1 213.387 14.7538   3
   0   4   1 229.311 14.7868   4
   0   4   1 227.817 14.5853  31
   0  -4  -1 249.324 14.7981  30
   0  -4  -1 222.346 14.7674  29
   0   4   1 231.933 14.5866  27
   0  -4  -1 231.928 16.5931   8
   0  -4  -1 235.222 16.6201   6
   0   4   1 223.411 16.5100   8
   0  -4  -1 239.493 14.6639  11
   0   4   2 408.258 26.8139   8
   0   4   2 440.043 26.9943   6
   0   4   2 386.722 24.9256   4
   0   4   2 388.309 24.9268   3
   0  -4  -2 433.527 24.9112  42
   0  -4  -2 409.058 25.1184  17
   0  -4  -2 412.887 25.1274  19
   0  -4  -2 412.207 24.7766  33
   0   4   2 412.138 24.7889  31
   0  -4  -2 394.630 24.8913  30
   0   4   2 397.946 24.7712  27
   0  -4  -2 378.726 24.8720  29
   0  -4  -2 362.457 24.6767  26
   0  -4  -3 0.76399 2.86793   8
   0  -4  -3 3.32428 2.64361   9
   0   4   3 1.56555 0.73433  15
   0   4   3 0.76273 2.55299   8
   0  -4  -3 1.96449 1.82292   1
   0  -4  -3-0.76777 2.95501   6
   0  -4  -3 0.19928 1.72482   2
   0   4   3-0.76858 2.57254   6
   0   4   3 0.80797 1.55579   4
   0   4   3 0.97070 1.50517   3
   0  -4  -3 1.51137 1.67812  41
   0   4   3 0.74296 1.64237  45
   0  -4  -3 3.00571 1.61378  42
   0  -4  -3 2.24799 1.07662  36
   0  -4  -3 1.01380 1.20690  40
   0  -4  -3-0.17916 1.53606  38
   0  -4  -3 1.71658 1.96760  19
   0  -4  -3 0.98238 2.00344  17
   0  -4  -3 1.04987 1.30866  33
   0   4   3 2.58455 1.30792  31
   0   4   3 2.56392 1.35938  27
   0  -4  -3 0.62777 1.61359  29
   0  -4  -3-0.31461 1.68230  30
   0  -4  -3 2.52612 1.34417  26
   0  -4  -4 16.7572 3.48536   8
   0  -4  -4 23.9280 4.33566   9
   0   4   4 19.4691 1.86417  15
   0  -4  -4 17.5419 2.41968   1
   0  -4  -4 17.6650 3.44924   6
   0  -4  -4 20.3924 2.54286   2
   0   4   4 17.3742 2.32451   4
   0   4   4 23.3624 2.41590   3
   0  -4  -4 24.8076 2.54332  42
   0  -4  -4 18.5935 2.38934  44
   0  -4  -4 26.1738 2.52433  41
   0   4   4 21.3442 3.08777  45
   0  -4  -4 24.2315 2.32722  40
   0  -4  -4 19.2108 2.44362  38
   0  -4  -4 20.0872 2.12959  36
   0   4   4 22.1975 1.99143  22
   0  -4  -4 20.6030 2.42227  33
   0  -4  -4 23.7174 2.34404  29
   0  -4  -4 22.2745 2.38221  30
   0  -4  -4 21.8597 2.39089  26
   0  -4  -5 1980.97 127.382   9
   0   4   5 2088.80 127.906   9
   0  -4  -5 2154.79 126.706   8
   0  -4  -5 2163.53 126.699   6
   0   4   5 2062.00 126.591  45
   0  -4  -5 2018.33 124.938  41
   0  -4  -5 1983.47 124.865  42
   0  -4  -5 2061.37 124.846  40
   0  -4  -5 2030.63 124.754  44
   0  -4  -5 2005.93 124.739  36
   0  -4  -5 2090.32 124.982  38
   0  -4  -5 2057.19 124.816   2
   0  -4  -5 2051.42 124.804   1
   0   4   5 2028.80 124.687   3
   0   4   5 2011.91 124.686   4
   0  -4  -5 2058.38 124.921  33
   0  -4  -5 1898.64 124.655  29
   0  -4  -5 1962.81 124.673  30
   0  -4  -5 2047.92 124.875  26
   0  -4  -6 0.58499 1.55952   2
   0   4   6 2.35983 1.44373   3
   0  -4  -6 0.19235 1.52970   1
   0   4   6 0.47180 1.36043   4
   0  -4  -6 2.99735 2.42507   6
   0  -4  -6-0.77546 1.65898  40
   0  -4  -6 2.19689 1.66518  36
   0   4   6-0.93980 2.82376  45
   0  -4  -6 0.75925 1.46580  44
   0  -4  -6-0.28984 1.91629  41
   0  -4  -6-0.51692 1.87708  42
   0  -4  -6-0.27593 1.61669  33
   0  -4  -6 2.24334 2.05953   8
   0   4   6 7.76387 3.64698   9
   0  -4  -6 2.14692 1.81064  26
   0   4   7 104.043 6.59486   4
   0   4   7 102.320 6.57463   3
   0  -4  -7 83.5416 6.86335  36
   0  -4  -7 98.7998 7.13753  40
   0   4   7 105.980 9.39566  45
   0  -4  -7 103.646 7.25056  41
   0  -4  -7 86.6310 7.11829  33
   0  -4  -7 86.6185 7.98252   6
   0  -4  -7 97.3848 8.15495   8
   0   4   7 91.2457 9.93041   9
   0  -4  -7 97.9274 7.20317  26
   0   4   8 184.837 11.3805   3
   0   4   8 184.882 11.3761   4
   0  -4  -8 178.633 11.9743  36
   0  -4  -8 152.607 12.1370  41
   0   4   8 162.850 14.8035  45
   0  -4  -8 176.416 12.1247  40
   0  -4  -8 187.487 11.5792  32
   0  -4  -8 168.094 12.1048  33
   0  -4  -8 190.324 13.0968   8
   0  -4  -8 164.236 12.8316   6
   0   4   8 149.068 12.8788   7
   0   4   8 180.954 15.4665   9
   0  -4  -8 166.395 12.1125  26
   0   4   9 12.6227 1.71014   4
   0   4   9 9.71574 1.68932   3
   0   4   9 4.49333 4.46920  45
   0  -4  -9 15.5298 3.03454  41
   0  -4  -9 21.5457 3.29659  33
   0  -4  -9 7.47872 1.95572  32
   0  -4  -9 15.3515 2.87766  36
   0  -4  -9 16.1706 3.27652  40
   0  -4  -9 15.3350 2.97039   6
   0  -4  -9 11.7454 2.80164   8
   0   4   9 15.6332 5.94919   9
   0   4   9 10.3418 2.76154   7
   0  -4  -9 12.2125 3.04292  26
   0   4  10 644.376 44.5122  45
   0  -4 -10 634.852 39.7269  43
   0  -4 -10 685.638 41.0810  41
   0  -4 -10 654.297 41.0720  33
   0  -4 -10 637.552 40.1048  32
   0  -4 -10 619.996 40.7587  36
   0  -4 -10 630.515 40.9438  40
   0   4  10 621.702 40.8962   7
   0  -4 -10 627.693 40.9610   6
   0  -4 -10 660.304 41.0257   8
   0   4  10 589.706 44.7959   9
   0  -4 -10 696.664 41.1307  26
   0  -4 -11 50.2381 3.83638  43
   0   4  11 54.0390 8.01974  45
   0  -4 -11 58.8479 5.54193  41
   0  -4 -11 47.4771 5.50086  33
   0  -4 -11 51.5224 4.23905  32
   0  -4 -11 52.5665 5.43168  36
   0  -4 -11 54.8315 5.62683  40
   0   4  11 55.2142 8.69118   9
   0  -4 -11 63.1720 5.85392  26
   0  -4 -12 50.5495 5.65537  41
   0   4  12 30.6517 7.12831  45
   0  -4 -12 42.6686 3.42453  43
   0  -4 -12 36.1833 5.19537  33
   0  -4 -12 41.7740 3.76467  32
   0  -4 -12 51.3890 5.39318  36
   0   4  12 45.2158 4.35119  39
   0  -4 -12 37.4415 5.09877  40
   0  -4 -12 49.6234 5.34027  38
   0   4  12 39.7599 8.38380   9
   0  -4 -12 50.8455 5.59673  26
   0  -4 -13 21.3257 2.50958  43
   0  -4 -13 21.4539 4.55706  41
   0  -4 -13 17.3374 4.38598  33
   0  -4 -13 25.7550 2.84052  32
   0  -4 -13 25.4846 4.56619  36
   0   4  13 23.2597 3.49725  39
   0  -4 -13 34.1641 4.94012  40
   0  -4 -13 21.0701 4.48242  38
   0   4  13 25.5513 7.81120   9
   0  -4 -13 27.2628 4.56736  26
   0  -4 -14 242.052 18.2454  41
   0  -4 -14 229.905 18.2860  33
   0  -4 -14 252.522 16.4650  32
   0  -4 -14 271.809 18.3285  36
   0  -4 -14 261.330 18.2921  38
   0  -4 -14 260.907 18.5052  40
   0   4  14 255.222 16.8994  39
   0   4  14 270.363 17.8407  15
   0   4  14 229.481 23.0758   9
   0  -4 -14 264.695 18.4869  26
   0  -4 -15 26.1679 5.53150  41
   0  -4 -15 10.6526 4.50929  33
   0  -4 -15 22.8293 5.07598  40
   0  -4 -15 20.4966 5.00543  38
   0  -4 -15 13.3433 4.80297  36
   0   4  15 16.9773 4.11369  15
   0   4  15 23.6551 7.82577   9
   0  -4 -15 21.0678 5.31570  26
   0  -4 -16 141.692 11.4549  41
   0  -4 -16 104.784 10.9848  33
   0  -4 -16 144.486 11.8286  40
   0  -4 -16 145.856 11.4973  38
   0  -4 -16 125.137 10.9732  36
   0   4  16 115.875 10.3423  15
   0   4  16 133.796 16.7847   9
   0   4  16 100.603 14.1726  10
   0  -4 -16 141.561 11.5838  26
   0  -4 -17 112.459 10.3849  41
   0  -4 -17 108.464 10.6032  33
   0  -4 -17 99.5925 10.4796  40
   0  -4 -17 110.773 10.0581  38
   0  -4 -17 111.931 10.2603  36
   0   4  17 102.500 13.7802  10
   0   4  17 99.5947 9.53402  15
   0  -4 -17 106.010 10.5362  26
   0  -4 -18 39.4186 6.89213  41
   0  -4 -18 38.4412 6.92163  33
   0   4  18 10.7282 7.48371  10
   0   4  18 32.4140 5.67228  15
   0  -4 -18 33.9521 6.87513  36
   0  -4 -18 36.0822 7.29247  40
   0  -4 -18 34.0883 6.56561  38
   0  -4 -18 34.6815 6.98577  26
   0  -4 -19 14.4200 6.56647  40
   0  -4 -19 27.6902 6.29467  38
   0  -4 -19 12.7560 5.68363  36
   0   4  19 14.4918 5.33257  15
   0  -4 -19 13.0022 6.18210  26
   0  -4 -19 11.3463 6.05638  41
   0  -4 -20-3.79266 6.48991  40
   0  -4 -20 1.07336 5.73208  38
   0  -4 -20-4.45044 6.12684  36
   0  -4 -20 8.30330 6.29440  41
   0   4  20 1.89572 4.76483  15
   0  -4 -20-2.48281 6.62952  26
   0  -4 -21 40.7317 7.26921  38
   0  -4 -21 58.7810 8.23205  36
   0  -4 -21 53.7400 9.09585  41
   0   4  21 42.8700 7.09210  22
   0   4  21 38.1416 6.65489  15
   0  -4 -21 38.2968 7.95170  26
   0  -4 -22 35.6129 7.46954  38
   0  -4 -22 40.9347 8.22533  36
   0  -4 -22 55.6484 8.54346  41
   0   4  22 51.7697 7.44649  22
   0   4  22 62.0369 7.62275  15
   0  -4 -22 36.1404 8.38724  26
   0  -4 -23 40.8992 7.72131  36
   0  -4 -23 52.9592 8.38217  38
   0  -4 -23 49.2474 8.51058  41
   0   4  23 35.6887 6.77607  22
   0  -4 -23 47.6430 8.65431  26
   0   4  23 52.0779 7.10637  15
   0  -4 -24-4.77911 7.17956  41
   0  -4 -24 4.28179 5.89580  38
   0  -4 -24-1.13906 6.49369  36
   0  -4 -24 7.49627 6.54520  26
   0  -4 -25 119.988 12.2627  41
   0  -4 -25 110.451 11.4183  36
   0   4  25 93.0859 9.78387  27
   0  -4 -25 112.406 11.8735  26
   0   4  25 116.910 10.3748  31
   0  -4 -26 4.00998 5.96377  36
   0   4  26-2.04554 4.59988  31
   0   4  26 5.42306 4.48155  27
   0  -4 -27 37.0236 7.33086  36
   0  -5  26 29.3764 6.97473  21
   0   5 -26 22.3204 7.18037  36
   0  -5  25-2.23153 6.70475  21
   0  -5  25 1.11384 6.65960  18
   0   5 -25 6.65799 6.73443  36
   0  -5  24 19.4610 7.05194  18
   0  -5  24 17.0690 6.79726  21
   0   5 -24 23.7862 6.32734  26
   0  -5  24 20.6768 6.75646  28
   0  -5  24 33.8475 7.00970  24
   0   5 -24 10.6364 7.04011  36
   0  -5  23 1.23743 6.27050  15
   0   5 -23 8.84837 5.62194  43
   0   5 -23 9.57416 5.95644  26
   0  -5  23 2.23688 6.52076  28
   0  -5  23 1.10973 6.77223  24
   0   5 -23 1.22504 6.46434  36
   0  -5  22 13.8239 6.62294  15
   0   5 -22 11.9922 5.95793  43
   0  -5  22 4.64663 6.47615  28
   0   5 -22 12.6185 6.04863  26
   0  -5  22 11.5366 6.83060  24
   0   5 -22 17.2885 6.91928  36
   0  -5  21 545.681 39.1064  15
   0   5 -21 581.789 39.1364  36
   0   5 -21 540.807 37.9386  43
   0   5 -21 576.873 38.2940  26
   0  -5  21 607.887 39.1798  28
   0  -5  21 567.806 39.0210  24
   0  -5  20 11.5809 10.4747  12
   0  -5  20 34.3473 7.31344  15
   0   5 -20 46.3724 8.11638  36
   0   5 -20 34.9709 6.78725  43
   0   5 -20 44.7429 6.16298  34
   0  -5  20 48.5910 8.09049  30
   0  -5  20 44.5290 7.95605  29
   0  -5  20 31.3472 7.53126  28
   0  -5  20 30.0006 7.89533  24
   0   5 -20 35.0829 6.73685  26
   0   5 -19 162.830 13.4301  36
   0   5 -19 166.158 12.6107  43
   0   5 -19 138.764 12.1123  33
   0   5 -19 153.659 11.5590  34
   0   5 -19 127.106 12.0987  26
   0  -5  19 147.546 13.3737  30
   0  -5  19 128.715 13.0357  29
   0  -5  19 128.571 12.9922  28
   0  -5  19 160.299 13.4972  24
   0   5 -18 81.0751 9.26909  36
   0   5 -18 73.9264 8.58561  43
   0   5 -18 87.9231 8.57195  33
   0   5 -18 95.4109 8.19831  34
   0  -5  18 81.7562 9.53670  29
   0  -5  18 62.1556 8.92975  30
   0   5 -18 77.7131 8.55870  26
   0   5 -17 411.888 24.9555  36
   0   5 -17 326.883 23.7897  43
   0   5 -17 345.375 23.3207  34
   0   5 -17 317.918 23.5205  33
   0  -5  17 368.586 24.9262  30
   0  -5  17 333.506 24.6859  29
   0   5 -17 343.232 23.7896  26
   0  -5  17 270.563 25.7677  12
   0  -5  16 6.08916 6.98533  12
   0   5 -16 27.3457 5.83990  36
   0   5 -16 19.2691 4.72088  43
   0   5 -16 19.7293 4.60990  34
   0   5 -16 20.3047 4.48266  33
   0  -5  16 18.7132 6.23941  29
   0  -5  16 21.3246 6.46617  30
   0   5 -16 5.99270 4.62248  26
   0   5 -15 240.988 16.8905  36
   0   5 -15 229.435 16.5814  43
   0   5 -15 226.687 16.0988  34
   0   5 -15 218.858 16.1467  33
   0  -5  15 228.299 17.2760  29
   0  -5  15 247.586 17.3123  30
   0   5 -15 193.772 16.0707  26
   0  -5  15 235.126 18.6493  12
   0   5 -14 1212.21 77.7901  36
   0   5 -14 1277.62 77.7870  43
   0   5 -14 1103.75 77.1333  33
   0   5 -14 1142.42 77.2718  34
   0  -5  14 1248.20 78.1886  29
   0  -5  14 1303.10 78.2478  30
   0   5 -14 1169.83 77.3701  26
   0  -5  14 1373.64 76.9246  13
   0  -5  14 1235.69 79.2347  12
   0   5 -13 583.276 36.9260  36
   0   5 -13 518.468 36.5229  40
   0  -5  13 546.297 42.6883  45
   0   5 -13 555.285 36.7921  43
   0   5 -13 529.473 36.3398  33
   0   5 -13 500.523 36.3924  34
   0   5 -13 586.229 36.5856  26
   0  -5  13 606.251 38.3348  12
   0  -5  13 643.265 36.0620  13
   0   5 -12 309.565 20.2166  36
   0   5 -12 259.149 19.8535  40
   0   5 -12 306.715 20.2184  43
   0  -5  12 272.189 24.7262  45
   0   5 -12 298.783 19.9927  34
   0   5 -12 311.437 19.7598  33
   0  -5  12 341.372 21.5374  12
   0   5 -12 263.367 18.7975   7
   0   5 -12 278.967 18.8761   7
   0  -5  12 365.192 19.4967  13
   0   5 -12 281.611 19.7895  26
   0   5 -11 33.2385 2.82775   4
   0   5 -11 33.6758 2.80387   3
   0  -5  11 27.5863 7.08893  45
   0   5 -11 26.2839 4.57704  43
   0   5 -11 35.4766 4.63347  40
   0   5 -11 41.1038 4.64138  36
   0   5 -11 25.6098 3.95930  33
   0   5 -11 27.9988 4.41689  34
   0  -5  11 41.3227 4.16887   6
   0  -5  11 39.9220 4.13208   8
   0   5 -11 37.5509 4.14590   7
   0  -5  11 41.7853 6.04035  12
   0  -5  11 41.9709 3.79999  13
   0   5 -11 30.9312 4.22591  26
   0   5 -10 373.472 24.3143   4
   0   5 -10 372.543 24.3108   3
   0  -5  10 327.050 29.3697  45
   0   5 -10 393.302 25.5173  43
   0   5 -10 379.911 25.2369  40
   0   5 -10 383.417 25.3462  36
   0  -5  10 368.405 24.9031  19
   0   5 -10 405.815 25.5018  34
   0   5 -10 357.540 24.9459  33
   0  -5  10 394.284 26.1020   6
   0  -5  10 397.678 26.1315   8
   0  -5  10 347.339 24.8696  17
   0   5 -10 364.114 26.2139   7
   0  -5  10 463.917 25.0854  13
   0  -5  10 487.825 27.1336  12
   0   5 -10 471.351 25.3454  26
   0   5  -9 1221.08 77.1372   4
   0   5  -9 1202.68 77.1315   3
   0  -5   9 1206.78 82.2842  45
   0  -5   9 1299.82 76.9852  44
   0   5  -9 1271.23 77.8116  40
   0   5  -9 1307.08 77.9427  36
   0  -5   9 1134.18 77.4784  19
   0   5  -9 1182.50 77.5215  33
   0   5  -9 1238.75 78.0031  34
   0   5  -9 1150.62 79.3128   7
   0  -5   9 1194.92 78.9611   6
   0  -5   9 1265.27 79.1392   8
   0  -5   9 1317.68 77.6427  13
   0  -5   9 1437.99 79.1095  12
   0  -5   9 1132.26 77.4873  17
   0   5  -9 1464.05 77.8318  26
   0   5  -8 357.861 22.5212   3
   0   5  -8 342.321 22.4973   4
   0  -5   8 374.303 22.3639  44
   0  -5   8 383.448 27.0964  45
   0   5  -8 360.518 22.9582  40
   0   5  -8 367.890 23.0858  36
   0  -5   8 358.819 23.5796  19
   0   5  -8 341.245 22.6874  33
   0   5  -8 354.153 23.2333  34
   0   5  -8 350.114 22.9414  16
   0  -5   8 301.404 23.0158  13
   0  -5   8 351.255 23.5535  17
   0  -5   8 348.621 24.5313   6
   0  -5   8 437.607 24.5492  12
   0  -5   8 355.299 24.6657   8
   0   5  -8 378.630 23.2826  25
   0   5  -8 353.212 23.2064  23
   0   5  -8 350.966 22.8129  26
   0   5  -7 4.39994 1.79443   4
   0   5  -7 8.59431 1.92894   3
   0  -5   7 7.70911 1.85166   1
   0  -5   7 5.62692 1.96307   2
   0  -5   7 8.93084 3.82083  45
   0  -5   7 6.43253 1.53668  44
   0   5  -7 11.2732 2.28508  40
   0   5  -7 9.90345 2.32468  36
   0  -5   7 5.17861 2.94504  19
   0   5  -7 6.67387 1.79270  33
   0   5  -7 14.1244 2.82629  34
   0  -5   7 12.4326 3.18845   8
   0  -5   7-4.15604 4.16528  13
   0   5  -7 8.15847 2.09826  16
   0  -5   7 6.24547 2.97039   6
   0  -5   7 10.1956 3.48541  12
   0  -5   7 10.0435 2.92206  17
   0   5  -7 7.95143 2.53281  23
   0   5  -7 7.63469 1.98276  26
   0   5  -7 8.22472 2.56981  25
   0  -5   6 1732.71 113.000   1
   0   5  -6 1977.37 112.940   3
   0   5  -6 1912.98 112.920   4
   0  -5   6 1807.37 113.047   2
   0  -5   6 1918.86 112.773  44
   0  -5   6 1914.89 116.378  45
   0   5  -6 1862.69 113.315  43
   0   5  -6 1604.82 112.939  36
   0   5  -6 1842.05 112.916  40
   0  -5   6 1666.07 113.029  19
   0   5  -6 1700.76 112.749  33
   0   5  -6 2063.95 112.902  26
   0   5  -6 1931.83 113.212  23
   0   5  -6 1866.00 113.173  25
   0  -5   6 1892.69 115.256   8
   0  -5   6 1602.54 113.002  17
   0  -5   6 1989.02 114.219  12
   0  -5   6 1828.44 115.145   6
   0   5  -6 1845.33 112.957  16
   0  -5   5 264.452 19.5585   6
   0  -5   5 278.508 17.4085  17
   0   5  -5 253.873 17.3130  16
   0  -5   5 304.055 18.7906  12
   0  -5   5 253.235 19.4566   8
   0   5  -5 271.500 20.1168  10
   0  -5   5 283.730 17.6010   2
   0   5  -5 276.360 17.4127   3
   0  -5   5 255.318 17.5124   1
   0   5  -5 276.538 17.4044   4
   0  -5   5 264.431 19.9481  45
   0  -5   5 252.660 17.1989  44
   0   5  -5 240.594 17.5552  43
   0   5  -5 297.769 17.4279  36
   0   5  -5 272.181 17.0562  39
   0  -5   5 286.602 17.4288  19
   0   5  -5 295.841 17.1631  33
   0  -5   5 319.421 18.1536  29
   0  -5   5 302.418 18.0905  30
   0   5  -5 248.540 17.1236  26
   0   5  -5 253.571 17.4665  23
   0   5  -5 265.431 17.5184  25
   0  -5   4 40.0200 5.83374   8
   0   5  -4 71.6513 7.11859  10
   0  -5   4 48.4343 5.99593  12
   0  -5   4 62.3465 4.39147  17
   0   5  -4 57.4010 4.26168  16
   0  -5   4 55.5376 4.62383   1
   0  -5   4 48.5452 4.52574   2
   0  -5   4 60.4604 6.42889   6
   0   5  -4 52.7012 4.39304   4
   0   5  -4 57.1429 4.41494   3
   0  -5   4 55.4072 4.21151  44
   0   5  -4 57.8222 4.63013  43
   0  -5   4 63.8462 6.51396  45
   0   5  -4 60.2291 4.07592  39
   0   5  -4 51.0558 4.13005  36
   0  -5   4 61.4277 4.35487  19
   0   5  -4 52.8877 4.49072  31
   0   5  -4 54.2989 3.88855  33
   0  -5   4 76.1581 5.68288  29
   0   5  -4 52.5562 4.47705  27
   0   5  -4 58.7149 3.93150  26
   0  -5   4 64.6467 5.40771  30
   0   5  -4 55.1626 4.38251  23
   0   5  -4 59.9812 4.48847  25
   0  -5   3 182.116 14.4957   6
   0   5  -3 293.010 18.6688  10
   0  -5   3 300.007 22.2949  12
   0  -5   3 191.256 14.4757   8
   0   5  -3 199.662 12.3386  16
   0   5  -3 181.083 12.0671   3
   0   5  -3 175.860 12.0575   4
   0  -5   3 168.753 12.2041   1
   0  -5   3 173.760 12.2323   2
   0   5  -3 189.256 12.1284  43
   0  -5   3 192.801 13.6199  45
   0  -5   3 173.508 11.8895  44
   0   5  -3 169.780 11.7304  36
   0   5  -3 174.190 11.8318  39
   0  -5   3 201.630 11.9568  19
   0  -5   3 218.511 12.0102  17
   0   5  -3 179.531 12.0511  31
   0  -5   3 278.898 15.6567  29
   0  -5   3 285.436 15.6183  30
   0   5  -3 173.575 12.0293  27
   0   5  -3 175.809 12.0192  25
   0   5  -3 177.308 12.0083  23
   0  -5   2 84.2632 6.90247   2
   0  -5   2 95.1026 6.97123   1
   0  -5   2 103.510 6.69802  44
   0   5  -2 102.901 6.72395  43
   0  -5   2 110.720 7.81428  45
   0   5  -2 101.893 6.65093  39
   0  -5   2 89.1756 6.57088  17
   0  -5   2 95.8898 6.59416  19
   0   5  -2 99.5844 6.66316  31
   0   5  -2 89.0926 6.61882  27
   0  -5   2 97.5695 7.46453  30
   0  -5   2 85.7069 7.37175  29
   0  -5   2 98.8245 9.08840   8
   0  -5   2 97.5590 9.08647   6
   0   5  -2 104.045 6.52524  16
   0   5  -1 234.740 14.9014  43
   0  -5   1 239.275 14.9803  44
   0  -5   1 228.196 15.3597  45
   0  -5   1 238.733 14.9852  19
   0  -5   1 227.153 14.9578  17
   0  -5   1 241.725 15.2858   2
   0  -5   1 223.626 15.2035   1
   0   5  -1 223.831 14.8541  31
   0   5  -1 236.283 14.8593  27
   0  -5   1 238.942 17.4437   8
   0  -5   1 237.982 17.4990   6
   0   5  -1 237.849 14.7909  16
   0  -5   0 399.244 24.4659  11
   0   5   0 405.538 27.0446   8
   0  -5   0 390.917 27.0633   6
   0  -5   0 375.520 26.9399   8
   0   5   0 385.879 24.4032  43
   0  -5   0 398.643 24.5258  42
   0  -5   0 405.082 24.6202  44
   0  -5   0 393.869 24.6851  19
   0  -5   0 397.348 24.7017  17
   0   5   0 400.507 24.7154   4
   0  -5   0 401.818 24.8721   1
   0  -5   0 389.189 24.8671   2
   0   5   0 371.371 26.9014   6
   0   5   0 405.811 24.7183   3
   0   5   0 371.110 24.4276  31
   0   5   0 360.366 24.4064  27
   0  -5   0 392.928 24.4908  28
   0  -5   0 393.449 24.4899  24
   0   5   0 393.694 24.3276  22
   0  -5  -1 17.0098 1.88596  11
   0   5   1 26.8764 4.36301   8
   0  -5  -1 17.1952 4.10991   8
   0   5   1 19.6453 1.80763  43
   0  -5  -1 17.8839 2.33648  44
   0  -5  -1 19.6700 2.27251  42
   0  -5  -1 24.2922 2.78737  17
   0  -5  -1 21.9113 2.75789  19
   0   5   1 28.0714 4.43545   6
   0   5   1 15.1548 2.51667   4
   0   5   1 17.9119 2.57559   3
   0  -5  -1 14.4410 4.41314   6
   0   5   1 23.2587 2.05376  31
   0   5   1 21.6443 2.01906  27
   0  -5  -1 15.1983 2.62771  30
   0  -5  -1 18.2953 1.97808  28
   0  -5  -1 19.3965 2.68374  29
   0  -5  -1 17.9136 1.98644  24
   0   5   2 262.865 19.6022   8
   0   5   2 304.662 19.9701   6
   0   5   2 270.939 17.4299   3
   0   5   2 280.098 17.4695   4
   0  -5  -2 292.471 17.3234  42
   0  -5  -2 275.835 17.6457  17
   0  -5  -2 283.308 17.6562  19
   0   5   2 277.233 17.1847  31
   0   5   2 266.429 17.1593  27
   0  -5  -2 237.010 17.3222  30
   0  -5  -2 247.489 17.3306  29
   0  -5  -2 281.640 17.0380  26
   0  -5  -3 285.742 22.1934   8
   0  -5  -3 352.539 22.9020   9
   0  -5  -3 337.195 22.7237   6
   0   5   3 319.901 20.2689   4
   0  -5  -3 307.443 20.3948   1
   0  -5  -3 320.459 20.4329   2
   0   5   3 335.762 20.2959   3
   0  -5  -3 312.868 20.2132  42
   0  -5  -3 320.213 19.9842  40
   0  -5  -3 307.111 20.2301  38
   0  -5  -3 320.935 19.8471  36
   0  -5  -3 326.719 20.5914  17
   0  -5  -3 308.764 20.5391  19
   0  -5  -3 334.898 20.1093  33
   0   5   3 334.316 20.0855  31
   0   5   3 332.250 20.0806  27
   0  -5  -3 324.211 20.2634  30
   0  -5  -3 315.754 20.2307  29
   0  -5  -3 277.948 19.9509  26
   0  -5  -4 325.096 22.4757   9
   0  -5  -4 332.655 22.1578   8
   0  -5  -4 308.056 21.9698   6
   0   5   4 301.193 19.3619  15
   0  -5  -4 321.730 19.9521   1
   0   5   4 322.263 19.7921   4
   0  -5  -4 313.635 19.9429   2
   0   5   4 317.938 19.7763   3
   0  -5  -4 317.363 19.6429  40
   0  -5  -4 321.879 19.7970  44
   0  -5  -4 294.745 19.7994  42
   0  -5  -4 312.303 19.8912  41
   0  -5  -4 305.441 19.4917  36
   0  -5  -4 319.980 19.8983  38
   0  -5  -4 306.652 20.2011  17
   0  -5  -4 305.272 20.1876  19
   0  -5  -4 316.642 19.7367  33
   0   5   4 326.473 19.6850  31
   0  -5  -4 307.627 19.7366  29
   0  -5  -4 330.713 19.7874  30
   0   5   4 302.553 19.6430  27
   0  -5  -4 304.089 19.6558  26
   0   5   4 288.731 19.3901  22
   0  -5  -5 340.034 23.3806   8
   0  -5  -5 294.916 23.5324   9
   0  -5  -5 316.907 23.2205   6
   0   5   5 336.556 20.7974  15
   0   5   5 346.909 21.0719   3
   0  -5  -5 323.695 21.2062   2
   0   5   5 316.403 21.0204   4
   0  -5  -5 323.441 21.1936   1
   0  -5  -5 336.647 21.0875  40
   0  -5  -5 338.632 21.1172  44
   0  -5  -5 348.332 21.3059  41
   0   5   5 340.896 22.5788  45
   0  -5  -5 343.094 21.2099  42
   0  -5  -5 340.617 21.2931  38
   0  -5  -5 321.560 20.9106  36
   0  -5  -5 327.367 21.1594  33
   0   5   5 343.410 21.0862  27
   0   5   5 325.537 21.0610  31
   0  -5  -5 330.940 21.0223  30
   0  -5  -5 305.434 20.9667  29
   0   5   5 339.855 20.8259  22
   0  -5  -5 328.609 21.0984  26
   0  -5  -6 69.2157 6.98358   8
   0   5   6 65.5952 4.67915  15
   0  -5  -6 72.4130 7.91213   9
   0  -5  -6 68.1875 5.08086   2
   0   5   6 62.1704 4.84487   4
   0  -5  -6 74.1475 6.99570   6
   0   5   6 65.5050 4.88048   3
   0  -5  -6 68.2671 5.04754   1
   0  -5  -6 61.6707 5.13248  42
   0  -5  -6 61.0954 5.06918  40
   0  -5  -6 72.0044 5.35062  41
   0   5   6 66.6094 6.63317  45
   0  -5  -6 70.4916 4.99401  44
   0  -5  -6 68.8587 4.90913  36
   0  -5  -6 65.9136 5.31273  38
   0   5   6 64.9474 4.72231  22
   0  -5  -6 56.9098 5.07254  33
   0  -5  -6 62.2366 4.85310  29
   0  -5  -6 64.1900 4.87874  30
   0  -5  -6 59.7659 5.06878  26
   0   5   7 483.641 30.5308   4
   0   5   7 482.595 30.5248   3
   0  -5  -7 466.306 30.6446   1
   0  -5  -7 471.478 30.6594   2
   0  -5  -7 495.789 30.7278  36
   0  -5  -7 496.940 30.9123  40
   0  -5  -7 494.645 31.0453  41
   0  -5  -7 510.543 30.9626  42
   0  -5  -7 471.873 30.6350  44
   0   5   7 484.343 33.1208  45
   0  -5  -7 489.740 30.9790  33
   0  -5  -7 451.610 32.5762   6
   0   5   7 493.497 30.6022  15
   0  -5  -7 504.178 32.8480   8
   0  -5  -7 503.622 30.9712  26
   0   5   8 228.818 14.6409   3
   0   5   8 238.918 14.6744   4
   0  -5  -8 223.797 15.0531  36
   0  -5  -8 219.181 15.3497  41
   0  -5  -8 217.898 15.2356  40
   0   5   8 228.832 17.6899  45
   0  -5  -8 225.905 15.2614  33
   0   5   8 227.997 18.8931   9
   0  -5  -8 225.896 16.7891   6
   0  -5  -8 202.866 16.5865   8
   0  -5  -8 238.281 15.3601  26
   0   5   9 328.423 20.9502   3
   0   5   9 322.486 20.9358   4
   0  -5  -9 348.801 21.8787  40
   0  -5  -9 335.628 21.5991  36
   0  -5  -9 330.484 21.9217  41
   0   5   9 335.511 24.7210  45
   0  -5  -9 348.532 21.8939  33
   0  -5  -9 343.536 21.1734  32
   0   5   9 323.419 23.1802   7
   0  -5  -9 301.682 22.7821   6
   0   5   9 324.607 25.9009   9
   0  -5  -9 307.292 22.8824   8
   0  -5  -9 330.895 21.8360  26
   0   5  10 535.572 33.0754   4
   0   5  10 518.338 33.0615   3
   0   5  10 521.421 37.2922  45
   0  -5 -10 544.855 34.2985  41
   0  -5 -10 526.590 34.2373  33
   0  -5 -10 525.860 33.3587  32
   0  -5 -10 552.432 34.0218  36
   0  -5 -10 536.195 34.1650  40
   0  -5 -10 541.876 34.9958   8
   0   5  10 519.523 38.5442   9
   0  -5 -10 526.021 34.9511   6
   0   5  10 474.887 34.7624   7
   0  -5 -10 555.742 34.3008  26
   0  -5 -11 15.7720 3.83404  41
   0  -5 -11 16.8705 2.51659  32
   0  -5 -11 15.3161 3.69937  33
   0  -5 -11 15.3530 3.46111  40
   0  -5 -11 10.2675 3.29241  36
   0   5  11 11.9929 2.71034  15
   0   5  11 8.76748 5.79738   9
   0  -5 -11 16.4159 3.14120   6
   0   5  11 7.75712 2.56312   7
   0  -5 -11 17.9582 3.23384   8
   0  -5 -11 8.14552 3.28633  26
   0  -5 -12 3.23357 3.43174  41
   0  -5 -12 0.66369 3.63296  33
   0  -5 -12 0.76476 2.03774  32
   0   5  12 0.41134 2.83953  39
   0  -5 -12 1.67044 3.12050  36
   0  -5 -12-1.28766 3.30512  40
   0   5  12-0.96045 2.66017  15
   0   5  12-0.51611 1.30647   7
   0   5  12-2.39265 5.56774   9
   0   5  12 0.26634 1.28022   7
   0  -5 -12 2.62737 3.61705  26
   0  -5 -13 2.13860 3.80755  41
   0  -5 -13 7.13157 2.24928  32
   0  -5 -13 9.65569 4.01503  33
   0   5  13 12.3990 3.12189  39
   0  -5 -13 2.88453 3.77731  40
   0  -5 -13 12.5572 4.18925  36
   0  -5 -13 6.21343 3.93722  38
   0   5  13 5.86613 3.03690  15
   0   5  13-2.60534 6.07817   9
   0  -5 -13 8.03782 4.18758  26
   0  -5 -14 78.2109 7.84039  41
   0  -5 -14 77.3944 7.75187  33
   0  -5 -14 73.1022 5.60024  32
   0   5  14 60.1909 6.22254  39
   0  -5 -14 80.7487 7.41756  36
   0  -5 -14 83.4105 7.82884  40
   0  -5 -14 63.9668 7.35525  38
   0   5  14 64.8913 11.2374   9
   0   5  14 78.1399 6.82814  15
   0  -5 -14 73.9535 7.51235  26
   0  -5 -15 69.5960 8.07563  41
   0  -5 -15 71.6730 8.25908  33
   0  -5 -15 90.0528 8.41548  38
   0   5  15 78.7601 6.57085  39
   0  -5 -15 87.7378 8.67438  40
   0  -5 -15 80.3562 8.09019  36
   0   5  15 72.6828 7.22270  15
   0   5  15 81.5220 12.7226   9
   0  -5 -15 89.9073 8.71720  26
   0  -5 -16 0.93403 4.89278  41
   0  -5 -16 0.99143 4.72847  33
   0  -5 -16 0.84738 4.63885  36
   0  -5 -16 4.85152 5.14919  40
   0  -5 -16-1.76556 4.59383  38
   0   5  16 7.83923 6.84384  10
   0   5  16 0.70006 3.49445  15
   0   5  16-6.39779 9.01518   9
   0  -5 -16 3.89603 4.86154  26
   0  -5 -17 7.04826 5.34394  41
   0  -5 -17 4.29165 5.07691  33
   0  -5 -17 2.74529 4.53504  36
   0  -5 -17 1.05361 5.80283  40
   0  -5 -17 0.94479 4.81780  38
   0   5  17 1.51124 3.74515  15
   0   5  17-5.27865 6.91304  10
   0  -5 -17 1.04863 5.45735  26
   0  -5 -18 10.7568 5.96884  41
   0  -5 -18 5.65284 5.77443  40
   0  -5 -18 6.87860 5.25927  36
   0  -5 -18 7.01580 5.49726  38
   0  -5 -18 6.89989 5.70835  33
   0   5  18 2.43122 4.39611  15
   0   5  18 7.96185 6.58386  10
   0  -5 -18 1.12569 5.54714  26
   0  -5 -19 2.40263 6.53613  40
   0  -5 -19 1.05305 5.51590  38
   0  -5 -19 1.03852 5.58106  36
   0  -5 -19 1.13560 5.74925  41
   0   5  19 2.47469 5.05447  22
   0   5  19-3.43746 5.21478  15
   0  -5 -19-4.74557 6.61050  26
   0  -5 -20 25.2002 7.55931  40
   0  -5 -20 32.8185 6.66718  38
   0  -5 -20 24.8902 6.92550  41
   0   5  20 39.1453 6.79653  22
   0   5  20 32.3101 6.15336  15
   0  -5 -20 18.5180 6.87796  26
   0  -5 -21 21.3701 6.55548  38
   0  -5 -21 17.8870 6.65416  36
   0  -5 -21 14.6604 6.38355  41
   0   5  21 10.2335 5.48026  22
   0   5  21 25.8941 5.92190  15
   0   5  21 19.6135 5.56119  11
   0  -5 -21 30.5913 7.16033  26
   0  -5 -22 4.93122 6.45965  41
   0  -5 -22 19.2727 6.59443  26
   0   5  22 12.0578 5.59681  15
   0  -5 -22 12.4613 6.32117  36
   0  -5 -22 13.5945 6.50199  38
   0  -5 -23 10.0787 6.04206  38
   0  -5 -23 12.3460 6.55999  36
   0   5  23 9.84283 5.85411  27
   0   5  23 19.7959 5.81121  31
   0  -5 -23 23.0367 7.30525  26
   0  -5 -23 10.9599 6.60070  41
   0  -5 -24 5.88348 6.37366  41
   0  -5 -24 3.24084 6.53348  38
   0  -5 -24 6.52238 6.24150  36
   0  -5 -24 16.1015 7.03025  26
   0   5  24 4.07085 5.28153  27
   0   5  24 4.09512 5.15086  31
   0  -5 -25 9.99602 5.90071  41
   0  -5 -25-1.01677 5.96137  38
   0  -5 -25 3.09346 5.98168  36
   0  -5 -25 5.85151 6.63982  26
   0   5  25 5.09249 4.87593  31
   0   5  25 5.06299 4.64891  27
   0  -5 -26-3.79480 5.84290  36
   0  -5 -26-1.08249 6.03348  26
   0  -5 -27 2.89788 6.19932  26
   0  -6  26 1.00172 6.78277  21
   0  -6  26-4.99950 6.55373  18
   0   6 -26 1.92188 6.63348  36
   0  -6  25-5.69733 7.43847  21
   0  -6  25 5.68462 6.93432  18
   0  -6  25-5.69306 5.84365  24
   0  -6  25-7.66058 6.22505  28
   0   6 -25 8.49677 6.54071  36
   0   6 -24 17.0845 6.83332  36
   0   6 -24 17.2343 5.62311  43
   0  -6  24 23.6510 7.52637  21
   0  -6  24 7.45151 7.24524  18
   0  -6  24 22.6650 7.04471  28
   0  -6  24 23.5338 6.92445  24
   0  -6  23 20.8575 6.66226  15
   0   6 -23 27.6731 6.24387  43
   0  -6  23 29.1454 7.61135  28
   0  -6  23 11.5613 7.02044  24
   0   6 -23 26.1393 7.45048  36
   0  -6  22 6.25705 6.72573  15
   0   6 -22 2.40790 6.97656  36
   0   6 -22 0.92016 5.71959  43
   0  -6  22 3.64773 6.93130  28
   0   6 -22 0.89621 5.22149  26
   0  -6  22-3.62268 6.88371  24
   0  -6  21 2.50301 5.82459  15
   0   6 -21 8.38247 6.43539  36
   0   6 -21 1.90610 5.69758  43
   0   6 -21-2.12884 5.06277  34
   0  -6  21-2.47055 6.72088  28
   0   6 -21-3.57836 5.50777  26
   0  -6  21 1.22728 6.51251  24
   0  -6  20 25.8711 6.86278  15
   0   6 -20 18.7230 6.90667  36
   0   6 -20 23.1632 6.22081  43
   0   6 -20 26.1244 5.57465  34
   0  -6  20 34.3746 7.94203  29
   0   6 -20 32.6024 6.54210  26
   0  -6  20 32.9233 8.03791  30
   0  -6  20 15.9799 7.12175  28
   0  -6  20 37.8621 7.80239  24
   0   6 -19 74.7982 8.73657  36
   0   6 -19 56.7018 7.90062  43
   0   6 -19 59.3868 7.02068  34
   0  -6  19 43.1881 8.36702  28
   0  -6  19 51.1560 9.02789  29
   0  -6  19 50.6413 8.88911  30
   0  -6  19 50.0798 8.47601  24
   0   6 -19 62.3217 7.45119  26
   0   6 -18 210.341 16.6999  36
   0   6 -18 251.767 16.7819  43
   0   6 -18 199.642 15.5975  33
   0   6 -18 210.653 15.7068  34
   0  -6  18 211.184 17.4189  30
   0  -6  18 210.897 17.5318  29
   0   6 -18 219.371 15.8858  26
   0  -6  17-4.11392 10.1915  12
   0   6 -17 4.90635 5.65524  36
   0   6 -17-0.90899 5.54301  43
   0   6 -17 4.49017 4.62956  34
   0   6 -17 2.97364 4.51134  33
   0  -6  17 2.30906 7.00597  30
   0  -6  17 1.16975 7.02839  29
   0   6 -17-3.81761 5.40877  26
   0  -6  16-1.85028 8.17435  12
   0   6 -16 1.81460 4.72961  36
   0   6 -16 8.69483 5.07300  43
   0   6 -16 3.64664 4.25810  34
   0   6 -16 4.11480 4.00514  33
   0  -6  16 2.21687 6.07409  29
   0  -6  16 14.2227 6.57961  30
   0   6 -16 5.66095 4.28231  26
   0  -6  15 28.1362 8.40463  12
   0   6 -15 35.4987 5.99002  36
   0   6 -15 25.4635 5.98482  43
   0   6 -15 36.7004 5.73452  34
   0   6 -15 46.3435 5.52941  33
   0  -6  15 40.5341 6.95513  30
   0  -6  15 42.2177 7.05496  29
   0   6 -15 41.8118 5.64567  26
   0   6 -14 152.307 12.4039  36
   0   6 -14 176.555 12.8026  43
   0   6 -14 186.338 12.4865  34
   0   6 -14 151.127 11.7016  33
   0  -6  14 148.200 13.4680  29
   0  -6  14 170.160 13.7715  30
   0   6 -14 137.595 11.7547  26
   0  -6  14 141.704 14.6755  12
   0   6 -13 546.154 29.3907  36
   0   6 -13 594.659 29.7919  43
   0   6 -13 496.519 28.5242  33
   0   6 -13 556.283 29.3711  34
   0  -6  13 572.328 30.3560  30
   0  -6  13 585.883 30.5467  29
   0   6 -13 614.607 29.0933  26
   0   6 -13 402.561 27.3085   7
   0   6 -13 395.260 27.3258   7
   0  -6  13 519.235 31.6056  12
   0   6 -12 121.547 8.52445  36
   0   6 -12 117.397 8.68705  43
   0  -6  12 116.192 13.6887  45
   0   6 -12 113.875 8.59202  34
   0   6 -12 99.9515 7.72050  33
   0  -6  12 128.594 9.74150  30
   0  -6  12 130.811 9.78195  29
   0   6 -12 100.414 7.87616  26
   0  -6  12 94.9475 7.73081   6
   0  -6  12 106.106 10.5171  12
   0   6 -12 108.665 8.33980   7
   0  -6  12 92.9958 7.77441   8
   0   6 -11 459.128 28.7232   3
   0   6 -11 454.069 28.7291   4
   0   6 -11 448.657 29.8580  36
   0  -6  11 377.034 34.0619  45
   0   6 -11 502.478 30.3371  43
   0   6 -11 483.217 29.4928  33
   0   6 -11 437.725 29.9651  34
   0  -6  11 503.537 30.7461  30
   0   6 -11 408.234 29.4027  26
   0  -6  11 533.983 30.9054  29
   0  -6  11 443.961 30.6390   8
   0  -6  11 418.200 30.5870   6
   0  -6  11 491.373 31.7061  12
   0   6 -11 447.593 30.9183   7
   0   6 -10 592.034 36.3887   4
   0   6 -10 583.325 36.3687   3
   0  -6  10 598.988 42.3269  45
   0   6 -10 577.752 37.1923  36
   0   6 -10 569.079 37.4451  34
   0   6 -10 519.463 36.6635  33
   0  -6  10 668.710 38.2069  30
   0  -6  10 627.607 38.0874  29
   0   6 -10 555.297 36.8251  26
   0  -6  10 621.084 39.0005  12
   0  -6  10 624.440 38.8090   6
   0   6 -10 570.692 39.0783   7
   0  -6  10 553.962 38.5176   8
   0  -6   9 2517.92 146.841  12
   0   6  -9 2454.88 145.037  16
   0  -6   9 2384.36 146.988   6
   0  -6   9 2356.45 146.937   8
   0  -6   9 2057.06 144.522  17
   0   6  -9 2103.35 147.127   7
   0   6  -9 2413.07 144.597   4
   0   6  -9 2337.46 144.571   3
   0  -6   9 2312.15 144.353  44
   0  -6   9 2214.37 149.478  45
   0   6  -9 2354.41 145.118  36
   0  -6   9 2031.65 144.514  19
   0   6  -9 2304.51 145.390  34
   0   6  -9 2380.90 144.750  33
   0   6  -9 2774.39 144.991  26
   0  -6   9 2470.65 145.881  29
   0  -6   9 2553.87 145.918  30
   0   6  -9 2531.63 145.472  25
   0   6  -9 2463.20 145.430  23
   0  -6   8 1622.56 104.853  17
   0   6  -8 1742.10 105.203  16
   0  -6   8 1764.53 106.937  12
   0  -6   8 1643.21 107.348   8
   0  -6   8 1677.21 107.424   6
   0   6  -8 1713.59 104.960   4
   0   6  -8 1663.97 104.930   3
   0  -6   8 1650.02 109.322  45
   0  -6   8 1738.02 104.766  44
   0   6  -8 1720.07 105.283  36
   0  -6   8 1643.59 104.860  19
   0   6  -8 1576.69 104.881  33
   0   6  -8 1683.44 105.636  34
   0  -6   8 1807.55 106.082  30
   0  -6   8 1875.94 106.170  29
   0   6  -8 1779.74 105.570  23
   0   6  -8 1744.22 105.020  26
   0   6  -8 1669.04 105.487  25
   0  -6   7 1822.19 112.103  17
   0   6  -7 1725.41 112.264  16
   0  -6   7 1778.39 113.950  12
   0  -6   7 1676.80 114.571   8
   0  -6   7 1826.91 114.881   6
   0  -6   7 1706.38 112.351   1
   0   6  -7 1772.95 112.248   4
   0   6  -7 1846.46 112.276   3
   0  -6   7 1765.01 112.394   2
   0  -6   7 1787.16 116.047  45
   0  -6   7 1812.05 112.074  44
   0   6  -7 1756.04 112.716  43
   0   6  -7 1782.66 112.369  36
   0   6  -7 1780.33 111.765  39
   0  -6   7 1820.19 112.098  19
   0   6  -7 1966.08 112.129  33
   0  -6   7 1979.80 113.260  30
   0   6  -7 1858.15 112.142  26
   0  -6   7 1940.19 113.267  29
   0   6  -7 1910.00 112.679  23
   0   6  -7 1819.14 112.612  25
   0  -6   6 86.1509 8.50902   8
   0   6  -6 77.0393 5.86002  16
   0  -6   6 91.8839 5.79726  17
   0  -6   6 51.9329 7.52575  12
   0   6  -6 82.6978 6.05584   3
   0  -6   6 80.9548 8.32027   6
   0  -6   6 72.8289 6.18390   2
   0  -6   6 76.1737 6.15456   1
   0   6  -6 88.0614 6.07451   4
   0   6  -6 79.6080 6.37070  43
   0  -6   6 110.396 9.61592  45
   0  -6   6 85.9905 5.80419  44
   0   6  -6 80.1505 5.49526  39
   0   6  -6 79.3921 5.92807  36
   0  -6   6 83.4118 5.76750  19
   0   6  -6 82.2676 5.63000  33
   0  -6   6 80.7328 7.06851  30
   0   6  -6 75.0687 5.56980  26
   0  -6   6 75.4537 6.98920  29
   0   6  -6 75.6379 6.18580  23
   0   6  -6 82.0021 6.25265  25
   0  -6   5 610.695 39.3587   6
   0  -6   5 595.016 36.1962  17
   0  -6   5 444.440 37.7021  12
   0  -6   5 634.679 39.4967   8
   0   6  -5 606.669 36.3494  16
   0  -6   5 594.521 36.6910   1
   0   6  -5 585.201 36.4896   4
   0   6  -5 598.676 36.5133   3
   0  -6   5 589.437 36.7081   2
   0  -6   5 623.511 39.3279  45
   0  -6   5 610.649 36.3331  44
   0   6  -5 621.073 36.7748  43
   0   6  -5 600.524 36.1448  39
   0   6  -5 509.229 36.2210  36
   0  -6   5 620.541 36.2183  19
   0   6  -5 608.143 36.8651  34
   0   6  -5 548.460 36.0039  33
   0  -6   5 664.108 37.4074  29
   0  -6   5 660.608 37.3642  30
   0   6  -5 497.330 35.9725  26
   0   6  -5 596.155 36.5813  25
   0   6  -5 622.430 36.6041  23
   0  -6   4 3305.71 211.230   6
   0   6  -4 3619.59 208.426  16
   0   6  -4 3712.07 212.220  10
   0  -6   4 3391.96 211.314   8
   0  -6   4 2291.65 209.517  12
   0  -6   4 3658.21 208.808   1
   0   6  -4 3413.27 208.555   3
   0  -6   4 3621.65 208.813   2
   0   6  -4 3503.30 208.576   4
   0  -6   4 3481.08 210.726  45
   0   6  -4 3382.29 208.663  43
   0  -6   4 3339.29 208.400  44
   0   6  -4 3461.01 208.261  36
   0   6  -4 3254.74 208.254  39
   0  -6   4 3396.65 208.274  19
   0  -6   4 3212.07 208.249  17
   0   6  -4 3500.05 208.649  31
   0  -6   4 3492.59 209.187  29
   0  -6   4 3576.77 209.209  30
   0   6  -4 3085.42 208.537  27
   0   6  -4 3497.96 208.529  25
   0   6  -4 3288.75 208.485  23
   0  -6   3 8150.96 495.961   6
   0   6  -3 10216.5 498.848  10
   0  -6   3 8324.36 496.020   8
   0   6  -3 7938.73 492.917  16
   0  -6   3 8368.65 493.362   1
   0   6  -3 7887.17 493.116   3
   0  -6   3 8301.27 493.368   2
   0   6  -3 8007.31 493.132   4
   0   6  -3 8288.26 493.154  43
   0  -6   3 7768.07 494.550  45
   0  -6   3 8112.95 492.996  44
   0   6  -3 8246.88 492.713  36
   0   6  -3 8072.77 492.924  39
   0  -6   3 7731.05 492.864  19
   0  -6   3 7446.94 492.850  17
   0   6  -3 8513.38 493.137  31
   0   6  -3 7595.87 493.041  27
   0  -6   3 7618.13 493.592  29
   0  -6   3 7417.46 493.544  30
   0   6  -3 8480.52 493.071  25
   0   6  -3 7984.99 493.027  23
   0  -6   2 17422.4 1054.22   6
   0   6  -2 16804.7 1051.10  16
   0  -6   2 17500.8 1054.25   8
   0  -6   2 17040.3 1051.59   2
   0  -6   2 16864.6 1051.57   1
   0   6  -2 17879.9 1051.31  43
   0  -6   2 17346.0 1051.27  44
   0  -6   2 16894.7 1052.22  45
   0   6  -2 17610.2 1051.26  39
   0  -6   2 16926.4 1051.20  17
   0  -6   2 16615.2 1051.19  19
   0   6  -2 18229.1 1051.29  31
   0   6  -2 15870.3 1051.19  27
   0   6  -2 16760.1 1051.25  23
   0   6  -2 17606.8 1051.27  25
   0  -6   1 7211.31 445.422   8
   0   6  -1 6948.35 442.328  16
   0  -6   1 7490.45 445.569   6
   0  -6   1 7358.87 442.574  44
   0   6  -1 7337.04 442.445  43
   0  -6   1 7364.91 442.473  42
   0  -6   1 7037.71 442.543  17
   0  -6   1 7112.05 442.542  19
   0  -6   1 7117.98 442.843   2
   0  -6   1 7054.21 442.824   1
   0   6  -1 7536.88 442.473  31
   0  -6   1 7385.40 442.520  28
   0   6  -1 6916.89 442.405  27
   0  -6   1 7143.54 442.497  24
   0  -6   0 213.332 18.4011   8
   0  -6   0 251.859 18.9460   6
   0   6   0 255.492 18.8687   8
   0   6   0 244.798 15.8332  16
   0  -6   0 259.922 15.8468  11
   0   6   0 241.385 15.7667  43
   0  -6   0 247.783 15.9172  42
   0  -6   0 252.526 16.0693  44
   0  -6   0 252.982 16.1741  17
   0  -6   0 237.232 16.1150  19
   0   6   0 242.570 18.8222   6
   0  -6   0 270.940 16.4418   2
   0   6   0 265.784 16.2423   4
   0  -6   0 251.956 16.3555   1
   0   6   0 235.532 16.1641   3
   0   6   0 243.873 15.8394  31
   0  -6   0 250.906 15.8902  28
   0   6   0 240.774 15.8197  27
   0  -6   0 250.352 15.8984  24
   0  -6  -1 1214.26 72.7621  11
   0  -6  -1 1149.87 75.6349   8
   0  -6  -1 1213.79 75.8212   6
   0   6   1 1247.45 75.9638   8
   0  -6  -1 1183.08 72.7800  42
   0   6   1 1114.21 72.5287  43
   0  -6  -1 1195.67 72.9361  44
   0  -6  -1 1191.00 73.0783  19
   0  -6  -1 1198.29 73.0833  17
   0   6   1 1164.70 75.7291   6
   0   6   1 1201.69 73.0147   3
   0   6   1 1248.22 73.0493   4
   0   6   1 1157.91 72.6912  31
   0   6   1 1094.93 72.6526  27
   0  -6  -1 1214.96 73.0202  29
   0  -6  -1 1200.25 72.6505  28
   0  -6  -1 1191.33 73.0021  30
   0  -6  -1 1200.35 72.6478  24
   0   6   1 1145.17 72.4880  22
   0   6   2 2731.11 164.482  11
   0   6   2 2758.72 164.620   4
   0   6   2 2796.45 164.631   3
   0  -6  -2 2775.78 164.445  42
   0  -6  -2 2608.91 164.072  40
   0  -6  -2 2798.88 164.814  17
   0  -6  -2 2775.11 164.804  19
   0   6   2 2693.71 164.313  31
   0   6   2 2730.64 164.310  27
   0  -6  -2 2548.52 164.134  28
   0  -6  -2 2631.11 164.513  29
   0  -6  -2 2589.29 164.500  30
   0  -6  -2 2545.18 164.075  26
   0   6   2 2824.16 164.079  22
   0  -6  -2 2536.60 164.134  24
   0  -6  -3 1014.73 65.7619   6
   0  -6  -3 989.619 65.7095   8
   0   6   3 1058.58 63.0811   4
   0  -6  -3 983.412 63.1906   1
   0  -6  -3 1040.55 63.2562   2
   0   6   3 1049.43 63.0731   3
   0  -6  -3 1076.13 62.9840  42
   0  -6  -3 993.344 62.6417  40
   0  -6  -3 1036.57 62.4873  36
   0  -6  -3 1015.38 63.0270  38
   0  -6  -3 1024.40 63.3540  19
   0  -6  -3 1037.83 63.3602  17
   0   6   3 1023.31 62.7973  31
   0   6   3 1013.10 62.7872  27
   0  -6  -3 1022.04 62.9940  30
   0  -6  -3 1031.29 62.5471  28
   0  -6  -3 1013.06 62.9788  29
   0  -6  -3 994.009 62.5344  24
   0   6   3 981.260 62.5009  22
   0  -6  -3 944.935 62.6418  26
   0  -6  -4 5526.16 349.460   6
   0  -6  -4 5500.60 349.449   8
   0  -6  -4 5601.29 349.627   9
   0   6   4 5565.77 346.742   4
   0  -6  -4 5584.29 346.929   2
   0  -6  -4 5620.13 346.916   1
   0   6   4 5546.87 346.744   3
   0  -6  -4 5440.13 346.730  44
   0  -6  -4 5699.70 346.495  40
   0  -6  -4 6057.42 346.927  41
   0  -6  -4 6022.60 346.789  42
   0  -6  -4 5496.97 346.314  36
   0  -6  -4 5343.36 346.762  38
   0  -6  -4 5699.05 347.142  19
   0  -6  -4 5614.16 347.131  17
   0  -6  -4 5761.21 346.616  33
   0   6   4 5705.91 346.574  31
   0  -6  -4 5644.43 346.705  29
   0   6   4 5664.03 346.563  27
   0  -6  -4 5838.07 346.733  30
   0  -6  -4 5579.96 346.513  26
   0   6   4 5533.19 346.265  22
   0  -6  -5 4106.45 258.282   8
   0  -6  -5 3982.08 258.185   6
   0  -6  -5 4045.32 258.580   9
   0   6   5 4205.28 255.128  15
   0  -6  -5 4133.28 255.732   1
   0   6   5 4055.31 255.541   4
   0  -6  -5 4115.93 255.747   2
   0   6   5 4033.57 255.541   3
   0  -6  -5 4311.28 255.769  41
   0  -6  -5 4052.29 255.429  40
   0  -6  -5 4312.29 255.667  42
   0  -6  -5 4067.92 255.592  44
   0  -6  -5 4190.24 255.270  36
   0  -6  -5 4076.81 255.726  38
   0  -6  -5 4220.85 256.080  17
   0  -6  -5 4102.52 256.038  19
   0   6   5 4196.78 255.467  31
   0  -6  -5 4236.51 255.574  33
   0  -6  -5 4061.27 255.495  30
   0  -6  -5 4282.81 255.527  29
   0   6   5 4221.00 255.469  27
   0   6   5 4060.63 255.149  22
   0  -6  -5 4144.65 255.477  26
   0  -6  -6 561.204 35.1003   8
   0   6   6 508.503 31.7697  15
   0  -6  -6 499.046 34.7124   6
   0  -6  -6 497.886 35.3893   9
   0  -6  -6 500.831 32.1101  40
   0  -6  -6 541.487 32.4591  41
   0  -6  -6 508.699 32.1827  44
   0  -6  -6 525.330 32.3150  42
   0  -6  -6 460.393 32.3094  38
   0  -6  -6 506.946 31.9421  36
   0   6   6 505.970 32.0908   3
   0   6   6 520.352 32.1130   4
   0  -6  -6 502.381 32.2929   1
   0  -6  -6 516.280 32.3408   2
   0  -6  -6 501.226 32.2193  33
   0  -6  -6 524.095 32.0610  30
   0  -6  -6 483.454 32.0000  29
   0   6   6 539.012 32.1664  31
   0   6   6 510.848 32.1261  27
   0   6   6 507.612 31.7940  22
   0  -6  -6 497.453 32.1600  26
   0  -6  -7 166.216 12.9447   8
   0  -6  -7 142.631 12.5343   6
   0   6   7 154.396 10.0185  15
   0  -6  -7 145.710 10.4463   1
   0   6   7 153.871 10.2945   4
   0  -6  -7 144.817 10.4323   2
   0   6   7 149.608 10.2316   3
   0  -6  -7 151.827 10.4537  40
   0  -6  -7 146.646 10.6360  41
   0  -6  -7 153.482 10.3636  44
   0  -6  -7 150.794 10.5976  42
   0  -6  -7 148.450 10.1954  36
   0  -6  -7 151.477 10.7332  38
   0  -6  -7 158.834 10.5988  33
   0   6   7 153.234 10.4624  31
   0   6   7 151.234 10.4339  27
   0  -6  -7 145.652 10.5050  26
   0   6   7 155.545 10.0401  22
   0   6   8 8.66164 2.31799   3
   0   6   8 13.6122 2.58854   4
   0  -6  -8 10.5465 2.55098  44
   0  -6  -8 10.2354 3.02650  41
   0  -6  -8 15.2589 3.04665  40
   0  -6  -8 10.8083 2.49474  36
   0   6   8 13.2105 2.28923  22
   0   6   8 11.8392 1.60441  21
   0   6   8 11.4359 1.55229  18
   0  -6  -8 11.0620 2.87496  33
   0  -6  -8 5.50942 3.92575   8
   0  -6  -8 16.5361 4.03772   6
   0   6   8 13.7525 2.16260  15
   0  -6  -8 10.7121 2.87002  26
   0   6   9 1758.58 110.567   4
   0   6   9 1780.51 110.572   3
   0  -6  -9 1728.47 111.324  41
   0  -6  -9 1788.05 110.965  36
   0  -6  -9 1787.64 111.217  40
   0   6   9 1846.67 110.765  22
   0  -6  -9 1777.20 111.294  33
   0  -6  -9 1843.70 110.730  32
   0  -6  -9 1694.32 112.984   8
   0   6   9 1668.59 113.238   7
   0  -6  -9 1766.93 113.065   6
   0   6   9 1804.33 110.787  15
   0  -6  -9 1830.61 111.317  26
   0   6  10 68.9234 5.43574   4
   0   6  10 66.9744 5.44691   3
   0  -6 -10 76.4660 6.83893  41
   0  -6 -10 76.7596 6.73869  40
   0  -6 -10 79.3845 6.33892  36
   0   6  10 68.2417 5.86631  22
   0  -6 -10 84.0873 6.73465  33
   0  -6 -10 80.7435 5.81451  32
   0   6  10 75.5623 7.96517   7
   0  -6 -10 77.6984 7.73990   8
   0   6  10 70.2913 5.82447  15
   0  -6 -10 81.3493 7.94592   6
   0  -6 -10 76.9415 6.56137  26
   0  -6 -11 73.0179 7.21832  41
   0  -6 -11 90.4079 7.44912  33
   0  -6 -11 83.8131 6.21783  32
   0  -6 -11 75.7652 6.87632  36
   0  -6 -11 99.8787 7.70287  40
   0  -6 -11 80.3422 8.02129   8
   0   6  11 71.7537 7.57939   7
   0  -6 -11 84.8951 7.84432   6
   0   6  11 79.3770 6.47458  15
   0  -6 -11 77.3014 7.28902  26
   0  -6 -12 74.9156 7.13887  41
   0  -6 -12 74.2184 5.66192  32
   0  -6 -12 81.8916 7.28168  33
   0   6  12 80.0527 6.62558  39
   0  -6 -12 78.0686 7.16248  40
   0  -6 -12 66.5445 6.56660  36
   0  -6 -12 55.4172 6.44355   6
   0   6  12 58.1821 5.93448  15
   0  -6 -12 79.9356 6.99458   8
   0   6  12 73.4657 6.74277   7
   0  -6 -12 72.4736 7.08399  26
   0  -6 -13 268.339 18.6204  41
   0  -6 -13 284.520 18.6584  33
   0  -6 -13 246.674 16.8662  32
   0  -6 -13 263.352 18.0509  36
   0   6  13 257.176 17.6117  39
   0  -6 -13 260.431 18.4708  40
   0   6  13 260.901 17.5502  15
   0  -6 -13 248.323 18.4237  26
   0  -6 -14 15.3132 4.59639  41
   0  -6 -14 14.2128 4.35284  38
   0  -6 -14 14.4411 4.10852  36
   0  -6 -14 5.66668 4.74266  40
   0   6  14 8.62543 3.47801  39
   0  -6 -14 11.3442 2.57425  32
   0  -6 -14 10.1166 4.44237  33
   0   6  14 8.84883 3.17769  15
   0  -6 -14 22.1115 5.25432  26
   0  -6 -15-0.87580 4.46778  41
   0   6  15 0.47042 3.33598  39
   0  -6 -15 0.89280 5.06300  40
   0  -6 -15-3.78120 4.47779  36
   0  -6 -15-5.11186 4.55251  38
   0   6  15-1.12338 3.73087  22
   0  -6 -15-1.85422 4.66313  33
   0   6  15-5.45584 3.42033  15
   0  -6 -15-4.50654 4.69243  26
   0  -6 -16 44.5416 6.43941  41
   0  -6 -16 20.1335 5.68122  38
   0  -6 -16 30.2141 5.83384  40
   0  -6 -16 26.5228 5.53531  36
   0   6  16 35.0105 5.05082  22
   0  -6 -16 38.3826 6.57760  33
   0   6  16 29.7074 4.80108  15
   0  -6 -16 38.0696 6.48368  26
   0  -6 -17-1.02356 4.88130  41
   0  -6 -17-1.95775 4.92072  38
   0  -6 -17-3.16625 5.34327  40
   0  -6 -17 0.89841 4.94732  36
   0   6  17 7.32328 4.28959  22
   0  -6 -17-4.36295 5.32410  33
   0   6  17 1.42530 3.78161  15
   0   6  17-2.66424 6.40306  10
   0  -6 -17-1.05569 5.34465  26
   0  -6 -18 15.3318 5.19895  36
   0  -6 -18 22.5889 6.56914  40
   0  -6 -18 31.0789 6.51622  38
   0  -6 -18 21.7814 6.54560  41
   0   6  18 29.9267 5.32710  22
   0   6  18 21.3971 4.88694  15
   0  -6 -18 30.2779 6.62827  26
   0  -6 -19-1.19609 6.14356  40
   0  -6 -19-6.08380 5.78326  36
   0  -6 -19-5.42643 5.97990  38
   0  -6 -19-5.73275 6.16499  41
   0   6  19 0.74884 4.72335  22
   0   6  19-0.96779 4.65636  11
   0   6  19-3.23300 4.56018  15
   0  -6 -19-5.93248 6.84085  26
   0  -6 -20 40.4532 7.51744  38
   0  -6 -20 42.1297 7.26801  36
   0  -6 -20 50.0171 8.47622  40
   0  -6 -20 30.9695 7.45252  41
   0   6  20 28.4590 6.26580  22
   0  -6 -20 40.5948 8.15240  26
   0   6  20 55.8551 6.85292  15
   0   6  20 44.7771 6.91083  11
   0  -6 -21 21.9398 6.71030  41
   0   6  21 7.56774 5.45896  27
   0   6  21 19.0485 6.00738  31
   0  -6 -21 17.7247 7.04665  26
   0  -6 -21 20.6198 6.57355  38
   0  -6 -21 17.2996 6.44703  36
   0  -6 -22 12.2450 6.63513  41
   0   6  22 5.45684 5.58884  27
   0   6  22-0.91558 5.54490  31
   0  -6 -22 6.36004 6.93376  26
   0  -6 -22 9.19180 6.03327  38
   0  -6 -22 13.0315 6.34029  36
   0  -6 -23-1.20834 6.77178  41
   0   6  23 1.69520 5.48498  27
   0   6  23-1.70591 5.79810  31
   0  -6 -23 5.01613 6.52519  26
   0  -6 -23-4.52192 7.02601  38
   0  -6 -23 4.29092 6.54128  36
   0  -6 -24 17.5324 6.66415  36
   0  -6 -24 11.9836 7.06470  38
   0  -6 -24 6.94738 6.72061  41
   0   6  24 9.17611 5.13724  27
   0   6  24 15.3891 5.31134  31
   0  -6 -24 20.6966 7.09928  26
   0  -6 -25 14.2224 6.18100  38
   0  -6 -25 10.6490 5.71689  36
   0  -6 -25 1.08362 6.05464  41
   0  -6 -25 3.43786 6.17486  26
   0  -6 -26 0.88370 5.39241  36
   0  -6 -26-1.05002 6.12001  26
   0  -6 -26 12.8190 6.83567  41
   0  -7  26 11.0898 6.54709  21
   0  -7  26 10.0641 6.78287  18
   0   7 -26 6.29863 5.97228  36
   0  -7  25-3.44441 7.00115  21
   0  -7  25-1.14567 7.72684  18
   0   7 -25-1.00339 6.08874  36
   0  -7  25 5.89744 6.62912  28
   0  -7  25 1.94726 6.07944  24
   0   7 -24-4.14249 5.66159  43
   0  -7  24-2.51256 7.04671  21
   0  -7  24-3.76047 6.78475  18
   0  -7  24-7.76328 6.96321  28
   0   7 -24-2.16789 6.21982  36
   0  -7  24-7.69505 6.37647  24
   0   7 -23 37.4579 7.52306  36
   0  -7  23 34.8945 8.06330  28
   0  -7  23 35.8193 8.16545  24
   0   7 -23 43.0205 7.63956  43
   0   7 -22 33.6809 7.68426  36
   0   7 -22 30.2660 7.28214  43
   0  -7  22 48.0128 8.97680  28
   0  -7  22 30.0989 8.21796  24
   0   7 -21 79.0318 9.95607  36
   0   7 -21 62.8761 8.87626  43
   0   7 -21 81.5721 8.54303  34
   0   7 -21 73.1437 8.38779  26
   0  -7  21 97.1052 11.1993  28
   0  -7  21 74.9893 9.70161  29
   0  -7  21 59.6054 9.65257  30
   0  -7  21 61.6892 10.1786  24
   0   7 -20 2.26828 5.90136  36
   0   7 -20-5.15577 6.55673  43
   0   7 -20 0.82084 5.12540  34
   0   7 -20 1.62075 5.06005  26
   0  -7  20 3.88107 6.68653  28
   0  -7  20-1.24663 6.78263  29
   0  -7  20-7.43184 7.40487  30
   0  -7  20 2.57080 6.95082  24
   0   7 -19-1.09432 5.95403  36
   0   7 -19 2.05837 6.15278  43
   0   7 -19 2.50709 5.07121  34
   0  -7  19-2.57245 7.33158  30
   0  -7  19-1.29660 7.05458  29
   0  -7  19 5.08134 6.34020  28
   0   7 -19-6.31541 5.32426  26
   0  -7  19 2.52519 6.69993  24
   0   7 -18 1.03946 5.58611  36
   0   7 -18-2.01686 5.35120  43
   0   7 -18 0.83550 5.11941  34
   0  -7  18-1.22912 6.64650  28
   0  -7  18 2.58679 7.77118  30
   0  -7  18 2.61306 7.23743  29
   0  -7  18-3.66513 6.92499  24
   0   7 -18 2.25962 4.59295  26
   0  -7  17-9.70666 11.9346  12
   0   7 -17 2.90470 5.10512  36
   0   7 -17 5.86489 5.44672  43
   0   7 -17 3.29356 4.92273  34
   0   7 -17-0.69293 4.22569  33
   0  -7  17-5.07228 7.22823  30
   0  -7  17 5.12364 7.05385  29
   0   7 -17 1.42656 4.51554  26
   0   7 -16 78.1533 8.04492  36
   0   7 -16 53.3978 7.68075  43
   0   7 -16 67.4183 6.80596  33
   0   7 -16 64.3120 7.41061  34
   0  -7  16 68.5773 9.32022  29
   0  -7  16 62.8496 9.27599  30
   0   7 -16 62.3664 6.79008  26
   0  -7  15 61.2467 10.7665  12
   0   7 -15 62.2728 7.76726  36
   0   7 -15 82.3965 8.44912  43
   0   7 -15 85.5938 8.20426  34
   0   7 -15 77.6109 7.11845  33
   0  -7  15 81.9952 10.0251  29
   0  -7  15 60.4123 9.13328  30
   0   7 -15 69.3956 6.98746  26
   0   7 -14 235.038 17.2191  36
   0   7 -14 233.167 17.5333  43
   0   7 -14 217.555 16.4155  33
   0   7 -14 269.168 17.6497  34
   0   7 -14 257.359 16.7368  26
   0  -7  14 230.492 18.5347  29
   0  -7  14 259.396 18.9135  30
   0  -7  14 188.999 19.9803  12
   0   7 -13 88.2409 7.98417   7
   0  -7  13 69.3788 11.4958  12
   0   7 -13 91.5207 8.59495  43
   0   7 -13 93.0269 8.30540  36
   0   7 -13 85.8850 7.48689  33
   0   7 -13 103.450 8.63875  34
   0  -7  13 100.710 10.4073  30
   0  -7  13 106.311 10.6291  29
   0   7 -13 81.4700 7.66546  26
   0  -7  12 24.9830 7.11442  12
   0   7 -12 30.9737 5.33483   7
   0   7 -12 31.6602 5.44919  43
   0   7 -12 38.4245 5.25805  36
   0   7 -12 39.8064 3.62135   4
   0   7 -12 43.3970 3.67471   3
   0   7 -12 46.0046 4.62687  33
   0   7 -12 33.5659 5.37979  34
   0  -7  12 42.4339 6.58451  30
   0  -7  12 35.7793 6.35114  29
   0   7 -12 30.1216 4.44631  26
   0  -7  11 8.45371 4.14141   6
   0  -7  11 8.43812 4.46097   8
   0   7 -11 16.6104 4.69809   7
   0  -7  11 5.40685 6.09573  12
   0  -7  11 25.7927 7.05977  45
   0   7 -11 5.84274 3.58468  36
   0   7 -11 5.19142 2.46315   4
   0   7 -11 8.15066 2.36520   3
   0   7 -11 6.66789 2.72098  33
   0   7 -11 6.48936 3.80933  34
   0  -7  11 10.1715 5.08899  29
   0  -7  11 15.0149 5.30124  30
   0   7 -11 3.94199 3.13261  26
   0  -7  10 192.696 17.6868  12
   0  -7  10 224.834 17.3595   6
   0   7 -10 227.978 17.9642   7
   0  -7  10 212.821 17.3845   8
   0  -7  10 221.411 14.5336  44
   0  -7  10 259.072 20.8769  45
   0   7 -10 236.725 15.6324  36
   0   7 -10 230.377 14.9423   4
   0   7 -10 224.031 14.9011   3
   0   7 -10 216.635 16.0289  34
   0   7 -10 187.455 14.9132  33
   0   7 -10 255.835 15.2361  26
   0  -7  10 257.807 16.9449  30
   0  -7  10 241.514 16.9368  29
   0   7 -10 252.085 16.1529  23
   0   7 -10 226.645 16.0306  25
   0  -7   9 547.956 42.4542  12
   0   7  -9 633.228 43.4591   7
   0  -7   9 636.615 42.8424   8
   0   7  -9 627.490 40.3755  16
   0  -7   9 623.297 42.8013   6
   0   7  -9 633.919 40.1120   4
   0   7  -9 617.484 40.0801   3
   0  -7   9 659.889 39.8578  44
   0  -7   9 656.313 45.1060  45
   0   7  -9 670.029 40.5097  36
   0   7  -9 620.088 40.9553  34
   0   7  -9 568.596 39.9330  33
   0   7  -9 735.134 40.2191  26
   0  -7   9 622.430 41.5267  30
   0  -7   9 676.508 41.7219  29
   0   7  -9 663.227 40.9183  23
   0   7  -9 608.939 40.7656  25
   0   7  -8 21.7215 3.16233  16
   0  -7   8 20.0180 4.81900   6
   0  -7   8 20.6075 2.38088  17
   0  -7   8 23.6785 5.08514   8
   0  -7   8 28.6234 6.06371  12
   0   7  -8 23.4216 3.18855   4
   0   7  -8 19.7668 3.18269   3
   0  -7   8 13.8567 5.16331  45
   0  -7   8 24.9784 2.82945  44
   0   7  -8 21.4883 3.75882  43
   0   7  -8 23.6601 3.14613  36
   0   7  -8 20.4108 2.04864  39
   0  -7   8 20.7602 2.42008  19
   0   7  -8 20.6401 2.59678  33
   0  -7   8 29.5936 5.28309  29
   0  -7   8 19.6409 4.89274  30
   0   7  -8 26.2918 3.88769  23
   0   7  -8 20.1751 2.66432  26
   0   7  -8 21.5015 3.89848  25
   0  -7   7 264.952 20.6256   8
   0  -7   7 187.847 19.6417  12
   0   7  -7 271.822 17.6426  16
   0  -7   7 297.216 20.8920   6
   0   7  -7 279.881 17.7663   3
   0  -7   7 262.821 17.9181   1
   0  -7   7 251.478 17.9102   2
   0   7  -7 293.182 17.8040   4
   0  -7   7 265.849 21.0870  45
   0  -7   7 292.296 17.5439  44
   0   7  -7 274.102 18.1961  43
   0   7  -7 250.878 17.6058  36
   0   7  -7 280.780 17.1573  39
   0  -7   7 274.908 17.2274  19
   0  -7   7 253.204 17.1936  17
   0   7  -7 248.023 17.2235  33
   0   7  -7 286.823 17.3200  26
   0  -7   7 301.958 19.1930  29
   0  -7   7 295.232 19.1246  30
   0   7  -7 275.684 18.0246  25
   0   7  -7 274.400 18.0286  23
   0  -7   6 1192.33 73.0424   8
   0  -7   6 1084.81 72.5717   6
   0   7  -6 1114.98 69.4092  16
   0  -7   6 766.634 71.0665  12
   0   7  -6 1150.86 69.6272   4
   0   7  -6 1176.95 69.6677   3
   0  -7   6 1100.74 69.8104   2
   0  -7   6 1149.15 69.8397   1
   0   7  -6 1121.09 69.9131  43
   0  -7   6 1142.50 72.7752  45
   0  -7   6 1135.63 69.4194  44
   0   7  -6 1040.11 69.3400  36
   0   7  -6 1135.96 69.1557  39
   0  -7   6 1090.32 69.1447  17
   0  -7   6 1110.04 69.1590  19
   0   7  -6 1165.92 70.0895  34
   0   7  -6 1182.58 69.0795  33
   0  -7   6 1121.03 70.5395  30
   0  -7   6 1215.30 70.7275  29
   0   7  -6 1060.39 69.0212  26
   0   7  -6 1154.79 69.7371  23
   0   7  -6 1125.00 69.7079  25
   0   7  -5 34.9827 3.04769  16
   0  -7   5 24.0325 5.44495   8
   0  -7   5 1.11013 5.88662  12
   0  -7   5 24.7899 2.71132  17
   0  -7   5 32.6771 3.75396   1
   0  -7   5 25.5161 5.16812   6
   0  -7   5 31.6060 3.65813   2
   0   7  -5 25.5940 3.40505   4
   0   7  -5 26.8729 3.45908   3
   0  -7   5 27.1626 4.74377  45
   0   7  -5 27.5774 3.62349  43
   0  -7   5 30.6343 3.06044  44
   0   7  -5 30.6820 2.74624  39
   0   7  -5 26.9154 2.76289  36
   0  -7   5 21.7035 2.70424  19
   0   7  -5 25.2053 2.22088  33
   0   7  -5 37.3079 3.80370  34
   0   7  -5 22.6912 2.14984  26
   0  -7   5 26.1596 4.67922  29
   0  -7   5 25.8195 4.52178  30
   0   7  -5 24.5159 3.16418  23
   0   7  -5 31.4606 3.27308  25
   0  -7   4 207.218 16.0965   6
   0   7  -4 193.025 12.6690  16
   0  -7   4 205.799 16.2078   8
   0  -7   4 178.373 13.1345   1
   0   7  -4 192.350 12.9564   4
   0   7  -4 197.587 12.9653   3
   0  -7   4 190.700 13.2212   2
   0  -7   4 196.040 12.7459  44
   0  -7   4 208.140 14.9027  45
   0   7  -4 209.734 13.1063  43
   0   7  -4 220.337 12.4709  36
   0   7  -4 191.154 12.6084  39
   0  -7   4 174.805 12.5082  19
   0  -7   4 176.763 12.5164  17
   0   7  -4 175.885 12.8676  31
   0  -7   4 187.040 13.8462  30
   0   7  -4 193.317 12.9308  27
   0  -7   4 190.551 13.8723  29
   0   7  -4 193.245 12.8562  25
   0   7  -4 199.174 12.8756  23
   0   7  -3 128.717 7.97452  16
   0  -7   3 125.204 11.2264   6
   0  -7   3 128.536 11.4208   8
   0  -7   3 118.144 8.55754   2
   0   7  -3 117.059 8.31056   3
   0  -7   3 117.879 8.58012   1
   0   7  -3 108.713 8.23616   4
   0  -7   3 90.4543 8.98713  45
   0  -7   3 116.661 8.06369  44
   0   7  -3 128.922 8.32121  43
   0  -7   3 117.986 8.09312  42
   0   7  -3 115.967 7.99162  39
   0   7  -3 111.941 7.50233  36
   0  -7   3 112.970 7.91185  17
   0  -7   3 96.5539 7.83046  19
   0   7  -3 116.159 8.12896  31
   0  -7   3 115.035 9.08631  30
   0  -7   3 118.937 9.19349  29
   0   7  -3 117.676 8.14366  27
   0   7  -3 112.992 8.12577  23
   0   7  -3 119.950 8.10235  25
   0  -7   2 32.5223 6.02957   8
   0  -7   2 33.2561 3.44588  17
   0   7  -2 31.0022 3.03478  16
   0  -7   2 25.9064 5.66157   6
   0  -7   2 36.6071 4.07875   1
   0  -7   2 38.7363 4.16410   2
   0  -7   2 30.6790 3.30430  42
   0   7  -2 36.7330 3.43976  43
   0  -7   2 38.8778 3.49971  44
   0   7  -2 35.9488 3.33193  39
   0  -7   2 32.4405 3.36644  19
   0   7  -2 32.5843 3.16766  31
   0   7  -2 34.3648 3.27680  27
   0   7  -2 36.6494 3.43222  25
   0   7  -2 42.4055 3.51115  23
   0  -7   1 1693.55 112.833   8
   0  -7   1 1843.97 113.163   6
   0   7  -1 1794.64 109.374  16
   0   7  -1 1830.29 109.474  43
   0  -7   1 1732.32 109.616  44
   0  -7   1 1792.55 109.527  42
   0  -7   1 1778.19 109.648  17
   0  -7   1 1736.89 109.625  19
   0  -7   1 1733.18 109.979   2
   0  -7   1 1768.33 109.977   1
   0   7  -1 1738.18 109.461  31
   0  -7   1 1817.77 109.559  28
   0   7  -1 1742.92 109.444  27
   0  -7   1 1763.52 109.536  24
   0  -7   0 364.086 25.3723   8
   0   7   0 346.110 21.7813  16
   0  -7   0 327.194 25.1495   6
   0  -7   0 348.616 21.8860  42
   0  -7   0 340.346 22.0284  44
   0   7   0 339.348 21.7109  43
   0  -7   0 344.906 22.1366  19
   0  -7   0 342.614 22.1397  17
   0   7   0 333.566 22.1488   3
   0   7   0 358.036 22.2266   4
   0  -7   0 345.838 22.4118   1
   0  -7   0 352.159 22.4514   2
   0   7   0 338.459 21.7773  31
   0   7   0 332.451 21.7487  27
   0  -7   0 347.080 22.2839  29
   0  -7   0 347.961 21.8421  28
   0  -7   0 365.811 22.3626  30
   0  -7   0 332.178 21.7970  24
   0  -7  -1 132.060 11.6180   8
   0  -7  -1 118.008 11.4612   6
   0   7   1 123.314 8.10223  43
   0  -7  -1 112.183 8.38570  42
   0  -7  -1 121.530 8.61904  44
   0  -7  -1 131.178 8.94807  17
   0  -7  -1 132.607 8.90792  19
   0   7   1 138.433 8.87719   4
   0   7   1 119.710 8.75447   3
   0   7   1 122.204 8.29103  31
   0   7   1 116.189 8.24286  27
   0  -7  -1 125.412 8.77145  30
   0  -7  -1 132.860 8.77813  29
   0  -7  -1 122.797 8.25323  28
   0   7   1 122.805 8.00711  22
   0  -7  -1 117.574 8.24217  24
   0   7   2 165.595 11.1573  14
   0   7   2 170.674 11.4446   3
   0   7   2 158.559 11.3811   4
   0   7   2 162.590 10.6638  43
   0  -7  -2 163.369 11.3853  44
   0  -7  -2 172.206 11.1809  42
   0  -7  -2 190.440 10.6763  40
   0  -7  -2 172.405 11.6672  19
   0  -7  -2 165.983 11.6286  17
   0   7   2 165.647 10.9724  31
   0   7   2 168.079 10.9730  27
   0  -7  -2 154.852 10.7834  28
   0  -7  -2 181.069 11.3966  29
   0  -7  -2 168.502 11.3279  30
   0  -7  -2 147.347 10.7590  24
   0  -7  -2 169.964 10.6463  26
   0   7   2 167.964 10.6618  22
   0  -7  -3 195.646 15.3187   8
   0   7   3 165.319 11.9552  11
   0  -7  -3 173.554 14.8716   6
   0   7   3 173.286 12.1563   4
   0  -7  -3 176.410 12.3956   2
   0   7   3 198.730 12.2898   3
   0  -7  -3 179.694 12.4231   1
   0  -7  -3 186.591 12.0559  42
   0  -7  -3 179.133 11.5441  40
   0  -7  -3 178.994 12.1401  38
   0  -7  -3 178.473 12.5277  17
   0  -7  -3 197.287 12.6417  19
   0   7   3 189.497 11.8288  31
   0  -7  -3 173.389 11.4992  28
   0  -7  -3 185.946 12.1371  29
   0   7   3 188.666 11.8190  27
   0  -7  -3 175.125 12.0897  30
   0  -7  -3 165.134 11.5427  26
   0   7   3 184.550 11.4436  22
   0  -7  -3 182.850 11.5211  24
   0  -7  -4 507.609 34.3778   9
   0  -7  -4 507.457 34.4367   6
   0   7   4 481.967 31.2099  11
   0  -7  -4 478.360 34.2024   8
   0  -7  -4 487.770 31.4538   2
   0   7   4 518.680 31.2813   4
   0  -7  -4 466.753 31.4019   1
   0   7   4 510.883 31.2610   3
   0  -7  -4 504.411 31.2057  42
   0  -7  -4 470.477 31.1972  44
   0  -7  -4 523.214 30.8355  40
   0  -7  -4 478.382 30.5585  36
   0  -7  -4 454.955 31.1820  38
   0  -7  -4 492.589 31.6330  19
   0  -7  -4 543.426 31.7856  17
   0   7   4 480.150 30.9360  31
   0  -7  -4 504.955 31.1969  30
   0   7   4 510.254 30.9629  27
   0  -7  -4 489.008 30.5407  28
   0  -7  -4 495.319 31.1810  29
   0  -7  -4 465.637 30.8078  26
   0   7   4 494.676 30.5626  22
   0  -7  -4 492.086 30.5344  24
   0  -7  -5 664.271 45.5182   9
   0  -7  -5 690.258 45.5667   6
   0   7   5 626.736 42.3504  11
   0  -7  -5 660.632 45.3835   8
   0  -7  -5 665.737 42.5243   1
   0   7   5 678.440 42.3129   3
   0  -7  -5 660.045 42.5566   2
   0   7   5 675.164 42.3005   4
   0  -7  -5 637.666 42.2660  42
   0  -7  -5 660.126 42.4381  41
   0  -7  -5 643.707 41.9747  40
   0  -7  -5 678.952 42.3544  44
   0  -7  -5 697.445 42.4366  38
   0  -7  -5 696.610 41.7915  36
   0  -7  -5 683.680 42.8268  19
   0  -7  -5 677.873 42.8163  17
   0   7   5 703.033 42.1144  31
   0  -7  -5 679.643 42.1554  33
   0   7   5 677.124 42.0775  27
   0  -7  -5 685.408 42.2512  30
   0  -7  -5 696.039 42.2633  29
   0   7   5 647.265 41.6764  22
   0  -7  -5 683.018 42.0604  26
   0  -7  -6 41.9955 6.98858   9
   0  -7  -6 41.6240 6.72107   8
   0  -7  -6 37.3599 4.22608  41
   0  -7  -6 41.9728 4.31878  42
   0  -7  -6 50.1720 4.37207  44
   0  -7  -6 46.4742 4.00788  40
   0  -7  -6 41.2362 3.64126  36
   0  -7  -6 49.2874 4.52605  38
   0  -7  -6 45.6289 4.47123   2
   0   7   6 40.8203 4.15737   3
   0  -7  -6 55.0781 4.67665   1
   0   7   6 48.9535 4.34408   4
   0  -7  -6 17.5012 5.68211   6
   0   7   6 51.5925 4.10001  31
   0  -7  -6 48.4440 4.25813  33
   0   7   6 48.8909 4.07342  27
   0  -7  -6 43.8008 4.15585  29
   0  -7  -6 46.2952 4.19272  30
   0   7   6 44.1948 3.47515  22
   0  -7  -6 35.4400 3.93397  26
   0   7   7 315.459 19.5377  15
   0  -7  -7 303.759 23.6706   9
   0  -7  -7 314.693 23.2525   8
   0  -7  -7 332.745 23.3733   6
   0  -7  -7 290.287 20.2797  41
   0  -7  -7 297.111 19.9855  40
   0  -7  -7 317.799 20.2547  42
   0  -7  -7 291.725 20.0223  44
   0  -7  -7 300.984 20.3358  38
   0  -7  -7 314.831 19.7571  36
   0  -7  -7 308.230 20.2196   1
   0   7   7 299.146 19.9522   3
   0   7   7 332.197 20.0191   4
   0  -7  -7 301.299 20.1979   2
   0  -7  -7 287.428 20.0760  33
   0   7   7 312.953 19.9866  31
   0  -7  -7 305.909 19.8778  30
   0   7   7 318.749 20.0047  27
   0  -7  -7 306.900 19.8776  29
   0  -7  -7 308.805 20.1039  26
   0   7   7 308.587 19.5561  22
   0  -7  -8 550.642 37.4034   6
   0  -7  -8 517.774 37.2104   8
   0   7   8 563.533 34.0297  15
   0  -7  -8 520.295 34.3792  44
   0  -7  -8 532.490 34.8075  41
   0  -7  -8 531.401 34.6213  42
   0  -7  -8 555.823 34.9019  38
   0  -7  -8 544.245 34.2202  36
   0  -7  -8 529.287 34.5108  40
   0   7   8 536.930 34.2508   3
   0   7   8 545.991 34.2722   4
   0  -7  -8 529.037 34.5976  33
   0   7   8 555.463 34.4540  27
   0   7   8 593.496 34.5459  31
   0  -7  -8 519.722 34.5368  26
   0   7   8 525.391 33.9757  22
   0  -7  -9 548.311 34.5424   6
   0   7   9 487.872 31.1151  15
   0  -7  -9 503.858 34.2479   8
   0   7   9 471.598 34.4081   7
   0  -7  -9 508.479 32.0218  41
   0  -7  -9 499.522 31.7458  40
   0  -7  -9 482.028 31.3521  36
   0   7   9 499.727 31.2190   4
   0   7   9 467.423 31.1722   3
   0  -7  -9 489.459 31.8050  33
   0   7   9 486.620 31.5478  27
   0   7   9 488.619 31.5766  31
   0   7   9 498.676 31.1118  22
   0  -7  -9 502.109 31.8005  26
   0   7  10 54.4206 7.80027   7
   0  -7 -10 69.8668 8.20861   6
   0  -7 -10 89.3295 8.47289   8
   0   7  10 75.7283 5.79840  15
   0   7  10 75.1748 5.74246   4
   0   7  10 72.1695 5.74113   3
   0  -7 -10 71.9369 6.80758  41
   0  -7 -10 82.1883 6.26009  36
   0  -7 -10 70.4288 6.56032  40
   0  -7 -10 74.3115 6.68048  33
   0  -7 -10 76.1918 5.90478  32
   0   7  10 71.8057 6.29274  31
   0   7  10 69.9795 6.25435  27
   0   7  10 69.9431 5.76793  22
   0  -7 -10 71.6852 6.51526  26
   0   7  11 198.357 12.4829  15
   0  -7 -11 161.502 14.4953   6
   0  -7 -11 124.208 13.9053   8
   0   7  11 176.272 14.6864   7
   0   7  11 177.479 12.0327   4
   0   7  11 174.461 12.0175   3
   0  -7 -11 201.334 13.4742  41
   0  -7 -11 191.793 13.3099  40
   0  -7 -11 181.106 12.7859  36
   0   7  11 186.693 12.3588  22
   0  -7 -11 184.092 13.4166  33
   0  -7 -11 172.484 12.2181  32
   0   7  11 184.726 12.8403  31
   0   7  11 186.804 12.8760  27
   0  -7 -11 182.422 13.2316  26
   0  -7 -12-1.41699 3.73904  41
   0  -7 -12-0.65806 3.75457  40
   0  -7 -12 2.12083 3.18994  36
   0   7  12 3.80794 3.47835  39
   0   7  12-3.07522 2.88018  22
   0  -7 -12-0.32730 2.39810  32
   0  -7 -12-2.79257 4.13457  33
   0  -7 -12-9.05316 5.16648   8
   0   7  12-10.6809 4.25043   7
   0   7  12-2.10581 2.81128  15
   0  -7 -12-2.98825 4.40101   6
   0  -7 -12-2.03119 3.88414  26
   0  -7 -13 6.17477 4.06700  41
   0  -7 -13 5.38150 3.47421  36
   0   7  13 7.70494 3.83904  39
   0  -7 -13 2.20783 4.19488  40
   0   7  13 11.9203 3.10118  22
   0  -7 -13 12.4537 4.23214  33
   0  -7 -13 5.15182 2.72380  32
   0  -7 -13 7.77716 3.26746   6
   0   7  13 4.69462 2.79886  15
   0  -7 -13 8.72250 3.15533   8
   0  -7 -13 8.30801 3.95477  26
   0  -7 -14 9.20988 4.54971  41
   0  -7 -14 9.77584 4.76679  40
   0  -7 -14 2.00363 4.21351  36
   0   7  14 6.05854 3.63778  39
   0   7  14 7.02126 3.15127  22
   0  -7 -14 11.1828 4.75820  33
   0  -7 -14 9.63336 2.68491  32
   0   7  14 5.70227 3.02103  15
   0  -7 -14 7.46785 4.77700  26
   0  -7 -15 92.1738 8.62292  41
   0  -7 -15 70.6783 8.09146  38
   0  -7 -15 67.2162 7.86518  40
   0  -7 -15 80.5632 7.69801  36
   0   7  15 55.5277 6.64102  39
   0   7  15 69.1725 6.68909  22
   0  -7 -15 75.5320 8.46331  33
   0   7  15 73.2828 6.75875  15
   0  -7 -15 91.0548 8.60183  26
   0  -7 -16 24.4015 5.94126  40
   0   7  16 33.8049 4.87261  39
   0  -7 -16 29.7958 5.28019  36
   0  -7 -16 25.8175 5.91848  38
   0  -7 -16 46.5974 6.74591  41
   0   7  16 32.9049 4.71082  22
   0   7  16 38.4723 6.00878  11
   0   7  16 32.0434 4.55252  15
   0  -7 -16 33.4358 6.34902  26
   0  -7 -17-1.05188 5.50973  40
   0  -7 -17-0.87163 4.96836  36
   0  -7 -17-2.03125 5.28472  38
   0  -7 -17-2.07670 5.50996  41
   0   7  17 1.20098 3.71468  22
   0  -7 -17 6.35631 5.69320  26
   0   7  17-2.66363 3.81677  15
   0   7  17 0.97146 4.55877  11
   0   7  18 39.2223 5.61346  15
   0   7  18 33.6788 6.02144  11
   0  -7 -18 34.2239 6.89630  38
   0  -7 -18 38.1944 7.26773  40
   0  -7 -18 40.9959 6.84168  36
   0  -7 -18 37.3973 6.68942  41
   0   7  18 35.7422 5.66208  22
   0   7  18 31.9075 6.04841  31
   0   7  18 43.6737 6.66009  27
   0  -7 -18 50.4529 7.40974  26
   0   7  19 160.270 11.9583  15
   0   7  19 148.533 12.5798  11
   0  -7 -19 154.558 13.5918  41
   0   7  19 135.804 12.4600  27
   0   7  19 177.237 12.9265  31
   0  -7 -19 139.448 13.3521  26
   0  -7 -19 138.003 12.9055  36
   0  -7 -19 126.022 12.8624  38
   0  -7 -19 138.705 13.6008  40
   0   7  20 159.610 13.0438  11
   0  -7 -20 163.174 14.1265  41
   0   7  20 131.076 12.7634  27
   0   7  20 153.109 13.0174  31
   0  -7 -20 137.871 13.8788  26
   0  -7 -20 170.742 13.9805  38
   0  -7 -20 159.571 13.5662  36
   0  -7 -21 111.083 11.7875  41
   0   7  21 107.814 10.5506  31
   0   7  21 98.9551 10.4654  27
   0  -7 -21 119.216 11.9704  26
   0  -7 -21 121.999 11.3749  36
   0  -7 -21 112.472 11.4306  38
   0  -7 -22 147.495 12.9047  41
   0   7  22 122.956 11.4126  27
   0   7  22 95.2437 11.0224  31
   0  -7 -22 133.736 12.6781  26
   0  -7 -22 144.987 12.9946  38
   0  -7 -22 133.554 12.2452  36
   0  -7 -23-1.19056 6.44020  41
   0   7  23-6.40883 5.46952  31
   0   7  23-1.59091 5.63737  27
   0  -7 -23-9.80603 7.54853  26
   0  -7 -23 5.71602 6.62617  38
   0  -7 -23 1.01152 5.67134  36
   0  -7 -24 55.0193 8.32967  36
   0  -7 -24 75.1854 9.29920  38
   0  -7 -24 65.8745 8.81825  41
   0  -7 -24 58.0410 8.78610  26
   0  -7 -25 41.4011 6.86687  36
   0  -7 -25 31.2761 6.76501  38
   0  -7 -25 24.2013 6.94560  41
   0  -7 -25 31.0689 7.17170  26
   0  -7 -26 57.3131 8.25561  38
   0  -7 -26 56.9053 7.78800  36
   0  -7 -26 52.6233 8.34116  26
   0  -7 -26 47.4861 7.78526  41
   0   8 -25 8.20689 5.80268  43
   0  -8  25 14.8377 6.62185  21
   0  -8  25 4.55611 6.42871  18
   0   8 -25-0.93107 6.00849  36
   0  -8  25 0.99388 6.46794  28
   0  -8  25 7.87966 6.78174  24
   0   8 -24 10.3503 5.72058  43
   0  -8  24 10.0147 7.28758  18
   0  -8  24 6.27248 7.53272  21
   0  -8  24 14.6411 7.03506  28
   0   8 -24 20.2365 6.50082  36
   0  -8  24 7.81848 6.71434  24
   0   8 -23 2.14353 6.04087  36
   0   8 -23-1.91237 5.91499  43
   0  -8  23-1.23025 7.05132  28
   0  -8  23-1.22079 7.37156  24
   0   8 -22 236.546 17.8908  36
   0   8 -22 234.686 17.7427  43
   0   8 -22 219.722 16.5083  34
   0  -8  22 191.889 18.3270  28
   0  -8  22 194.308 18.2443  24
   0   8 -21 123.100 12.3238  36
   0   8 -21 113.394 11.8962  43
   0   8 -21 111.970 11.1218  34
   0  -8  21 122.163 12.5691  29
   0  -8  21 131.677 13.2054  28
   0  -8  21 147.399 13.1482  30
   0  -8  21 117.438 12.9477  24
   0  -8  20 18.2587 6.35848  15
   0   8 -20 27.3468 6.61173  36
   0   8 -20 18.5530 6.91520  43
   0   8 -20 15.0760 5.53407  34
   0   8 -20 14.7175 5.10045  26
   0  -8  20 20.2976 7.71707  28
   0  -8  20 25.8341 8.26086  29
   0  -8  20 24.3851 8.63270  30
   0  -8  20 17.4784 7.62606  24
   0  -8  19 33.4455 7.50097  15
   0   8 -19 38.2005 7.43435  36
   0   8 -19 49.2106 7.94498  43
   0   8 -19 35.2755 7.04085  34
   0  -8  19 38.0853 8.75996  29
   0  -8  19 31.0846 8.70790  30
   0  -8  19 38.8427 8.13328  28
   0   8 -19 37.5685 5.95157  26
   0  -8  19 34.5859 8.16066  24
   0   8 -18 103.726 10.0945  36
   0   8 -18 109.667 10.4116  43
   0   8 -18 86.0522 9.69907  34
   0  -8  18 105.549 11.4088  28
   0   8 -18 97.7063 8.95131  26
   0  -8  18 61.9280 11.1092  30
   0  -8  18 97.1079 12.2418  29
   0  -8  18 102.320 11.1428  24
   0   8 -17-0.94786 5.12556  36
   0   8 -17 4.17766 5.61272  43
   0   8 -17 0.89592 4.87454  34
   0   8 -17-2.63657 4.15368  26
   0  -8  17-2.75271 7.35019  29
   0  -8  17-4.09620 6.91264  30
   0  -8  17 1.24973 6.19194  28
   0  -8  17 1.24173 6.50413  24
   0   8 -16 204.536 16.1115  43
   0   8 -16 228.235 15.9487  34
   0   8 -16 204.997 14.5745  33
   0   8 -16 227.890 15.9563  36
   0  -8  16 240.320 18.0861  29
   0  -8  16 200.903 17.5992  30
   0   8 -16 186.218 14.6481  26
   0   8 -15 433.307 30.1158  43
   0   8 -15 430.027 28.7437  33
   0   8 -15 474.369 29.9746  34
   0   8 -15 452.303 29.7486  36
   0   8 -15 500.775 29.0847  26
   0  -8  15 423.713 31.2550  30
   0  -8  15 419.076 31.2538  29
   0   8 -14 126.191 10.3712  43
   0   8 -14 105.456 9.23584  36
   0  -8  14 102.757 11.1712  30
   0  -8  14 113.685 11.5432  29
   0   8 -14 101.901 8.55708  26
   0   8 -14 105.645 8.42511  33
   0   8 -14 110.501 9.79365  34
   0   8 -13 198.440 14.0694  36
   0   8 -13 184.604 13.2204  33
   0   8 -13 202.083 14.5624  34
   0   8 -13 189.382 13.3255  26
   0  -8  13 203.299 16.2160  30
   0  -8  13 181.349 15.9003  29
   0   8 -13 191.351 15.0745   7
   0   8 -12 40.0694 4.83161  26
   0   8 -12 55.0558 5.99175  36
   0   8 -12 38.7334 4.32503   4
   0   8 -12 54.3598 4.46563   3
   0   8 -12 61.3383 6.48211  34
   0   8 -12 51.1667 4.71931  33
   0  -8  12 56.3906 8.09588  29
   0  -8  12 35.0439 6.97991  30
   0   8 -12 39.1380 6.34749   7
   0  -8  12 20.0312 9.00506  12
   0   8 -11 106.194 9.10594  25
   0   8 -11 111.117 9.22685  23
   0   8 -11 100.323 8.37757  36
   0   8 -11 106.175 7.60852   3
   0   8 -11 101.289 7.52317   4
   0   8 -11 105.043 7.61951  33
   0   8 -11 111.537 9.16698  34
   0   8 -11 87.3387 7.55478  26
   0  -8  11 111.565 10.3665  30
   0  -8  11 109.136 10.4881  29
   0   8 -11 101.292 10.5428   7
   0  -8  11 97.4344 10.3459   6
   0  -8  11 75.8087 9.55353   8
   0  -8  11 62.8366 11.0459  12
   0   8 -10 634.934 37.0809  16
   0   8 -10 575.257 40.3675   7
   0  -8  10 535.140 39.4832   8
   0  -8  10 606.090 39.9135   6
   0  -8  10 610.457 36.3327  44
   0   8 -10 636.437 37.9695  43
   0   8 -10 513.926 36.8947  36
   0   8 -10 588.781 36.6881   4
   0   8 -10 579.829 36.6686   3
   0   8 -10 554.668 36.4659  33
   0   8 -10 623.195 37.9148  34
   0   8 -10 538.713 36.4810  26
   0  -8  10 579.138 38.5320  29
   0  -8  10 643.627 38.8014  30
   0   8 -10 624.361 37.7706  23
   0   8 -10 605.583 37.6738  25
   0   8  -9 216.149 14.4804  16
   0   8  -9 175.641 17.3553   7
   0  -8   9 210.024 17.2212   6
   0  -8   9 196.570 17.2506   8
   0   8  -9 221.721 14.4166   3
   0   8  -9 203.238 14.3512   4
   0  -8   9 192.203 18.4384  45
   0  -8   9 231.413 14.0804  44
   0   8  -9 225.423 15.3064  43
   0   8  -9 208.370 14.4739  36
   0   8  -9 196.742 13.8893  33
   0   8  -9 230.973 14.0197  26
   0  -8   9 241.816 16.4386  29
   0  -8   9 201.432 16.0966  30
   0   8  -9 226.163 15.1390  25
   0   8  -9 226.452 15.1658  23
   0  -8   8 83.3359 12.3072  12
   0  -8   8 106.727 11.1010   8
   0   8  -8 106.112 8.08955  16
   0  -8   8 101.337 10.8172   6
   0   8  -8 130.738 8.41702   4
   0   8  -8 116.064 8.35286   3
   0  -8   8 129.970 8.02918  44
   0   8  -8 121.214 9.06626  43
   0  -8   8 119.910 12.2838  45
   0   8  -8 113.891 8.15791  36
   0   8  -8 111.059 7.35695  39
   0  -8   8 103.480 7.38683  19
   0  -8   8 107.276 7.39991  17
   0   8  -8 101.292 7.53184  33
   0  -8   8 118.148 10.7950  29
   0   8  -8 89.3511 7.44022  26
   0  -8   8 123.799 10.4919  30
   0   8  -8 117.637 8.76360  23
   0   8  -8 125.695 8.86813  25
   0  -8   7 815.747 55.4688   8
   0   8  -7 818.130 51.9304  16
   0  -8   7 819.433 55.5084   6
   0   8  -7 890.729 52.2105   3
   0  -8   7 817.626 52.3711   1
   0   8  -7 875.608 52.1981   4
   0  -8   7 854.794 52.4646   2
   0   8  -7 932.923 52.7241  43
   0  -8   7 919.668 51.9903  44
   0  -8   7 760.210 55.2849  45
   0   8  -7 818.579 51.8885  36
   0   8  -7 894.307 51.5978  39
   0  -8   7 781.911 51.4939  17
   0  -8   7 754.539 51.4878  19
   0   8  -7 808.305 51.4546  33
   0  -8   7 874.448 53.5615  30
   0   8  -7 824.553 51.4366  26
   0  -8   7 863.788 53.5787  29
   0   8  -7 922.219 52.4739  25
   0   8  -7 854.526 52.3748  23
   0  -8   6 28.7530 6.20100   8
   0   8  -6 40.9617 3.83138  16
   0  -8   6 40.1105 3.57065  17
   0  -8   6 35.7627 4.63285   1
   0  -8   6 45.6382 7.39364   6
   0   8  -6 46.5849 4.51376   3
   0  -8   6 33.9642 4.60582   2
   0   8  -6 44.6943 4.41595   4
   0   8  -6 44.5714 4.68282  43
   0  -8   6 41.1434 3.94095  44
   0  -8   6 41.4417 6.04414  45
   0   8  -6 42.2449 3.74623  36
   0   8  -6 44.1149 3.65417  39
   0  -8   6 39.0099 3.58761  19
   0   8  -6 47.1250 4.86188  34
   0   8  -6 39.8694 3.12749  33
   0  -8   6 28.2252 5.84756  29
   0   8  -6 38.7677 3.06984  26
   0  -8   6 49.4392 6.40720  30
   0   8  -6 38.5795 4.30322  25
   0   8  -6 43.4007 4.31616  23
   0  -8   5 6.29483 2.15377  17
   0  -8   5 10.7251 4.96707   8
   0   8  -5 5.18014 2.34290  16
   0   8  -5 7.91289 2.81738   3
   0   8  -5 4.51909 2.76072   4
   0  -8   5 9.25402 4.82512   6
   0  -8   5 5.56204 2.97647   1
   0  -8   5 15.5300 3.52249   2
   0  -8   5 1.14015 3.88748  45
   0   8  -5 8.38614 3.09074  43
   0  -8   5 8.05635 2.43281  44
   0   8  -5 5.79940 2.09156  39
   0   8  -5 4.05666 1.79704  36
   0  -8   5 4.25878 2.13903  19
   0   8  -5 3.66405 1.17324  33
   0   8  -5 1.18317 2.37793  31
   0   8  -5 5.64295 3.23624  34
   0  -8   5 10.8358 5.05904  29
   0   8  -5 3.52723 2.40972  27
   0  -8   5 14.0806 5.10522  30
   0   8  -5 2.51430 2.39396  25
   0   8  -5 3.23793 2.30843  23
   0  -8   4 23.2256 5.60643   8
   0   8  -4 31.9221 3.27661  16
   0  -8   4 28.2545 3.19558  17
   0  -8   4 27.0425 4.15029   2
   0   8  -4 25.2754 3.75690   4
   0   8  -4 39.2686 4.08103   3
   0  -8   4 35.0608 4.29072   1
   0  -8   4 37.4062 6.70468   6
   0  -8   4 30.5189 3.56992  42
   0  -8   4 35.8428 3.58778  44
   0   8  -4 30.4483 3.76746  43
   0   8  -4 35.5818 3.42476  39
   0   8  -4 30.2345 2.74678  36
   0  -8   4 34.1072 3.35830  19
   0   8  -4 34.8284 3.61173  31
   0   8  -4 31.3803 3.68863  27
   0  -8   4 29.3816 4.98983  29
   0  -8   4 31.0131 5.10854  30
   0   8  -4 31.5745 3.48240  23
   0   8  -4 28.1246 3.51517  25
   0  -8   3 46.4866 6.87275   8
   0   8  -3 46.1385 3.74149  16
   0  -8   3 31.9781 3.74778  17
   0  -8   3 44.4402 4.68041   2
   0   8  -3 35.1878 4.20828   3
   0  -8   3 46.1113 4.70725   1
   0   8  -3 42.3385 4.39775   4
   0  -8   3 38.9984 6.52010   6
   0  -8   3 44.5698 4.12644  42
   0  -8   3 38.3449 3.97288  44
   0   8  -3 38.7233 4.01368  43
   0   8  -3 42.2134 3.90858  39
   0   8  -3 45.0669 3.13428  36
   0  -8   3 43.3543 3.95906  19
   0   8  -3 40.9714 4.07555  31
   0   8  -3 39.5488 3.94515  27
   0   8  -3 43.9912 3.94876  25
   0   8  -3 37.4256 3.99388  23
   0  -8   2 653.589 45.7837   8
   0  -8   2 677.911 46.1154   6
   0   8  -2 667.315 41.9636  16
   0  -8   2 695.981 42.7256   1
   0  -8   2 717.316 42.8000   2
   0  -8   2 660.095 42.2130  44
   0  -8   2 639.866 42.0922  42
   0   8  -2 708.313 42.1711  43
   0   8  -2 664.334 42.1878  39
   0  -8   2 672.353 42.1889  17
   0  -8   2 655.627 42.1650  19
   0   8  -2 698.240 42.1614  31
   0   8  -2 605.913 42.0327  27
   0  -8   2 661.104 42.2317  28
   0   8  -2 657.896 42.1626  25
   0  -8   2 686.902 42.2651  24
   0   8  -2 714.193 42.2426  23
   0  -8   1 113.274 11.2958   8
   0   8  -1 112.132 7.95279  16
   0  -8   1 124.106 8.97005   2
   0  -8   1 117.066 11.6047   6
   0  -8   1 109.261 8.83278   1
   0   8  -1 113.553 8.04304  43
   0  -8   1 104.119 8.13022  42
   0  -8   1 129.864 8.42204  44
   0   8  -1 119.996 8.35451  39
   0  -8   1 126.493 8.46939  19
   0  -8   1 121.795 8.43975  17
   0   8  -1 113.768 8.05092  31
   0   8  -1 114.522 8.01898  27
   0  -8   1 115.099 8.19045  28
   0   8  -1 115.884 8.23843  23
   0   8  -1 104.044 8.12342  25
   0  -8   1 118.420 8.25415  24
   0   8   0 473.859 29.6636  16
   0  -8   0 477.244 33.6294   6
   0  -8   0 434.229 33.3462   8
   0  -8   0 483.087 29.8181  42
   0   8   0 475.326 29.5835  43
   0  -8   0 472.415 30.0265  44
   0  -8   0 474.543 30.1201  19
   0  -8   0 496.214 30.1605  17
   0  -8   0 466.565 30.4148   2
   0   8   0 499.278 30.2228   4
   0   8   0 474.027 30.1682   3
   0  -8   0 461.116 30.3969   1
   0   8   0 427.202 29.6105  31
   0  -8   0 502.483 30.3104  29
   0   8   0 436.154 29.6114  27
   0  -8   0 470.849 29.7363  28
   0  -8   0 482.762 30.2650  30
   0  -8   0 481.781 29.7399  24
   0  -8  -1 83.7491 9.68636   8
   0  -8  -1 85.5385 6.46202  44
   0   8   1 84.5267 5.83961  43
   0  -8  -1 76.2093 6.19054  42
   0  -8  -1 95.5921 6.88440  17
   0  -8  -1 96.6217 6.88750  19
   0   8   1 86.5654 6.63312   3
   0   8   1 80.3071 6.52441   4
   0  -8  -1 87.3236 9.72444   6
   0   8   1 84.5894 6.02246  31
   0  -8  -1 79.3460 6.55001  30
   0  -8  -1 85.0424 6.00862  28
   0   8   1 82.2204 5.98519  27
   0  -8  -1 78.2407 6.57699  29
   0   8   1 84.9792 5.68734  22
   0  -8  -1 73.6022 5.94019  24
   0   8   2 688.787 40.5665  14
   0   8   2 666.792 40.7846   3
   0   8   2 664.642 40.7822   4
   0  -8  -2 662.984 40.6821  44
   0  -8  -2 688.225 40.4857  42
   0  -8  -2 646.957 39.8345  40
   0   8   2 624.422 39.9429  43
   0  -8  -2 710.143 41.0403  19
   0  -8  -2 631.916 40.8959  17
   0   8   2 658.462 40.2846  31
   0  -8  -2 620.374 40.6119  30
   0  -8  -2 632.174 39.8237  26
   0   8   2 687.656 40.3019  27
   0  -8  -2 620.256 40.0819  28
   0  -8  -2 590.989 40.5719  29
   0   8   2 634.246 39.9226  22
   0  -8  -2 611.909 40.0730  24
   0  -8  -3 72.5769 8.64815   8
   0   8   3 75.5986 5.58299  14
   0  -8  -3 66.5608 6.23011   1
   0  -8  -3 77.3909 6.39656   2
   0  -8  -3 76.0397 8.73012   6
   0   8   3 73.1858 5.99475   3
   0   8   3 71.9745 5.92618   4
   0  -8  -3 71.3495 4.95197  40
   0  -8  -3 68.2051 5.62813  42
   0   8   3 77.1571 4.79979  43
   0  -8  -3 76.9847 5.88755  38
   0  -8  -3 70.2543 6.33191  17
   0  -8  -3 84.1066 6.44972  19
   0   8   3 60.6978 5.27787  31
   0  -8  -3 75.1561 5.91723  30
   0  -8  -3 65.6848 5.01425  28
   0  -8  -3 63.1215 5.80133  29
   0   8   3 67.3117 5.32244  27
   0  -8  -3 70.1526 4.97523  26
   0  -8  -3 61.1764 4.97438  24
   0   8   3 75.0110 4.87305  22
   0   8   4 116.641 8.11766  11
   0  -8  -4 106.137 11.0890   9
   0  -8  -4 130.694 12.0057   6
   0  -8  -4 117.737 11.4908   8
   0  -8  -4 106.425 8.58616   1
   0  -8  -4 114.097 8.72832   2
   0   8   4 117.194 8.39964   4
   0   8   4 96.8049 8.21759   3
   0  -8  -4 110.111 7.58604  40
   0  -8  -4 121.406 8.31272  42
   0  -8  -4 116.822 8.25766  38
   0  -8  -4 114.023 7.27729  36
   0  -8  -4 121.071 8.93045  19
   0  -8  -4 129.241 8.97056  17
   0   8   4 115.534 7.89571  31
   0  -8  -4 109.744 7.37304  28
   0  -8  -4 99.7652 8.16410  29
   0  -8  -4 112.782 8.27754  30
   0   8   4 106.618 7.82178  27
   0  -8  -4 110.593 7.36289  24
   0   8   4 106.580 7.31778  22
   0  -8  -4 116.536 7.62980  26
   0  -8  -5 1.55822 4.10990   9
   0   8   5 4.32113 2.06114  11
   0  -8  -5 3.08454 4.17262   8
   0   8   5 5.27846 2.77098   4
   0  -8  -5 6.48244 2.99721   1
   0  -8  -5 6.19795 4.68034   6
   0  -8  -5 9.86410 3.25450   2
   0   8   5 7.54542 2.63978   3
   0  -8  -5 10.1452 2.74347  41
   0  -8  -5 10.5312 3.01323  44
   0  -8  -5 3.98288 2.64673  42
   0  -8  -5 15.4559 2.96267  38
   0  -8  -5 10.0076 2.12592  40
   0  -8  -5 8.41339 1.58439  36
   0  -8  -5 14.5191 3.77169  17
   0  -8  -5 10.7416 3.71139  19
   0   8   5 5.37192 2.23580  31
   0  -8  -5 7.71754 1.34176  28
   0  -8  -5 7.78181 2.86584  29
   0   8   5 4.18962 2.18438  27
   0  -8  -5 9.50593 2.87537  30
   0  -8  -5 7.64975 1.99358  26
   0  -8  -5 9.46982 1.36682  24
   0   8   5 8.39535 1.44300  22
   0  -8  -6 372.131 27.0669   8
   0  -8  -6 337.666 26.9158   9
   0  -8  -6 356.284 26.8701   6
   0   8   6 422.322 23.9262  11
   0  -8  -6 349.857 23.2560  40
   0  -8  -6 388.369 23.7786  44
   0  -8  -6 372.810 23.6815  42
   0  -8  -6 372.930 23.8695  41
   0  -8  -6 392.083 23.0236  36
   0  -8  -6 355.745 23.7895  38
   0  -8  -6 362.241 23.9516   2
   0  -8  -6 351.170 23.8936   1
   0   8   6 378.102 23.6480   4
   0   8   6 344.157 23.5567   3
   0   8   6 369.141 23.3749  31
   0  -8  -6 359.653 23.4791  30
   0  -8  -6 353.350 23.4398  29
   0   8   6 370.984 23.3642  27
   0   8   6 333.676 22.8130  22
   0  -8  -6 358.617 23.3472  26
   0  -8  -7 10.6785 4.68593   8
   0  -8  -7 4.58372 4.11954   6
   0   8   7 9.43182 2.39490  11
   0  -8  -7 3.45437 4.53620   9
   0  -8  -7 6.27176 3.11355  41
   0  -8  -7 5.90170 2.92976  42
   0  -8  -7 4.49484 2.71086  44
   0  -8  -7 6.49266 2.05110  36
   0  -8  -7 2.68745 2.54378  40
   0  -8  -7 5.84273 3.26220  38
   0  -8  -7 6.84762 3.16957   1
   0  -8  -7 9.72217 3.14080   2
   0   8   7 1.10971 2.81423   3
   0   8   7 3.32792 2.63194   4
   0  -8  -7 8.40356 2.58837  33
   0   8   7 2.38520 2.41161  31
   0  -8  -7 2.89220 2.56950  29
   0  -8  -7 3.88095 2.65767  30
   0   8   7 8.43918 2.52355  27
   0   8   7 6.90511 1.74868  22
   0  -8  -7 4.59520 2.41742  26
   0   8   8 413.998 26.0788  11
   0  -8  -8 426.604 29.2592   8
   0  -8  -8 404.345 29.0274   6
   0  -8  -8 411.351 26.1801  41
   0  -8  -8 384.778 25.8529  42
   0  -8  -8 375.118 25.6934  44
   0  -8  -8 386.522 26.1078  38
   0  -8  -8 421.625 25.3541  36
   0  -8  -8 384.609 25.6567  40
   0   8   8 404.744 25.6272   3
   0   8   8 382.039 25.5716   4
   0   8   8 394.430 25.6161  31
   0  -8  -8 406.094 25.8211  33
   0   8   8 387.340 25.5900  27
   0  -8  -8 410.720 25.7783  26
   0   8   8 384.785 25.0373  22
   0  -8  -9 532.113 38.4502   8
   0  -8  -9 572.738 38.7452   6
   0   8   9 569.575 39.2244   7
   0   8   9 562.872 34.9259  15
   0   8   9 524.532 35.2245   4
   0   8   9 502.940 35.1725   3
   0  -8  -9 518.123 35.8684  41
   0  -8  -9 553.888 35.2024  36
   0  -8  -9 592.265 36.1058  38
   0  -8  -9 552.494 35.5747  40
   0  -8  -9 561.584 35.7560  33
   0   8   9 590.665 35.5190  31
   0   8   9 565.062 35.4617  27
   0   8   9 566.968 34.9224  22
   0  -8  -9 586.063 35.7106  26
   0  -8 -10 2.81811 3.88063   6
   0   8  10 2.40728 2.02326  15
   0   8  10 4.58573 4.68385   7
   0  -8 -10 1.41310 3.79802   8
   0   8  10-1.35307 2.63578   4
   0   8  10-1.01529 2.75212   3
   0  -8 -10 2.53614 3.40844  41
   0  -8 -10 1.56952 2.40584  36
   0  -8 -10-2.07947 3.26224  40
   0   8  10 2.79382 2.32761  22
   0  -8 -10-0.56396 3.19787  33
   0   8  10 0.89789 2.95615  27
   0   8  10 5.43041 2.96734  31
   0  -8 -10 3.24353 3.09966  26
   0   8  11 2.07384 2.36860  15
   0  -8 -11 1.33184 4.08075   6
   0  -8 -11 4.01597 4.55026   8
   0   8  11-1.41038 4.15184   7
   0   8  11-1.25694 2.46965   4
   0   8  11-0.94283 2.62398   3
   0  -8 -11 5.53413 3.80985  41
   0  -8 -11-0.89927 2.84692  36
   0  -8 -11 3.54217 3.66964  40
   0   8  11-3.61479 3.88229  39
   0   8  11 0.94504 2.37987  22
   0  -8 -11 1.90831 3.48246  33
   0  -8 -11 1.50047 2.59017  32
   0   8  11 4.88297 3.10549  27
   0   8  11 2.95146 3.02915  31
   0  -8 -11 0.61210 3.41108  26
   0   8  12 70.8650 5.42206  15
   0  -8 -12 51.4309 7.23287   6
   0  -8 -12 63.0299 7.72438   8
   0  -8 -12 56.3749 6.71002  41
   0   8  12 53.9908 6.25780  39
   0  -8 -12 53.6912 5.80971  36
   0  -8 -12 60.2983 6.65880  40
   0   8  12 55.5007 5.16246  22
   0  -8 -12 69.8735 7.04876  33
   0  -8 -12 59.8256 5.40804  32
   0   8  12 49.1016 5.75832  31
   0   8  12 53.5091 5.96624  27
   0  -8 -12 62.0663 6.53375  26
   0  -8 -13 111.316 10.2766   8
   0   8  13 120.460 8.69255  15
   0  -8 -13 121.450 10.5334   6
   0  -8 -13 106.321 9.97992  41
   0  -8 -13 102.625 9.70609  40
   0   8  13 118.754 9.63884  39
   0  -8 -13 113.486 9.21999  36
   0  -8 -13 122.183 10.2174  33
   0  -8 -13 122.289 8.52445  32
   0   8  13 108.781 9.21114  31
   0   8  13 110.280 9.16309  27
   0  -8 -13 110.872 9.86137  26
   0   8  13 108.746 8.55708  22
   0   8  14 48.1280 5.20951  15
   0  -8 -14 67.3089 7.38020  41
   0  -8 -14 44.1046 6.56375  40
   0   8  14 51.8196 6.00687  39
   0  -8 -14 36.6523 5.61493  36
   0   8  14 59.7157 5.40131  22
   0  -8 -14 54.9087 4.94586  32
   0   8  14 54.7538 6.01552  27
   0   8  14 57.6662 6.11731  31
   0  -8 -14 54.4857 6.88226  26
   0   8  15 0.52467 2.94350  15
   0   8  15 2.47704 3.94001  39
   0  -8 -15 1.78954 4.74998  40
   0  -8 -15 4.26767 4.23284  36
   0  -8 -15 2.81475 4.68469  41
   0   8  15 4.60191 3.26272  22
   0   8  15 4.75077 4.05959  31
   0   8  15 2.69479 3.90594  27
   0  -8 -15-2.73096 5.19062  26
   0   8  16 47.8502 5.67683  15
   0  -8 -16 68.1290 8.00957  41
   0   8  16 57.3876 6.81692  27
   0   8  16 42.4438 6.29610  31
   0  -8 -16 66.1289 7.80024  26
   0  -8 -16 61.1346 7.71180  38
   0  -8 -16 53.4786 6.72472  36
   0   8  16 48.3791 6.09010  39
   0  -8 -17 90.3610 9.17065  41
   0   8  17 77.5725 8.07861  31
   0   8  17 77.0056 7.90072  27
   0  -8 -17 68.3380 8.64384  26
   0  -8 -17 76.2341 8.68872  38
   0  -8 -17 68.7202 8.07337  36
   0  -8 -17 55.3705 8.32471  40
   0  -8 -18 24.6713 6.39901  41
   0   8  18 33.9681 5.75187  31
   0   8  18 32.8986 5.77680  27
   0  -8 -18 33.4936 6.64875  26
   0  -8 -18 15.5557 6.05607  40
   0  -8 -18 17.8731 5.66157  36
   0  -8 -18 17.7709 5.86705  38
   0  -8 -19 15.1775 6.34656  41
   0   8  19 13.6595 5.22101  27
   0   8  19 10.3191 5.25837  31
   0  -8 -19 2.32506 6.39655  26
   0  -8 -19 15.1824 6.76170  40
   0  -8 -19 10.2975 5.37531  36
   0  -8 -19 6.91526 6.70959  38
   0   8  20 63.7939 8.00807  11
   0  -8 -20 73.2432 9.25260  41
   0   8  20 70.6852 8.17594  31
   0   8  20 54.5522 7.64524  27
   0  -8 -20 56.5416 8.62512  26
   0  -8 -20 56.1203 7.86011  36
   0  -8 -20 51.9498 8.40556  38
   0  -8 -21 1.21490 6.44939  41
   0   8  21-6.85533 5.22851  31
   0   8  21-3.40151 5.60000  27
   0  -8 -21-2.43398 6.33508  26
   0  -8 -21 0.97880 5.51987  36
   0  -8 -21-5.95957 6.52693  38
   0   8  22-1.02575 5.19892  14
   0  -8 -22 9.65092 7.39588  41
   0   8  22 6.46854 5.32751  27
   0   8  22 11.4122 5.32598  31
   0  -8 -22 2.43612 6.63176  26
   0  -8 -22 5.84110 5.82509  36
   0  -8 -22-4.72598 6.85027  38
   0  -8 -23-3.43914 6.71411  38
   0  -8 -23-0.94367 5.55612  36
   0  -8 -23-2.37478 6.30150  26
   0   8  23 0.74558 5.10852  31
   0   8  23 1.47932 5.12610  27
   0   8  23-3.96003 5.45254  14
   0  -8 -23-3.51214 6.37030  41
   0  -8 -24 11.9817 6.34873  38
   0  -8 -24 7.15598 5.82922  36
   0  -8 -24 18.8150 7.07106  41
   0  -8 -24 9.05993 6.45603  26
   0  -8 -25 6.57989 5.30565  36
   0  -8 -25 5.00240 6.10611  38
   0  -8 -25 3.18404 6.66264  26
   0  -8 -25 1.02187 5.98977  41
   0  -8 -26 8.65525 6.43032  26
   0  -9  25-1.02257 6.97822  42
   0  -9  25-1.11993 6.20381  21
   0  -9  25-4.47109 6.68234  18
   0   9 -25 4.21684 5.90942  36
   0  -9  25 0.99185 6.39078  28
   0  -9  25-0.98267 6.44080  24
   0   9 -24 9.74181 6.41703  43
   0  -9  24 12.3732 7.51729  21
   0  -9  24 9.87870 7.08737  18
   0  -9  24 10.1803 6.42931  28
   0   9 -24 18.5932 6.34927  36
   0  -9  24 20.1849 6.92103  24
   0   9 -23 9.94994 6.26654  36
   0   9 -23 10.8586 6.16065  43
   0  -9  23 8.74139 7.29596  28
   0  -9  23 6.19264 6.96350  24
   0  -9  22-3.52306 6.15254  15
   0   9 -22 1.03182 5.85002  36
   0   9 -22 4.25853 6.26875  43
   0   9 -22 2.49339 5.53979  34
   0  -9  22 14.6535 7.67817  28
   0  -9  22-2.64394 7.32406  24
   0  -9  21 3.59513 6.36361  15
   0   9 -21 2.09475 6.04078  36
   0   9 -21 4.47014 6.85170  43
   0   9 -21 2.70381 5.65865  34
   0  -9  21 9.63309 7.55721  29
   0  -9  21 1.19719 7.23300  30
   0  -9  21 2.76696 7.29805  28
   0  -9  21 8.24450 7.96536  24
   0  -9  20 22.8245 6.70930  15
   0   9 -20 46.8629 7.47839  36
   0   9 -20 52.7197 8.27568  43
   0   9 -20 50.1528 7.62316  34
   0  -9  20 43.4294 9.17618  30
   0  -9  20 29.5828 8.14338  28
   0  -9  20 34.4149 9.08767  29
   0  -9  20 27.9839 8.43501  24
   0  -9  19 86.6416 9.84411  15
   0   9 -19 76.8455 9.41467  36
   0   9 -19 75.9466 9.76626  43
   0   9 -19 89.1431 9.40285  34
   0   9 -19 79.1928 7.90358  26
   0  -9  19 76.7770 11.4590  30
   0  -9  19 85.6994 11.1100  29
   0  -9  19 84.1012 11.0894  28
   0  -9  19 58.4958 10.1394  24
   0   9 -18 10.6850 5.58106  36
   0   9 -18 12.5085 6.33803  43
   0   9 -18 10.7037 5.85937  34
   0   9 -18 10.6517 4.30016  26
   0  -9  18 13.0336 8.28438  29
   0  -9  18 12.3609 7.36808  28
   0  -9  18 1.43897 7.52029  30
   0  -9  18 23.2010 7.63664  24
   0   9 -17-1.82747 5.09230  36
   0   9 -17 1.10837 5.84455  43
   0   9 -17-1.93278 5.83627  34
   0  -9  17-9.26751 7.58891  28
   0  -9  17-1.45370 7.36038  29
   0  -9  17-2.88370 7.35162  30
   0   9 -17 1.19570 3.90337  26
   0  -9  17-2.63196 6.93901  24
   0   9 -16 0.85443 5.02256  36
   0   9 -16 6.38222 5.90829  43
   0   9 -16 0.95182 5.56166  34
   0  -9  16 4.24405 7.27529  30
   0   9 -16 20.0896 4.32876  26
   0  -9  16 7.56048 6.91117  28
   0  -9  16 5.70403 7.13031  29
   0  -9  16 1.25259 6.22130  24
   0   9 -15 18.1433 4.06744  33
   0   9 -15 30.6508 5.90774  34
   0   9 -15 17.2721 5.02970  36
   0  -9  15 12.3800 8.00679  29
   0  -9  15 21.8345 7.85954  30
   0   9 -15 16.5252 4.04740  26
   0   9 -15 13.1703 5.88334  43
   0   9 -14 290.673 20.9396  36
   0  -9  14 290.092 23.1296  30
   0  -9  14 323.109 23.4809  29
   0   9 -14 341.153 20.2660  26
   0   9 -14 314.215 20.0557  33
   0   9 -14 311.689 21.7131  34
   0   9 -13 69.4908 6.96075  36
   0   9 -13 76.1180 5.88758  33
   0   9 -13 59.9471 7.69736  34
   0   9 -13 59.1462 5.88618  26
   0  -9  13 63.0427 9.43520  29
   0  -9  13 75.8748 9.89072  30
   0   9 -12 38.6129 5.33039  36
   0   9 -12 54.6090 4.68281   4
   0   9 -12 50.7747 4.58724   3
   0   9 -12 46.6281 6.50611  34
   0   9 -12 37.6210 4.32970  33
   0   9 -12 35.0323 4.41373  26
   0  -9  12 42.6363 8.51247  30
   0  -9  12 43.0661 8.30073  29
   0   9 -12 43.7031 7.20289   7
   0  -9  11 787.062 53.2212   6
   0  -9  11 770.492 53.1795   8
   0   9 -11 787.838 53.9742   7
   0   9 -11 850.392 51.3567  43
   0   9 -11 824.231 50.3977  36
   0   9 -11 825.331 49.9491   3
   0   9 -11 831.917 49.9472   4
   0   9 -11 831.212 49.7273  33
   0   9 -11 868.600 51.4752  34
   0  -9  11 749.332 52.1167  30
   0  -9  11 736.071 52.1226  29
   0   9 -11 728.180 49.5970  26
   0   9 -11 903.108 51.4081  25
   0   9 -11 875.467 51.2880  23
   0  -9  10 641.214 45.0289   8
   0  -9  10 659.516 45.0210   6
   0   9 -10 669.568 41.7794  16
   0   9 -10 627.096 45.7291   7
   0   9 -10 650.753 42.5632  43
   0  -9  10 626.684 41.1434  44
   0   9 -10 628.913 41.6785  36
   0   9 -10 693.971 41.6715   4
   0   9 -10 643.504 41.5875   3
   0   9 -10 622.216 41.0812  33
   0  -9  10 597.018 43.4593  29
   0  -9  10 628.898 43.6618  30
   0   9 -10 773.822 41.2461  26
   0   9 -10 678.325 42.5806  25
   0   9 -10 779.211 42.8168  23
   0  -9   9 323.581 25.5637   8
   0  -9   9 355.104 25.8472   6
   0   9  -9 344.644 26.6994   7
   0   9  -9 326.554 22.1139  16
   0   9  -9 373.360 23.2287  43
   0  -9   9 345.022 21.8774  44
   0   9  -9 359.561 22.1691  36
   0   9  -9 344.022 21.2368  39
   0   9  -9 350.609 22.2615   3
   0   9  -9 341.244 22.2146   4
   0   9  -9 347.483 21.5219  33
   0  -9   9 323.880 23.9143  30
   0  -9   9 322.262 23.9747  29
   0   9  -9 339.792 21.4715  26
   0   9  -9 310.564 22.6748  25
   0   9  -9 349.661 22.8443  23
   0   9  -8 244.170 17.1992  16
   0  -9   8 244.590 20.7435   6
   0  -9   8 276.440 21.1975   8
   0   9  -8 247.538 17.4898   4
   0   9  -8 287.222 17.6426   3
   0   9  -8 263.688 18.1161  43
   0  -9   8 266.984 17.2013  44
   0   9  -8 237.844 17.1098  36
   0   9  -8 277.749 16.7058  39
   0   9  -8 256.876 16.5976  33
   0   9  -8 248.387 16.5252  26
   0  -9   8 257.787 19.2540  29
   0  -9   8 268.022 19.3272  30
   0   9  -8 268.067 17.8597  25
   0   9  -8 277.525 17.9455  23
   0  -9   7 21.8085 6.29928   8
   0  -9   7 16.8637 5.82465   6
   0  -9   7 17.1259 2.55295  17
   0   9  -7 23.3286 3.04926  16
   0   9  -7 17.5249 3.42725   4
   0  -9   7 31.6690 4.15531   1
   0   9  -7 17.0767 3.56405   3
   0  -9   7 9.10563 3.48662   2
   0   9  -7 11.1782 3.65602  43
   0  -9   7 19.3879 3.19076  44
   0   9  -7 21.3005 2.60971  39
   0   9  -7 8.77813 2.62988  36
   0  -9   7 13.8953 2.49768  19
   0   9  -7 17.2094 2.03840  33
   0   9  -7 19.1953 4.17221  34
   0  -9   7 15.5498 6.98282  30
   0  -9   7 27.9221 7.61379  29
   0   9  -7 16.1857 1.91467  26
   0   9  -7 19.3015 3.47649  23
   0   9  -7 13.9476 3.72167  25
   0  -9   6 10.2607 5.53458   8
   0  -9   6 3.13914 2.22276  17
   0   9  -6-1.55830 2.43022  16
   0  -9   6 1.71787 4.84278   6
   0   9  -6 2.64355 3.23368   4
   0   9  -6 0.44072 3.20190   3
   0  -9   6-0.53770 3.42124   1
   0  -9   6 0.54563 3.71106   2
   0  -9   6-0.36030 2.83347  44
   0   9  -6 3.56842 3.18542  43
   0   9  -6 3.63586 1.94691  36
   0   9  -6 2.89466 2.32697  39
   0  -9   6-0.72311 2.16615  19
   0   9  -6 3.43528 1.26470  33
   0   9  -6 5.16181 3.43091  34
   0  -9   6 1.63911 5.97150  29
   0  -9   6 5.69189 6.10326  30
   0   9  -6-0.43874 2.94982  23
   0   9  -6 2.18894 2.81115  25
   0  -9   5 453.592 33.8101   8
   0  -9   5 501.421 34.2980   6
   0   9  -5 481.871 29.6386  16
   0   9  -5 455.647 30.0634   3
   0  -9   5 456.404 30.4028   1
   0  -9   5 477.513 30.5045   2
   0   9  -5 482.329 30.1389   4
   0  -9   5 450.431 29.9127  42
   0   9  -5 486.284 30.1747  43
   0  -9   5 495.230 29.8745  44
   0   9  -5 421.172 29.1797  36
   0   9  -5 463.161 29.5534  39
   0  -9   5 469.152 29.5156  19
   0  -9   5 456.150 29.4921  17
   0   9  -5 472.318 30.3777  34
   0   9  -5 451.384 29.9758  31
   0  -9   5 482.331 31.3305  30
   0   9  -5 498.243 30.1059  27
   0  -9   5 482.320 31.3622  29
   0   9  -5 437.430 29.8643  23
   0   9  -5 498.318 29.9997  25
   0  -9   4 1950.39 118.950   6
   0  -9   4 1931.96 118.922   8
   0   9  -4 1896.38 114.211  16
   0   9  -4 2020.79 114.736   4
   0  -9   4 1956.83 115.071   2
   0  -9   4 1852.49 114.948   1
   0   9  -4 1938.20 114.709   3
   0  -9   4 1851.91 114.433  42
   0  -9   4 1876.28 114.413  44
   0   9  -4 1860.17 114.544  43
   0   9  -4 1671.74 113.654  36
   0   9  -4 1891.84 114.248  39
   0  -9   4 1703.61 114.100  19
   0  -9   4 1805.15 114.149  17
   0   9  -4 1849.93 114.497  31
   0   9  -4 1861.17 114.775  34
   0   9  -4 1970.66 114.561  27
   0  -9   4 1857.13 115.425  29
   0  -9   4 1921.86 115.478  30
   0   9  -4 1817.39 114.414  25
   0   9  -4 1887.56 114.457  23
   0  -9   3 4146.88 253.628   8
   0  -9   3 3980.27 253.469   6
   0   9  -3 4046.92 248.888  16
   0   9  -3 4201.17 249.421   3
   0  -9   3 4015.47 249.715   2
   0  -9   3 4125.68 249.738   1
   0   9  -3 4048.33 249.357   4
   0  -9   3 3967.61 249.096  42
   0  -9   3 3979.03 249.137  44
   0   9  -3 4211.25 249.189  43
   0   9  -3 4142.55 249.071  39
   0   9  -3 3853.40 248.287  36
   0  -9   3 3841.36 248.955  19
   0  -9   3 3822.12 248.953  17
   0   9  -3 4166.25 248.327  20
   0   9  -3 4311.31 249.214  31
   0   9  -3 4059.16 249.139  27
   0  -9   3 4136.68 249.314  28
   0  -9   3 4020.40 249.269  24
   0   9  -3 4051.91 249.135  25
   0   9  -3 4078.69 249.147  23
   0  -9   2 3881.97 247.970   6
   0   9  -2 3801.34 243.340  16
   0  -9   2 4012.23 248.070   8
   0  -9   2 3813.70 244.169   2
   0  -9   2 4007.59 244.231   1
   0  -9   2 3968.06 243.573  42
   0  -9   2 4019.93 243.717  44
   0   9  -2 3907.76 243.516  43
   0   9  -2 4050.37 243.685  39
   0  -9   2 3798.16 243.581  19
   0  -9   2 3749.74 243.568  17
   0   9  -2 4099.78 243.599  31
   0   9  -2 4125.78 243.588  27
   0  -9   2 4009.64 243.687  28
   0   9  -2 3945.94 243.617  25
   0  -9   2 4020.84 243.681  24
   0   9  -2 3964.49 243.633  23
   0   9  -1 28.4323 3.07540  16
   0  -9   1 24.4864 6.57528   8
   0  -9   1 33.1977 4.51353   1
   0  -9   1 29.9118 6.44031   6
   0  -9   1 22.6471 4.15289   2
   0  -9   1 36.1879 3.60393  42
   0   9  -1 27.0536 3.25009  43
   0  -9   1 28.9752 3.71865  44
   0   9  -1 22.5715 3.75298  39
   0  -9   1 26.0710 3.86036  17
   0  -9   1 33.7881 3.97291  19
   0   9  -1 32.4442 3.50667  31
   0  -9   1 30.1221 4.61646  30
   0  -9   1 30.7302 3.62426  28
   0   9  -1 34.6555 3.41348  27
   0  -9   1 31.7760 4.54446  29
   0  -9   1 32.1593 3.73305  24
   0   9  -1 34.5003 3.54927  25
   0   9  -1 32.3415 3.58425  23
   0  -9   0 346.121 24.9147   8
   0  -9   0 290.073 24.5650   6
   0   9   0 305.949 20.3246  16
   0  -9   0 304.389 20.7060  44
   0  -9   0 323.507 20.5522  42
   0   9   0 321.295 20.2610  43
   0  -9   0 324.501 20.9235  19
   0  -9   0 339.240 20.9439  17
   0   9   0 319.201 20.9777   3
   0  -9   0 312.282 21.2759   2
   0  -9   0 301.712 21.2063   1
   0   9   0 335.525 20.9992   4
   0   9   0 325.555 20.4416  31
   0  -9   0 319.400 21.0297  29
   0   9   0 320.554 20.3911  27
   0  -9   0 283.940 20.8698  30
   0  -9   0 303.893 20.4072  28
   0  -9   0 317.544 20.4431  24
   0  -9  -1 576.930 43.4919   8
   0  -9  -1 631.018 43.9766   6
   0   9   1 637.977 39.4286  16
   0   9   1 620.490 39.9327   3
   0   9   1 646.867 39.9574   4
   0  -9  -1 635.948 39.9701  19
   0  -9  -1 628.765 39.9543  17
   0   9   1 632.982 39.1192  43
   0  -9  -1 591.222 39.7076  44
   0  -9  -1 608.497 39.4725  42
   0   9   1 628.648 39.3565  31
   0   9   1 626.442 39.3350  27
   0  -9  -1 616.223 39.8531  29
   0  -9  -1 639.029 39.3037  28
   0  -9  -1 606.876 39.8208  30
   0  -9  -1 637.321 39.2994  24
   0   9   2 555.729 33.5824   4
   0   9   2 578.698 33.6448   3
   0  -9  -2 534.750 33.4269  44
   0  -9  -2 529.172 32.3411  40
   0  -9  -2 533.441 33.1386  42
   0   9   2 501.853 32.5447  43
   0  -9  -2 566.279 33.7598  19
   0  -9  -2 526.763 33.6585  17
   0   9   2 532.977 32.9370  31
   0   9   2 521.175 32.9023  27
   0  -9  -2 519.751 32.7378  28
   0  -9  -2 552.725 33.4857  30
   0  -9  -2 505.581 32.2923  26
   0  -9  -2 523.878 33.4236  29
   0   9   2 492.808 32.4704  22
   0  -9  -2 513.695 32.7320  24
   0   9   3 1539.42 95.9336  14
   0  -9  -3 1646.14 100.546   6
   0  -9  -3 1593.78 100.317   8
   0   9   3 1497.92 96.1315   4
   0   9   3 1538.25 96.1713   3
   0  -9  -3 1530.66 96.4581   1
   0  -9  -3 1565.71 96.5218   2
   0   9   3 1576.62 95.1610  43
   0  -9  -3 1538.17 95.2166  40
   0  -9  -3 1662.37 95.9721  42
   0  -9  -3 1633.78 96.0840  38
   0  -9  -3 1619.91 96.5112  19
   0  -9  -3 1593.98 96.4911  17
   0   9   3 1454.54 95.6122  31
   0  -9  -3 1607.56 96.1035  29
   0  -9  -3 1466.14 95.3252  28
   0   9   3 1506.26 95.6263  27
   0  -9  -3 1516.68 96.0372  30
   0  -9  -3 1500.09 95.2202  26
   0  -9  -3 1522.43 95.3424  24
   0   9   3 1577.53 95.2040  22
   0  -9  -4 345.551 25.4811   8
   0   9   4 322.964 21.1617  11
   0  -9  -4 308.471 25.0633   6
   0   9   4 315.387 21.2148  14
   0  -9  -4 374.332 25.4451   9
   0   9   4 334.332 21.4776   3
   0  -9  -4 315.367 21.7370   1
   0   9   4 327.446 21.4608   4
   0  -9  -4 333.747 21.8235   2
   0  -9  -4 323.283 20.5585  40
   0  -9  -4 349.463 21.2923  42
   0  -9  -4 318.784 21.3537  38
   0  -9  -4 333.756 21.9021  17
   0  -9  -4 357.566 22.0719  19
   0   9   4 303.718 20.8793  31
   0  -9  -4 340.755 21.3768  30
   0  -9  -4 329.645 20.4405  28
   0   9   4 302.185 20.8668  27
   0  -9  -4 320.168 21.3131  29
   0   9   4 338.859 20.3692  22
   0  -9  -4 315.350 20.4157  24
   0  -9  -4 303.760 20.5575  26
   0  -9  -5 293.610 21.9110   9
   0   9   5 286.999 17.7642  11
   0   9   5 259.047 17.7419  14
   0  -9  -5 258.844 21.5446   8
   0  -9  -5 248.771 21.3130   6
   0   9   5 270.952 17.8940   3
   0  -9  -5 256.191 18.1531   1
   0   9   5 281.823 17.9844   4
   0  -9  -5 281.887 18.2820   2
   0  -9  -5 292.579 18.0605  41
   0  -9  -5 248.375 17.6483  42
   0  -9  -5 260.308 17.1222  40
   0  -9  -5 274.398 17.9120  44
   0  -9  -5 268.667 16.7767  36
   0  -9  -5 269.250 17.9523  38
   0  -9  -5 266.533 18.4209  19
   0  -9  -5 263.250 18.4152  17
   0   9   5 293.144 17.4787  31
   0  -9  -5 256.589 17.6921  30
   0   9   5 267.564 17.3826  27
   0  -9  -5 269.437 17.7613  29
   0  -9  -5 252.766 16.6957  28
   0   9   5 272.406 16.7763  22
   0  -9  -5 280.435 17.2141  26
   0  -9  -5 245.085 16.6791  24
   0   9   6 548.955 34.5311  11
   0  -9  -6 536.867 38.2861   8
   0  -9  -6 558.744 38.7275   9
   0  -9  -6 635.716 39.1863   6
   0  -9  -6 523.192 34.5046  44
   0  -9  -6 531.348 34.4508  42
   0  -9  -6 596.998 34.8630  41
   0  -9  -6 532.316 33.5970  36
   0  -9  -6 539.171 34.6702  38
   0  -9  -6 540.868 33.9739  40
   0   9   6 516.298 34.4188   3
   0  -9  -6 502.896 34.7499   2
   0  -9  -6 524.448 34.7860   1
   0   9   6 546.808 34.4954   4
   0   9   6 575.613 34.1967  31
   0   9   6 520.373 34.0785  27
   0  -9  -6 531.462 34.2853  29
   0  -9  -6 542.889 34.3065  30
   0  -9  -6 555.448 34.0546  26
   0   9   6 521.539 33.4846  22
   0  -9  -7-1.72152 6.03850   6
   0   9   7 6.03930 2.70397  11
   0  -9  -7 1.71928 5.85106   8
   0  -9  -7 3.77163 3.01243  44
   0  -9  -7 5.90565 3.09142  41
   0  -9  -7 10.1463 3.29211  42
   0  -9  -7 10.2492 3.51831  38
   0  -9  -7 5.73606 2.67528  40
   0  -9  -7 6.08607 1.98491  36
   0  -9  -7 0.53488 3.56203   1
   0  -9  -7 0.54247 3.61228   2
   0   9   7 1.73665 3.20859   3
   0   9   7 0.43437 3.32481   4
   0  -9  -7 5.50996 3.05663  29
   0  -9  -7 1.10903 2.98645  30
   0   9   7 2.16634 2.50059  27
   0   9   7 7.30023 2.63930  31
   0   9   7 5.73444 1.72786  22
   0  -9  -7 9.61778 2.56760  26
   0   9   8 76.0557 6.44201  11
   0  -9  -8 71.2045 9.43059   8
   0  -9  -8 62.7598 8.80812   6
   0  -9  -8 73.6973 6.45711  44
   0  -9  -8 71.6944 6.73888  41
   0  -9  -8 59.1818 6.26020  42
   0  -9  -8 64.0337 6.51348  38
   0  -9  -8 69.2916 5.47448  36
   0  -9  -8 72.3920 5.99577  40
   0   9   8 61.4719 6.11494   3
   0   9   8 71.3249 6.24957   4
   0   9   8 73.4053 6.06588  31
   0  -9  -8 63.8437 5.90454  29
   0  -9  -8 68.4245 6.00183  30
   0   9   8 78.9656 6.04517  27
   0  -9  -8 77.3346 6.13200  26
   0   9   8 69.4430 5.15632  22
   0  -9  -9 91.3266 10.8791   8
   0   9   9 100.671 11.4675   7
   0   9   9 113.598 8.28743  11
   0  -9  -9 82.9454 10.4525   6
   0  -9  -9 102.161 8.12647  42
   0  -9  -9 97.5042 8.28264  41
   0  -9  -9 91.3274 7.15125  36
   0  -9  -9 89.8743 7.66741  40
   0  -9  -9 102.971 8.45668  38
   0   9   9 106.868 7.79684   3
   0   9   9 95.6029 7.67506   4
   0   9   9 96.3966 7.61213  31
   0   9   9 100.190 7.68274  27
   0   9   9 89.5486 6.78422  22
   0  -9  -9 89.6713 7.72864  26
   0  -9 -10 19.2771 5.44155   6
   0   9  10 15.7951 5.49650   7
   0  -9 -10 25.7495 6.02082   8
   0   9  10 37.7836 4.64365  11
   0  -9 -10 36.9137 5.11180  41
   0  -9 -10 35.0170 4.42706  40
   0  -9 -10 34.9026 3.90783  36
   0  -9 -10 34.0772 5.10383  38
   0   9  10 24.1886 4.01747   4
   0   9  10 32.2667 4.16956   3
   0   9  10 29.1164 4.17196  27
   0   9  10 31.2555 4.23113  31
   0   9  10 30.2005 3.25724  22
   0  -9 -10 33.1490 4.52508  26
   0  -9 -11 139.597 12.5937   6
   0   9  11 111.765 11.9837   7
   0   9  11 108.196 9.32508  11
   0  -9 -11 113.924 11.4893   8
   0  -9 -11 124.265 10.0477  41
   0  -9 -11 119.987 9.48683  40
   0  -9 -11 106.557 8.64114  36
   0   9  11 114.488 9.62100  39
   0   9  11 108.728 8.53552   3
   0   9  11 119.738 8.63239   4
   0   9  11 97.8203 8.83636  31
   0  -9 -11 114.883 8.73299  32
   0   9  11 105.445 8.88420  27
   0  -9 -11 128.381 9.59451  26
   0   9  11 120.343 8.20400  22
   0  -9 -12 33.0230 6.52964   6
   0  -9 -12 26.0187 6.03095   8
   0   9  12 28.3890 3.56539  15
   0   9  12 35.4325 4.91930  11
   0  -9 -12 25.3544 4.22394  36
   0  -9 -12 37.2015 5.33596  40
   0   9  12 30.1696 5.42187  39
   0  -9 -12 29.5011 5.48645  41
   0  -9 -12 38.2787 4.36771  32
   0   9  12 37.8120 4.83996  31
   0   9  12 31.5993 4.51697  27
   0  -9 -12 40.6319 5.39506  26
   0   9  13 64.5672 5.48014  15
   0  -9 -13 55.4231 6.05939  36
   0  -9 -13 64.9238 7.07412  40
   0   9  13 45.8786 6.37002  39
   0  -9 -13 61.6579 7.28490  41
   0  -9 -13 67.2795 5.69908  32
   0   9  13 55.5837 6.05311  31
   0   9  13 59.7387 6.24665  27
   0  -9 -13 71.9208 7.10270  26
   0  -9 -14 0.61245 3.82494  36
   0  -9 -14 0.81428 4.29385  40
   0   9  14-5.59541 4.66132  39
   0  -9 -14-0.91408 4.62837  41
   0  -9 -14-2.35437 3.12873  32
   0   9  14-1.85248 3.61700  27
   0   9  14 0.62196 3.73775  31
   0  -9 -14 0.83625 4.57819  26
   0  -9 -15-0.97397 4.86241  41
   0   9  15 3.31265 4.02202  27
   0   9  15-0.66782 4.15218  31
   0  -9 -15 1.82517 4.99672  26
   0  -9 -15-0.67640 4.26403  36
   0   9  15 7.65737 4.44765  39
   0  -9 -15 3.55930 4.84276  40
   0  -9 -16 3.09390 5.03401  41
   0   9  16 4.96132 4.40503  27
   0   9  16 0.71441 4.29243  31
   0  -9 -16-1.95746 5.67100  26
   0   9  16-2.72689 4.25674  39
   0  -9 -16 0.96169 5.20039  40
   0  -9 -16-2.21715 4.35077  36
   0  -9 -17 36.9319 6.99403  41
   0   9  17 35.4071 6.00243  27
   0   9  17 35.6883 6.11027  31
   0  -9 -17 40.7949 7.24819  26
   0  -9 -17 35.7789 6.27795  36
   0  -9 -17 54.6268 7.69710  40
   0  -9 -17 41.8820 7.05238  38
   0   9  17 51.0331 6.08885  39
   0  -9 -18 5.68891 5.92861  41
   0   9  18 8.76470 5.44648  31
   0   9  18 3.16217 4.94616  27
   0  -9 -18 4.38953 5.83162  26
   0  -9 -18 3.44765 6.10629  38
   0  -9 -18 2.18267 5.76239  40
   0  -9 -18 8.45979 5.24260  36
   0  -9 -19 83.5328 9.82140  41
   0   9  19 87.3977 8.84175  27
   0   9  19 94.7239 8.86635  31
   0  -9 -19 57.2476 9.37364  26
   0  -9 -19 76.4420 9.91067  40
   0  -9 -19 80.3860 8.72824  36
   0  -9 -19 68.9511 9.23242  38
   0   9  20 38.4724 6.65841  14
   0  -9 -20 46.8925 8.28634  41
   0   9  20 29.5531 6.13409  27
   0   9  20 33.9386 6.52823  31
   0  -9 -20 51.4380 8.19664  26
   0  -9 -20 39.1027 6.92133  36
   0  -9 -20 38.7578 7.91882  38
   0   9  21 8.51617 5.65305  14
   0  -9 -21 25.5071 6.99449  41
   0   9  21 0.80613 5.56371  31
   0   9  21 8.79503 5.53980  27
   0  -9 -21 4.73255 6.74032  26
   0  -9 -21 13.3434 7.35580  38
   0  -9 -21 26.6154 6.15292  36
   0   9  22 2.03367 5.29102  14
   0  -9 -22 1.19523 6.58183  41
   0   9  22 4.55822 5.16425  31
   0   9  22-5.27098 5.39132  27
   0  -9 -22-5.83998 6.76767  26
   0  -9 -22 2.70942 5.63928  36
   0  -9 -22-2.38726 6.65083  38
   0  -9 -23 4.33884 5.47161  36
   0  -9 -23 8.03361 6.50798  38
   0  -9 -23-1.14644 6.53748  41
   0  -9 -23 1.13763 6.26749  26
   0  -9 -24 7.32255 5.36645  36
   0  -9 -24 6.45348 5.89793  38
   0  -9 -24 2.14850 6.30072  41
   0  -9 -24 6.46205 5.79840  26
   0  -9 -25-4.43696 5.12440  36
   0  -9 -25 1.95745 5.85131  38
   0  -9 -25 1.95458 5.75355  41
   0  -9 -25-1.98820 6.00297  26
   0 -10  25-5.41838 7.27999  21
   0 -10  25 7.57212 6.90937  18
   0 -10  25-2.94633 6.21736  42
   0  10 -24 3.58988 5.49966  43
   0 -10  24-3.20847 6.39412  42
   0 -10  24-3.61766 6.52131  21
   0 -10  24-1.20341 6.50793  18
   0  10 -24 5.82380 5.87274  36
   0 -10  24 3.37859 6.83435  28
   0 -10  24 3.34871 6.90544  24
   0  10 -23 1.00825 6.44035  43
   0  10 -23 9.90894 5.95439  36
   0 -10  23-1.30177 7.08328  21
   0 -10  23 5.19606 6.98158  18
   0 -10  23-1.24977 7.58437  28
   0 -10  23-6.19535 7.18009  24
   0  10 -22 27.4949 7.17426  36
   0  10 -22 28.4606 7.61228  43
   0  10 -22 32.9779 6.62983  34
   0 -10  22 39.0464 8.94504  28
   0 -10  22 24.0510 8.27884  24
   0 -10  21-1.16382 6.05750  15
   0  10 -21 8.74816 6.58315  36
   0  10 -21 12.7219 6.84536  43
   0  10 -21 7.55536 6.08681  34
   0 -10  21-1.21134 7.90738  29
   0 -10  21-1.41679 7.94128  28
   0 -10  21-7.23075 7.93320  30
   0 -10  21-1.40603 7.69776  24
   0 -10  20 2.35466 6.04400  15
   0  10 -20 8.74530 5.35106  36
   0  10 -20-7.15646 6.83644  43
   0  10 -20-3.97920 6.00705  34
   0 -10  20-1.45047 7.34344  28
   0 -10  20 10.6358 7.45077  30
   0 -10  20 1.33713 7.23068  29
   0 -10  20-2.88136 7.79058  24
   0 -10  19 22.2447 6.62910  15
   0  10 -19 17.1932 6.01141  36
   0  10 -19 15.6420 7.07273  43
   0  10 -19 6.14737 6.01145  34
   0 -10  19 32.9692 8.95903  29
   0 -10  19 17.1030 8.22354  30
   0 -10  19 7.29385 7.18311  28
   0 -10  19 14.4899 7.44762  24
   0 -10  18 2.29856 5.56744  15
   0  10 -18 1.19388 6.37592  43
   0  10 -18-2.07388 5.94354  34
   0  10 -18-7.35240 5.12112  36
   0 -10  18 1.48939 7.54054  29
   0 -10  18 5.91978 7.59750  30
   0 -10  18 2.87352 7.17091  28
   0 -10  18-4.28164 7.62196  24
   0  10 -17-2.33462 6.11444  43
   0  10 -17-3.11032 6.13526  34
   0  10 -17 0.87594 4.85234  36
   0 -10  17 4.52825 8.00969  29
   0 -10  17-1.39471 7.68041  28
   0 -10  17 1.49987 7.64677  30
   0  10 -17 2.62842 3.98290  26
   0 -10  17 1.38597 7.21183  24
   0  10 -16 93.2982 10.3598  43
   0  10 -16 95.0065 9.17661  36
   0 -10  16 90.6674 11.5229  30
   0 -10  16 65.8148 11.4389  29
   0  10 -16 91.2046 7.75919  26
   0 -10  16 94.6620 11.2101  28
   0 -10  16 92.7725 10.8427  24
   0  10 -16 90.1376 9.69252  34
   0  10 -15 101.264 9.14435  36
   0 -10  15 99.0385 12.0007  29
   0  10 -15 85.3790 7.88516  26
   0 -10  15 102.589 11.8974  30
   0 -10  15 108.397 11.0916  28
   0 -10  15 98.9860 11.0193  24
   0  10 -15 103.482 10.4173  34
   0  10 -14 85.6690 8.68018  36
   0 -10  14 121.760 12.3468  29
   0 -10  14 87.3260 10.3663  28
   0  10 -14 103.085 7.82317  26
   0 -10  14 76.3659 11.0481  30
   0 -10  14 91.4988 10.6329  24
   0  10 -14 111.567 10.2762  34
   0  10 -13 4.24828 2.78347  33
   0  10 -13 14.1987 5.66380  34
   0 -10  13-2.66945 7.82001  29
   0 -10  13 6.62094 7.67630  30
   0  10 -13 2.14194 2.84732  26
   0  10 -13 3.17577 3.95462  36
   0  10 -12 29.5584 6.01655  43
   0  10 -12 30.1823 4.83397  36
   0  10 -12 35.0183 4.40827   3
   0  10 -12 35.4793 4.43392   4
   0  10 -12 29.5691 3.71030  33
   0  10 -12 31.8466 6.02737  34
   0 -10  12 26.4046 7.96276  30
   0 -10  12 31.6840 8.02205  29
   0  10 -12 36.8025 3.77760  26
   0  10 -12 32.8180 7.60927   7
   0  10 -11 288.492 19.9220  16
   0  10 -11 320.084 24.6785   7
   0  10 -11 295.164 21.1031  43
   0  10 -11 292.184 20.0294  36
   0  10 -11 281.615 19.8078   4
   0  10 -11 288.634 19.8445   3
   0  10 -11 302.702 19.2059  33
   0  10 -11 329.358 21.6067  34
   0 -10  11 252.736 22.2729  30
   0  10 -11 302.211 19.1694  26
   0 -10  11 276.373 22.4712  29
   0  10 -11 318.056 21.0998  25
   0  10 -11 311.240 21.1122  23
   0  10 -10 300.045 24.4442   7
   0 -10  10 267.581 23.3195   8
   0  10 -10 315.916 20.1115  16
   0 -10  10 293.895 23.6997   6
   0  10 -10 297.648 21.1070  43
   0 -10  10 304.933 19.6593  44
   0  10 -10 317.150 20.0713  36
   0  10 -10 291.300 20.1493   4
   0  10 -10 318.667 20.2983   3
   0  10 -10 308.821 19.2860  33
   0 -10  10 295.092 22.5355  30
   0 -10  10 292.877 22.4596  29
   0  10 -10 276.229 19.1821  26
   0  10 -10 312.956 21.1085  25
   0  10 -10 301.712 20.9185  23
   0  10  -9 73.4410 11.4398   7
   0 -10   9 90.7418 11.4064   6
   0  10  -9 97.5266 7.96640  16
   0 -10   9 95.7792 11.2307   8
   0 -10   9 107.161 7.82081  44
   0  10  -9 108.319 9.07387  43
   0  10  -9 106.090 7.85841  36
   0  10  -9 109.236 7.08021  39
   0  10  -9 107.695 8.44356   4
   0  10  -9 84.7173 8.13690   3
   0  10  -9 99.2508 7.01617  33
   0 -10   9 124.393 11.1630  30
   0 -10   9 103.763 10.9964  29
   0  10  -9 92.1479 6.90716  26
   0  10  -9 128.817 9.18460  23
   0  10  -9 101.641 8.87728  25
   0 -10   8 337.260 28.0116   6
   0 -10   8 356.164 27.9563   8
   0  10  -8 369.661 24.0276  16
   0  10  -8 386.973 24.5233   4
   0  10  -8 376.371 24.4948   3
   0 -10   8 379.062 24.1278  44
   0  10  -8 372.511 25.0048  43
   0  10  -8 364.089 23.8621  36
   0  10  -8 354.403 23.5434  39
   0  10  -8 359.662 25.1338  34
   0  10  -8 366.917 23.2062  33
   0 -10   8 354.330 26.1365  29
   0 -10   8 391.018 26.5647  30
   0  10  -8 383.470 23.1726  26
   0  10  -8 369.413 24.6967  25
   0  10  -8 347.990 24.6367  23
   0 -10   7 715.646 49.2310   6
   0 -10   7 707.099 49.1464   8
   0  10  -7 664.272 44.3294  16
   0  10  -7 747.447 45.0276   4
   0 -10   7 661.476 45.1620   1
   0  10  -7 760.704 45.0523   3
   0 -10   7 660.101 45.1735   2
   0 -10   7 709.564 45.0400  42
   0 -10   7 692.810 44.6021  44
   0  10  -7 709.574 45.2802  43
   0  10  -7 685.815 44.1815  39
   0  10  -7 751.757 44.2321  36
   0 -10   7 683.316 44.0821  19
   0 -10   7 701.315 44.0959  17
   0  10  -7 705.215 45.5191  34
   0 -10   7 759.696 46.6414  29
   0 -10   7 731.719 46.5512  30
   0  10  -7 698.227 44.9632  25
   0  10  -7 711.375 44.9799  23
   0 -10   6 3.84408 5.88918   6
   0  10  -6 3.03571 2.58105  16
   0 -10   6-1.91519 6.08966   8
   0 -10   6 2.49462 3.87711   1
   0  10  -6-0.51014 3.56245   3
   0  10  -6-0.50999 3.46793   4
   0 -10   6 1.26573 3.89740   2
   0 -10   6 1.48928 3.17194  42
   0  10  -6-1.67614 3.55380  43
   0 -10   6 3.77792 2.78723  44
   0  10  -6-0.62355 2.39331  39
   0  10  -6 1.85549 1.98756  36
   0 -10   6 3.11387 2.31515  19
   0 -10   6 1.13401 2.43460  17
   0  10  -6 3.82900 3.77745  34
   0 -10   6 9.92443 7.23287  29
   0 -10   6 1.79331 7.16802  30
   0  10  -6 2.42761 2.96199  25
   0  10  -6-0.48643 2.96755  23
   0  10  -5 233.812 14.6191  16
   0 -10   5 197.397 18.7876   8
   0 -10   5 196.428 18.5420   6
   0  10  -5 196.647 15.0564   4
   0 -10   5 208.160 15.5403   1
   0  10  -5 225.904 15.1734   3
   0 -10   5 220.188 15.6029   2
   0 -10   5 236.050 15.0558  42
   0  10  -5 222.194 15.1715  43
   0 -10   5 242.833 14.9408  44
   0  10  -5 190.355 13.8697  36
   0  10  -5 216.524 14.5248  39
   0 -10   5 211.855 14.4299  19
   0 -10   5 222.327 14.4798  17
   0  10  -5 199.404 15.3300  34
   0  10  -5 201.655 14.8643  31
   0 -10   5 214.975 16.8041  29
   0 -10   5 210.346 16.7432  30
   0  10  -5 233.707 15.0453  27
   0 -10   5 242.633 15.5051  28
   0  10  -5 220.311 14.8952  23
   0 -10   5 226.075 15.3854  24
   0  10  -5 217.065 14.8984  25
   0 -10   4 247.326 21.3554   6
   0 -10   4 242.255 21.3080   8
   0  10  -4 285.959 16.9588  16
   0 -10   4 281.670 17.9707   2
   0  10  -4 240.710 17.3147   3
   0  10  -4 266.729 17.4002   4
   0 -10   4 258.529 17.8066   1
   0 -10   4 254.641 17.0224  42
   0 -10   4 256.018 17.0230  44
   0  10  -4 262.806 17.2095  43
   0  10  -4 248.225 16.8116  39
   0  10  -4 231.811 15.9481  36
   0 -10   4 268.833 16.8505  17
   0 -10   4 234.456 16.7510  19
   0  10  -4 237.157 17.0151  31
   0  10  -4 230.065 17.3028  34
   0 -10   4 265.277 17.4620  28
   0  10  -4 264.581 17.0821  27
   0 -10   4 261.668 17.4240  24
   0  10  -4 255.957 17.0773  23
   0  10  -4 269.490 17.1486  25
   0 -10   3 185.516 16.8559   8
   0  10  -3 167.255 12.2740  16
   0 -10   3 174.917 13.3961   1
   0 -10   3 181.377 13.5365   2
   0  10  -3 171.961 12.9404   4
   0 -10   3 162.996 16.5352   6
   0  10  -3 153.003 12.7861   3
   0 -10   3 189.335 12.7724  44
   0 -10   3 166.377 12.5535  42
   0  10  -3 170.232 12.5612  43
   0  10  -3 167.846 12.4879  39
   0 -10   3 180.164 12.5555  19
   0  10  -3 195.865 11.5810  20
   0 -10   3 166.420 12.4833  17
   0  10  -3 190.757 12.6748  31
   0  10  -3 179.044 12.5678  27
   0 -10   3 196.483 12.9853  28
   0  10  -3 195.504 12.7324  23
   0 -10   3 192.565 12.9678  24
   0  10  -3 190.980 12.7263  25
   0  10  -2 2209.73 135.578  16
   0 -10   2 2158.06 140.646   8
   0 -10   2 2132.59 140.642   6
   0 -10   2 2184.65 136.561   1
   0 -10   2 2084.65 136.486   2
   0  10  -2 2056.93 135.665  43
   0 -10   2 2120.27 135.793  42
   0 -10   2 2207.10 135.992  44
   0  10  -2 2259.80 135.969  39
   0 -10   2 2195.24 135.914  17
   0 -10   2 2073.41 135.840  19
   0  10  -2 2306.59 135.860  31
   0 -10   2 2192.61 135.907  28
   0  10  -2 2316.58 135.842  27
   0 -10   2 2181.68 135.891  24
   0  10  -2 2175.52 135.872  25
   0  10  -2 2325.52 135.961  23
   0  10  -1 127.485 9.38813  16
   0 -10   1 111.412 13.1699   8
   0 -10   1 106.148 13.2685   6
   0 -10   1 138.057 10.6486   2
   0 -10   1 120.224 10.4136   1
   0 -10   1 145.737 9.86694  42
   0 -10   1 156.978 10.0922  44
   0  10  -1 127.434 9.42710  43
   0  10  -1 116.819 9.74040  39
   0 -10   1 124.103 9.90546  17
   0 -10   1 125.704 9.90073  19
   0  10  -1 145.477 9.66815  31
   0 -10   1 149.801 10.6162  30
   0  10  -1 126.011 9.48365  27
   0 -10   1 157.236 10.7479  29
   0 -10   1 139.220 9.69116  28
   0  10  -1 146.340 9.87689  25
   0 -10   1 124.188 9.60220  24
   0  10  -1 136.421 9.75912  23
   0 -10   0 39.0501 7.45742   8
   0 -10   0 32.8092 2.41272  15
   0  10   0 38.4093 3.74761  16
   0 -10   0 34.7436 5.18434   1
   0  10   0 39.0839 4.65324   4
   0 -10   0 27.4991 7.59072   6
   0 -10   0 33.3334 5.07514   2
   0  10   0 39.6417 4.71948   3
   0  10   0 31.3267 3.49573  43
   0 -10   0 37.1861 4.30099  44
   0 -10   0 44.5981 4.26975  42
   0  10   0 33.6155 4.43434  39
   0 -10   0 37.6406 4.72726  19
   0 -10   0 39.1497 4.60671  17
   0  10   0 35.4063 3.78125  31
   0 -10   0 30.9023 4.74540  29
   0  10   0 35.7508 3.70693  27
   0 -10   0 41.0185 4.00059  28
   0 -10   0 29.7155 4.74859  30
   0 -10   0 35.4844 3.89558  24
   0  10   0 42.6933 4.23411  23
   0  10   0 40.7413 4.24906  25
   0 -10  -1 382.972 28.5606   8
   0  10   1 374.374 23.5380  16
   0 -10  -1 328.007 28.0280   6
   0 -10  -1 372.131 24.5308   1
   0  10   1 393.043 24.3058   3
   0  10   1 379.759 24.2489   4
   0 -10  -1 344.912 24.4522   2
   0 -10  -1 365.956 23.7024  42
   0 -10  -1 364.470 24.0229  44
   0  10   1 342.526 23.1381  43
   0  10   1 371.294 24.1093  39
   0  10   1 389.937 23.5602  31
   0 -10  -1 353.341 23.3881  24
   0 -10  -1 370.613 24.1317  30
   0  10   1 358.451 23.4337  27
   0 -10  -1 377.331 24.1937  29
   0 -10  -1 346.752 23.3578  28
   0 -10  -1 363.156 24.2064  19
   0 -10  -1 379.741 24.2453  17
   0  10   2 37.4596 4.77280   4
   0  10   2 37.4830 4.74434   3
   0  10   2 31.4916 3.14250  43
   0 -10  -2 38.2735 4.19492  42
   0 -10  -2 40.9614 4.57451  44
   0 -10  -2 39.3859 4.90220  17
   0 -10  -2 31.6163 4.70525  19
   0  10   2 40.7401 3.75995  31
   0 -10  -2 34.6714 3.52551  28
   0 -10  -2 27.5065 4.54696  29
   0  10   2 35.3689 3.69222  27
   0 -10  -2 35.6142 4.74471  30
   0 -10  -2 34.3707 3.66343  24
   0 -10  -3 21.3879 6.81025   8
   0  10   3 35.5604 3.82202  14
   0 -10  -3 25.3892 6.20448   6
   0 -10  -3 34.5975 4.87695   1
   0  10   3 34.6985 4.46661   4
   0  10   3 30.5747 4.45800   3
   0 -10  -3 40.2100 5.22563   2
   0  10   3 33.6081 2.83749  43
   0 -10  -3 33.6507 4.22354  42
   0 -10  -3 35.4376 2.81408  40
   0 -10  -3 37.8969 4.32687  38
   0 -10  -3 36.6465 5.06344  19
   0 -10  -3 32.5687 4.89342  17
   0  10   3 34.7043 3.72995  31
   0 -10  -3 33.5831 4.68199  29
   0 -10  -3 28.8387 4.44126  30
   0 -10  -3 28.3804 3.12860  28
   0  10   3 30.5205 3.51105  27
   0  10   3 34.5066 2.82945  22
   0 -10  -3 29.9321 3.21444  24
   0 -10  -3 31.4594 2.71163  26
   0 -10  -4 407.301 32.3723   6
   0 -10  -4 386.112 32.0955   8
   0 -10  -4 470.007 32.5572   9
   0  10   4 424.985 28.2086  14
   0 -10  -4 457.121 28.9764   2
   0  10   4 448.447 28.5861   4
   0  10   4 484.281 28.6921   3
   0 -10  -4 475.050 29.0145   1
   0 -10  -4 458.511 28.3082  42
   0 -10  -4 424.103 27.4026  40
   0 -10  -4 423.967 28.3749  38
   0 -10  -4 471.251 29.0741  19
   0 -10  -4 464.890 29.0128  17
   0  10   4 439.835 27.9090  31
   0 -10  -4 478.239 28.5231  29
   0 -10  -4 414.278 27.4008  26
   0  10   4 424.854 27.8650  27
   0 -10  -4 429.965 28.3621  30
   0 -10  -4 425.842 27.3675  28
   0 -10  -4 411.682 27.3423  24
   0  10   4 449.244 27.2434  22
   0  10   5 474.713 31.6552  11
   0 -10  -5 459.596 35.9163   6
   0  10   5 505.170 31.8436  14
   0 -10  -5 481.433 36.0156   8
   0 -10  -5 496.796 35.7960   9
   0  10   5 520.287 32.0511   3
   0 -10  -5 482.646 32.2769   1
   0 -10  -5 481.934 32.3094   2
   0  10   5 492.968 31.9656   4
   0 -10  -5 505.055 31.7842  42
   0 -10  -5 502.475 31.9829  44
   0 -10  -5 543.578 32.1841  41
   0 -10  -5 458.493 31.8406  38
   0 -10  -5 515.372 31.0435  40
   0 -10  -5 513.233 32.4901  17
   0 -10  -5 527.989 32.5791  19
   0  10   5 503.134 31.4231  31
   0 -10  -5 500.863 31.0634  26
   0 -10  -5 500.612 31.8164  30
   0 -10  -5 476.434 30.6395  28
   0  10   5 462.508 31.3223  27
   0 -10  -5 504.815 31.8349  29
   0 -10  -5 475.635 30.6291  24
   0  10   5 494.803 30.6696  22
   0  10   6 1.04375 2.89392  14
   0  10   6-0.49547 2.61561  11
   0 -10  -6-1.93034 7.05609   6
   0 -10  -6 1.92435 6.74311   8
   0 -10  -6 4.26558 3.28677  42
   0 -10  -6-0.56307 3.21224  41
   0 -10  -6 2.12436 3.42449  44
   0 -10  -6 3.93573 2.28255  40
   0 -10  -6-1.66162 3.41260  38
   0 -10  -6 4.04454 1.64346  36
   0  10   6-3.04396 3.68552   4
   0 -10  -6 7.48271 3.98484   1
   0 -10  -6-1.26498 4.11269   2
   0  10   6 5.07510 3.47925   3
   0  10   6 6.99121 2.65629  31
   0 -10  -6 5.60948 3.08138  29
   0 -10  -6 6.06302 3.09260  30
   0  10   6 3.98911 2.46870  27
   0 -10  -6-2.98339 3.13843  26
   0  10   7 111.066 8.67616  14
   0 -10  -7 114.583 12.1227   8
   0 -10  -7 80.3979 11.5280   6
   0  10   7 126.739 8.70954  11
   0 -10  -7 91.6104 8.57405  44
   0 -10  -7 108.149 8.85596  41
   0 -10  -7 115.166 8.77672  42
   0 -10  -7 111.444 8.06023  40
   0 -10  -7 105.329 9.00636  38
   0 -10  -7 117.062 7.54807  36
   0 -10  -7 104.971 9.02381   1
   0  10   7 94.9120 8.50864   3
   0 -10  -7 124.631 9.29085   2
   0  10   7 114.553 8.72179   4
   0  10   7 107.749 8.25586  31
   0  10   7 104.764 8.14779  27
   0 -10  -7 120.409 8.50858  29
   0 -10  -7 108.954 8.37010  30
   0 -10  -7 87.9125 7.94017  26
   0  10   8 316.543 20.8927  11
   0 -10  -8 350.715 25.3896   8
   0 -10  -8 271.711 24.0991   6
   0 -10  -8 291.640 20.9817  41
   0 -10  -8 298.694 20.8006  42
   0 -10  -8 295.064 20.8174  44
   0 -10  -8 353.616 21.4517  38
   0 -10  -8 296.710 20.2716  40
   0 -10  -8 320.382 19.8613  36
   0  10   8 301.073 20.7395   3
   0  10   8 311.513 20.7590   4
   0  10   8 335.700 20.5181  31
   0 -10  -8 294.524 20.3789  30
   0  10   8 320.413 20.4486  27
   0 -10  -8 294.220 20.3879  29
   0 -10  -8 301.536 20.3838  26
   0 -10  -9 133.044 15.0040   6
   0  10   9 137.315 15.1684   7
   0  10   9 156.155 11.9513  11
   0 -10  -9 159.115 15.5405   8
   0 -10  -9 166.489 12.0954  42
   0 -10  -9 152.219 12.2323  41
   0 -10  -9 153.716 11.8571  44
   0 -10  -9 157.814 12.3441  38
   0 -10  -9 167.551 11.6470  40
   0 -10  -9 155.571 11.0112  36
   0  10   9 171.213 11.8578   3
   0  10   9 162.373 11.8307   4
   0  10   9 178.141 11.6670  31
   0  10   9 161.495 11.5328  27
   0 -10  -9 170.586 11.7916  26
   0  10  10 441.662 26.4926  11
   0  10  10 415.076 30.6367   7
   0 -10 -10 385.130 29.6482   8
   0 -10 -10 371.778 29.4901   6
   0 -10 -10 422.471 26.8106  41
   0  10  10 405.989 26.6879  39
   0 -10 -10 367.531 25.8528  40
   0 -10 -10 402.961 26.7450  38
   0 -10 -10 401.825 25.3658  36
   0  10  10 371.579 25.7486   3
   0  10  10 374.705 25.7519   4
   0  10  10 378.785 25.7280  31
   0  10  10 399.863 25.7873  27
   0 -10 -10 394.116 26.0637  26
   0 -10 -11 25.8727 6.60532   6
   0  10  11 29.8962 7.01892   7
   0 -10 -11 24.2327 7.02267   8
   0  10  11 35.0801 4.78600  11
   0 -10 -11 42.0381 5.89738  41
   0  10  11 35.1199 5.73737  39
   0 -10 -11 29.2902 4.02478  36
   0 -10 -11 41.3391 5.72962  38
   0 -10 -11 31.7798 4.75884  40
   0  10  11 34.9794 4.61693   4
   0  10  11 28.2560 4.41642   3
   0  10  11 26.8009 4.42930  31
   0  10  11 39.8051 4.76390  27
   0 -10 -11 27.1115 4.86091  26
   0 -10 -12 6.54089 6.58842   8
   0  10  12 23.3679 4.30989  11
   0 -10 -12 15.3008 4.88762  41
   0 -10 -12 20.4324 4.61755  40
   0  10  12 13.7016 4.78510  39
   0 -10 -12 21.6616 3.69639  36
   0  10  12 19.0609 3.73508   3
   0  10  12 17.3985 3.75889   4
   0 -10 -12 18.4324 3.64306  32
   0  10  12 21.9392 4.13709  31
   0  10  12 13.5849 3.84598  27
   0 -10 -12 10.9558 4.73606  26
   0  10  13 3.24995 3.62855  11
   0 -10 -13 6.59134 4.25051  40
   0 -10 -13 6.72581 3.61999  36
   0  10  13 6.16570 4.66016  39
   0 -10 -13 5.44143 4.53282  41
   0 -10 -13 3.67284 3.34195  32
   0  10  13 3.50668 3.82230  31
   0  10  13 4.05320 3.68988  27
   0 -10 -13-3.79722 4.65973  26
   0  10  14 6.11692 3.91014  11
   0 -10 -14 5.63490 4.75236  40
   0 -10 -14 2.30409 3.94708  36
   0  10  14 6.20571 4.43599  39
   0 -10 -14 13.4708 5.24728  41
   0 -10 -14 6.56219 3.10843  32
   0  10  14 6.16723 4.12509  27
   0  10  14 4.97994 3.92115  31
   0 -10 -14 4.17397 4.95283  26
   0  10  15 110.253 9.81820  11
   0 -10 -15 105.275 9.78739  40
   0  10  15 103.545 9.53785  39
   0 -10 -15 90.8089 8.79621  36
   0 -10 -15 106.726 10.4243  41
   0  10  15 102.652 9.18258  31
   0  10  15 104.406 9.12427  27
   0 -10 -15 102.738 9.95932  26
   0  10  16-3.18743 4.90343  14
   0  10  16-2.96286 4.92913  11
   0 -10 -16 11.7657 5.52833  41
   0  10  16-1.39217 4.30597  27
   0  10  16-0.70258 4.38698  31
   0 -10 -16 0.97023 5.59143  26
   0  10  16-2.27546 4.60260  39
   0 -10 -16 4.72617 5.41770  40
   0 -10 -16 0.69024 4.36936  36
   0  10  17 3.32683 5.63851  14
   0  10  17 23.5986 5.87163  11
   0 -10 -17 4.46024 4.54102  36
   0 -10 -17 12.6557 6.28148  38
   0 -10 -17 13.1038 6.07881  40
   0  10  17 8.03328 4.69353  39
   0 -10 -17 5.59564 5.72944  41
   0  10  17 12.4658 4.43667  27
   0  10  17 4.44066 4.52134  31
   0 -10 -17 6.15170 5.53459  26
   0 -10 -18 673.775 45.2103  38
   0 -10 -18 649.778 44.7047  40
   0 -10 -18 650.119 43.6879  36
   0 -10 -18 698.445 45.1841  41
   0  10  18 667.592 43.6797  31
   0  10  18 640.101 43.5852  27
   0 -10 -18 665.267 44.7390  26
   0  10  18 739.299 45.2492  14
   0  10  19 85.0740 9.40543  14
   0 -10 -19 76.5966 8.57662  36
   0 -10 -19 78.0893 9.92250  38
   0 -10 -19 110.846 10.7993  41
   0  10  19 71.6893 8.52128  27
   0  10  19 70.7761 8.45496  31
   0 -10 -19 93.2482 9.82090  26
   0 -10 -20 166.671 14.7420  41
   0  10  20 150.972 13.1121  31
   0  10  20 152.709 12.8936  27
   0 -10 -20 163.268 14.3961  26
   0 -10 -20 147.860 14.4783  38
   0 -10 -20 174.866 13.5369  36
   0  10  20 172.347 14.1235  14
   0 -10 -21 173.648 13.6624  36
   0 -10 -21 166.605 14.8660  38
   0 -10 -21 164.014 14.3701  26
   0  10  21 152.414 13.8629  14
   0 -10 -21 159.773 14.7983  41
   0 -10 -22-4.93957 5.46357  36
   0 -10 -22 7.16561 6.73132  38
   0 -10 -22 1.11535 6.42778  26
   0  10  22 7.03140 5.08549  14
   0 -10 -22-5.84544 7.26601  41
   0 -10 -23 21.9599 5.90160  36
   0 -10 -23 15.8890 6.62242  38
   0 -10 -23 10.0308 6.70994  41
   0 -10 -23 18.1813 6.66582  26
   0 -10 -24 14.4956 5.39404  36
   0 -10 -24 9.48185 6.22050  38
   0 -10 -24 17.5418 6.52247  41
   0 -10 -24 26.0688 6.45571  26
   0 -10 -25 131.664 12.6983  38
   0 -10 -25 144.782 12.8825  26
   0 -10 -25 166.943 13.4618  41
   0 -11  24 4.10318 6.81238  42
   0  11 -24 2.69273 6.31742  43
   0 -11  24 2.31733 6.53557  18
   0 -11  24 3.48263 6.28262  21
   0 -11  24 7.71838 6.95297  28
   0 -11  24 5.46460 7.10746  24
   0 -11  23 81.1674 9.94657  42
   0  11 -23 66.0861 9.69984  43
   0  11 -23 80.6315 8.81270  36
   0 -11  23 51.7740 9.28601  18
   0 -11  23 82.2433 10.0471  21
   0 -11  23 85.2488 10.6104  28
   0 -11  23 58.8007 9.92712  24
   0  11 -22 72.9804 8.30707  36
   0 -11  22 44.7249 8.57316  42
   0  11 -22 54.5368 8.96317  43
   0  11 -22 67.5525 8.30143  34
   0 -11  22 59.5106 9.30366  30
   0 -11  22 58.0131 9.54111  28
   0 -11  22 65.0650 9.53340  29
   0 -11  22 66.9082 9.90911  24
   0 -11  21 6.72959 5.75843  15
   0  11 -21 0.88126 5.62923  36
   0 -11  21-5.88388 6.74537  42
   0  11 -21 4.73796 6.82677  43
   0  11 -21-1.94685 5.90753  34
   0 -11  21-1.43042 8.10848  28
   0 -11  21-2.41643 7.25990  29
   0 -11  21 7.21229 7.54083  30
   0 -11  21 8.51748 8.35745  24
   0 -11  20 9.14411 5.73300  15
   0  11 -20 9.83364 5.78809  36
   0  11 -20 14.7257 7.64799  43
   0  11 -20-1.03364 5.88650  34
   0 -11  20 16.0697 8.38103  29
   0 -11  20 7.42172 7.79572  28
   0 -11  20 11.9909 8.22246  30
   0 -11  20 16.1994 8.31992  24
   0 -11  19 30.9282 7.05486  15
   0  11 -19 23.8733 6.22979  36
   0  11 -19 21.1733 7.49417  43
   0  11 -19 21.4475 7.05191  34
   0 -11  19 30.2958 8.84803  29
   0 -11  19 27.0096 8.73898  28
   0 -11  19 28.6890 9.17125  30
   0 -11  19 20.8666 8.68223  24
   0 -11  18 21.4980 5.92945  15
   0  11 -18 37.9468 6.18462  36
   0  11 -18 31.0526 7.50165  43
   0  11 -18 19.6983 6.72128  34
   0 -11  18 19.5610 8.83187  30
   0 -11  18 34.8052 9.72466  29
   0 -11  18 32.8533 8.62878  28
   0 -11  18 22.2508 8.57351  24
   0 -11  17 23.1739 6.35975  15
   0  11 -17 25.5400 7.16414  43
   0  11 -17 23.8853 5.77076  36
   0 -11  17 33.8378 8.84354  30
   0 -11  17 29.1149 8.19927  28
   0 -11  17 10.8278 8.64616  29
   0 -11  17 27.4855 8.00923  24
   0  11 -17 20.9273 7.06663  34
   0  11 -16 24.9791 5.78097  36
   0 -11  16 20.0693 8.29893  29
   0 -11  16 29.4236 8.85746  28
   0 -11  16 33.7499 9.22137  30
   0 -11  16 22.2754 7.70068  24
   0  11 -16 30.6706 7.35994  34
   0  11 -15 116.130 10.6173  36
   0 -11  15 142.514 14.4489  29
   0 -11  15 100.942 13.0713  30
   0 -11  15 165.107 13.5795  28
   0 -11  15 129.682 13.0473  24
   0  11 -15 124.210 12.1241  34
   0  11 -14 82.5626 7.87127  36
   0  11 -14 69.7061 8.88651  34
   0 -11  14 99.3515 11.2186  30
   0 -11  14 61.7506 10.5620  29
   0 -11  14 75.1349 10.0357  28
   0 -11  14 77.1820 10.0457  24
   0  11 -13 3.04621 5.21266  43
   0  11 -13 4.27246 4.22930  36
   0  11 -13-0.42307 3.41999   3
   0  11 -13-0.42443 3.52445   4
   0  11 -13-1.02509 5.54326  34
   0 -11  13-7.01724 6.08561  28
   0 -11  13-5.65144 7.59278  29
   0 -11  13 5.61613 7.15814  30
   0 -11  13-4.65086 5.63234  24
   0  11 -12 120.310 11.0944  43
   0  11 -12 121.067 9.67309  36
   0  11 -12 124.950 9.53630   3
   0  11 -12 107.526 9.46696   4
   0  11 -12 136.360 11.4494  34
   0 -11  12 104.756 12.6922  30
   0 -11  12 116.226 12.8991  29
   0  11 -12 112.822 10.8983  25
   0  11 -12 147.786 11.3365  23
   0  11 -11 149.818 16.6645   7
   0  11 -11 186.953 12.3829  16
   0  11 -11 136.299 11.9232  36
   0  11 -11 145.469 13.3373  43
   0  11 -11 177.498 12.4699   3
   0  11 -11 174.970 12.4211   4
   0 -11  11 179.000 15.5576  30
   0 -11  11 192.015 15.7227  29
   0  11 -11 157.937 13.3424  25
   0  11 -11 198.156 13.7873  23
   0  11 -10 53.6105 9.58058   7
   0 -11  10 72.1390 9.85373   6
   0 -11  10 49.2405 8.49068   8
   0  11 -10 50.1494 5.61766  16
   0  11 -10 60.7097 7.06979  43
   0 -11  10 61.8735 5.57828  44
   0  11 -10 60.9850 5.61914  36
   0  11 -10 57.5132 6.27838   3
   0  11 -10 58.0421 6.34470   4
   0 -11  10 47.9197 8.98093  29
   0 -11  10 65.9375 9.34598  30
   0  11 -10 60.9384 6.97824  25
   0  11 -10 53.1469 6.66104  23
   0 -11   9 96.1270 11.5762   6
   0 -11   9 111.511 12.1932   8
   0  11  -9 92.7730 12.7447   7
   0  11  -9 108.098 8.05113  16
   0 -11   9 111.265 8.11040  44
   0  11  -9 86.7243 8.97596  43
   0  11  -9 98.7920 7.15733  39
   0  11  -9 95.1186 7.66606  36
   0  11  -9 80.9739 8.34561   4
   0  11  -9 94.5034 8.54978   3
   0  11  -9 112.031 9.61937  34
   0 -11   9 136.725 11.7147  29
   0 -11   9 106.843 11.1500  30
   0  11  -9 109.289 9.05411  25
   0  11  -9 101.179 8.96924  23
   0 -11   8 92.9327 11.4214   6
   0 -11   8 102.772 11.9648   8
   0  11  -8 94.7276 7.53884  16
   0  11  -8 103.266 8.88037  43
   0 -11   8 106.948 7.94750  44
   0 -11   8 94.6340 8.42787  42
   0  11  -8 86.4458 7.18602  36
   0  11  -8 89.3064 7.05992  39
   0  11  -8 105.057 8.40981   4
   0  11  -8 83.7992 8.23751   3
   0  11  -8 97.4498 8.87111  34
   0 -11   8 108.557 10.7993  29
   0 -11   8 96.8770 10.5677  30
   0 -11   8 90.9110 8.91312  28
   0  11  -8 99.4446 8.36651  23
   0  11  -8 97.0750 8.28611  25
   0 -11   8 116.554 9.48953  24
   0  11  -7 45.8819 5.00289  16
   0 -11   7 53.8755 8.73883   8
   0 -11   7 60.2571 9.60788   6
   0  11  -7 58.6379 6.11774   4
   0  11  -7 61.5052 6.09536   3
   0  11  -7 64.1624 6.30053  43
   0 -11   7 50.5209 5.44192  44
   0 -11   7 60.4867 6.12649  42
   0  11  -7 59.7971 4.97234  39
   0  11  -7 58.1662 4.65276  36
   0  11  -7 38.4652 5.99231  34
   0 -11   7 38.3911 6.08624  28
   0 -11   7 62.2005 8.40381  30
   0 -11   7 60.4995 8.42429  29
   0 -11   7 53.5863 6.67298  24
   0  11  -7 59.9660 5.98910  25
   0  11  -7 54.3612 5.84849  23
   0 -11   6 8.46827 5.70282   6
   0  11  -6 6.23565 2.82527  16
   0 -11   6 12.6483 6.08768   8
   0 -11   6 5.70848 3.99624   1
   0 -11   6 3.62048 4.49730   2
   0  11  -6 2.33715 4.12875   3
   0  11  -6 4.67693 4.20505   4
   0 -11   6 1.92978 3.61966  44
   0  11  -6 10.9313 3.79583  43
   0 -11   6 6.06082 3.49537  42
   0  11  -6 6.17304 2.66682  39
   0  11  -6 6.41142 2.08969  36
   0 -11   6 6.16437 2.91928  17
   0 -11   6 6.15965 2.90405  19
   0  11  -6 9.87321 4.17114  34
   0 -11   6 12.2675 4.46634  28
   0 -11   6 8.71815 5.59703  30
   0 -11   6 8.76603 5.53557  29
   0  11  -6 9.71756 3.42577  23
   0 -11   6 0.67764 4.05062  24
   0  11  -6 8.61770 3.44841  25
   0 -11   5 27.8353 7.03348   8
   0  11  -5 20.0889 3.35642  16
   0 -11   5 8.59786 6.44225   6
   0  11  -5 10.5498 4.08975   4
   0  11  -5 22.2784 4.49551   3
   0 -11   5 22.6829 4.94705   2
   0 -11   5 12.2583 4.45737   1
   0 -11   5 22.8920 4.00413  42
   0  11  -5 18.8328 3.99782  43
   0 -11   5 13.6973 3.65990  44
   0  11  -5 21.1134 3.53977  39
   0 -11   5 19.9101 3.52824  17
   0 -11   5 20.6053 3.46993  19
   0  11  -5 27.5937 4.64480  34
   0  11  -5 17.1421 3.98406  31
   0 -11   5 25.8972 6.09679  30
   0  11  -5 21.8255 3.93548  27
   0 -11   5 20.0406 4.32979  28
   0 -11   5 18.8552 5.78671  29
   0  11  -5 21.9866 4.02450  23
   0 -11   5 26.7701 4.75400  24
   0  11  -5 19.3920 3.99388  25
   0  11  -4 13.1839 3.43879  16
   0 -11   4 12.9001 6.38034   8
   0  11  -4 9.41841 3.69705   4
   0 -11   4 17.2858 6.54174   6
   0 -11   4 16.2134 4.77646   2
   0 -11   4 13.0730 4.50245   1
   0  11  -4 8.83250 3.86367   3
   0 -11   4 17.8479 3.84279  44
   0  11  -4 11.5275 3.45012  43
   0 -11   4 11.3474 3.50111  42
   0  11  -4 15.0097 3.37850  39
   0 -11   4 15.8829 3.52715  19
   0 -11   4 17.0847 3.38076  17
   0  11  -4 7.33395 3.91873  34
   0  11  -4 7.99969 3.18345  31
   0 -11   4 17.0876 4.00019  28
   0  11  -4 14.4001 3.40693  27
   0  11  -4 17.8145 3.49845  25
   0 -11   4 15.2885 4.35279  24
   0  11  -4 9.41852 3.61635  23
   0 -11   3 308.761 24.1776   8
   0  11  -3 266.349 18.8562  16
   0 -11   3 247.250 23.3364   6
   0  11  -3 312.388 19.8279   4
   0 -11   3 274.327 20.0313   1
   0 -11   3 273.193 19.9967   2
   0  11  -3 306.665 19.7667   3
   0 -11   3 264.868 19.1477  42
   0  11  -3 284.915 19.1463  43
   0 -11   3 282.306 19.3131  44
   0  11  -3 300.057 19.2371  39
   0 -11   3 280.777 19.1346  17
   0  11  -3 300.236 18.0815  20
   0 -11   3 266.108 19.0650  19
   0  11  -3 295.304 19.5600  34
   0  11  -3 288.354 19.1692  31
   0 -11   3 290.470 19.4375  28
   0  11  -3 264.044 19.0437  27
   0  11  -3 285.834 19.2264  25
   0  11  -3 287.332 19.2464  23
   0 -11   3 304.012 19.4980  24
   0 -11   2 25.8140 7.23819   8
   0  11  -2 16.0911 3.24483  16
   0 -11   2 15.2122 4.44266   1
   0 -11   2 12.4976 4.44126   2
   0 -11   2 13.0328 5.59138   6
   0 -11   2 9.72602 3.40262  44
   0 -11   2 14.4341 3.48372  42
   0  11  -2 12.7682 3.13973  43
   0  11  -2 10.1342 3.20516  39
   0 -11   2 10.8299 3.49433  17
   0 -11   2 13.1658 3.64628  19
   0  11  -2 6.84583 3.42299  34
   0  11  -2 12.6205 3.19008  31
   0 -11   2 14.1452 4.80041  30
   0 -11   2 7.36371 3.32873  28
   0 -11   2 13.5343 5.15361  29
   0  11  -2 17.1292 3.42440  27
   0  11  -2 11.3911 3.41537  25
   0 -11   2 15.9972 3.50631  24
   0  11  -2 13.8392 3.39690  23
   0 -11   1 316.192 26.7978   8
   0  11  -1 347.660 22.0032  16
   0 -11   1 320.029 27.0113   6
   0 -11   1 343.516 23.2788   2
   0 -11   1 356.579 23.3353   1
   0  11  -1 324.958 21.9679  43
   0 -11   1 354.145 22.3536  42
   0 -11   1 329.408 22.5230  44
   0  11  -1 344.378 22.5285  39
   0 -11   1 343.934 22.5933  19
   0 -11   1 325.135 22.5076  17
   0  11  -1 369.302 22.2941  31
   0  11  -1 326.136 22.0835  27
   0 -11   1 308.431 22.0966  28
   0 -11   1 347.921 23.0064  30
   0 -11   1 374.034 23.1591  29
   0 -11   1 330.563 22.1841  24
   0  11  -1 325.078 22.3367  25
   0  11  -1 337.926 22.4084  23
   0 -11   0 42.9953 8.46451   8
   0  11   0 52.3228 4.56600  16
   0 -11   0 49.1342 6.14494   2
   0 -11   0 56.1809 8.69895   6
   0  11   0 41.3635 5.46949   3
   0  11   0 53.9201 5.88929   4
   0 -11   0 45.5274 5.83768   1
   0 -11   0 42.0315 4.83640  42
   0 -11   0 44.8443 5.22346  44
   0  11   0 44.2544 4.33944  43
   0  11   0 47.2162 5.35945  39
   0 -11   0 53.3356 5.57008  19
   0 -11   0 51.2252 5.54649  17
   0  11   0 47.0306 4.61374  31
   0 -11   0 35.7470 5.44955  30
   0  11   0 52.2164 4.75032  27
   0 -11   0 39.8355 4.84133  28
   0 -11   0 49.4555 5.64807  29
   0  11   0 51.5637 4.98543  25
   0  11   0 45.5675 4.97178  23
   0 -11   0 43.9140 4.83434  24
   0  11   1 590.698 36.3850  16
   0 -11  -1 582.983 37.5495   1
   0 -11  -1 558.595 37.4673   2
   0  11   1 593.090 37.1484   3
   0  11   1 578.353 37.0902   4
   0 -11  -1 592.984 36.9690  44
   0  11   1 522.839 35.9202  43
   0 -11  -1 586.156 36.5889  42
   0  11   1 576.607 37.0069  39
   0 -11  -1 562.929 35.4779  18
   0 -11  -1 563.033 35.4752  21
   0 -11  -1 640.474 37.2923  17
   0 -11  -1 549.979 36.9968  19
   0  11   1 591.044 36.3699  31
   0  11   1 564.883 36.2808  27
   0 -11  -1 562.822 36.1713  28
   0 -11  -1 540.495 36.9224  30
   0 -11  -1 553.231 36.9814  29
   0  11   1 604.444 36.6662  25
   0  11   1 602.464 36.6787  23
   0 -11  -1 595.325 36.2468  24
   0  11   2 15.4189 3.13312  16
   0  11   2 16.1116 4.19666   4
   0  11   2 14.9275 4.15293   3
   0  11   2 14.2816 2.36825  43
   0 -11  -2 16.7422 3.74910  44
   0 -11  -2 13.2412 3.32086  42
   0 -11  -2 8.67344 3.98315  19
   0 -11  -2 19.8485 4.46415  17
   0  11   2 12.6827 2.88024  31
   0 -11  -2 17.7660 4.32489  29
   0 -11  -2 17.6243 2.86678  28
   0  11   2 20.4410 2.99535  27
   0 -11  -2 13.8424 4.06280  30
   0 -11  -2 15.6349 2.80208  24
   0 -11  -3 43.0288 8.46687   8
   0 -11  -3 46.9582 6.07078   1
   0 -11  -3 32.9808 5.70128   2
   0  11   3 40.3842 5.30713   4
   0  11   3 55.8607 5.45187   3
   0 -11  -3 43.1856 8.39527   6
   0 -11  -3 37.2293 4.67430  42
   0  11   3 40.5920 3.41366  43
   0 -11  -3 42.4644 4.85652  38
   0 -11  -3 48.0198 5.83206  19
   0 -11  -3 43.4655 5.71556  17
   0  11   3 39.1349 4.23044  31
   0 -11  -3 42.0293 5.46441  29
   0 -11  -3 45.8274 5.55978  30
   0  11   3 49.8818 4.38878  27
   0 -11  -3 35.7999 3.79298  28
   0 -11  -3 39.6401 3.87295  24
   0 -11  -4 60.0777 9.33412   8
   0  11   4 47.6429 4.58634  14
   0  11   4 33.6685 5.05874   3
   0 -11  -4 32.2871 7.36170   6
   0 -11  -4 39.5207 5.62145   2
   0  11   4 44.2847 5.27655   4
   0 -11  -4 30.3002 5.38410   1
   0 -11  -4 47.5784 4.83391  42
   0 -11  -4 39.5123 3.31686  40
   0 -11  -4 41.2171 5.02061  38
   0 -11  -4 37.6705 5.59819  19
   0 -11  -4 37.7158 5.63503  17
   0  11   4 39.5224 4.23143  31
   0 -11  -4 35.0813 3.40375  28
   0 -11  -4 39.4044 5.15481  29
   0  11   4 42.6786 4.19977  27
   0 -11  -4 42.7250 5.18664  30
   0 -11  -4 35.2418 3.46406  24
   0 -11  -4 36.9677 3.27883  26
   0 -11  -5 209.175 20.6672   8
   0 -11  -5 231.215 21.3657   6
   0  11   5 241.264 16.6845  14
   0 -11  -5 263.329 16.8973  42
   0 -11  -5 262.554 17.1718  41
   0 -11  -5 237.502 16.9715  44
   0 -11  -5 242.082 16.9251  38
   0 -11  -5 242.335 15.7431  40
   0 -11  -5 241.784 17.5012   2
   0  11   5 261.217 17.1509   4
   0 -11  -5 242.656 17.4073   1
   0  11   5 248.422 17.0872   3
   0  11   5 243.930 15.8983  34
   0  11   5 241.374 16.2968  31
   0 -11  -5 236.532 16.7907  29
   0  11   5 241.768 16.2997  27
   0 -11  -5 246.515 15.7928  26
   0 -11  -5 256.869 16.9552  30
   0 -11  -5 242.964 15.4436  28
   0 -11  -5 234.003 15.4197  24
   0 -11  -6 153.096 11.7489  42
   0 -11  -6 171.067 12.1068  44
   0 -11  -6 187.108 12.3570  41
   0 -11  -6 167.192 10.8845  40
   0 -11  -6 152.383 11.9928  38
   0  11   6 168.392 12.0802   3
   0 -11  -6 154.250 12.3484   1
   0  11   6 149.884 11.9147   4
   0 -11  -6 154.225 12.4654   2
   0  11   6 152.301 10.6044  34
   0  11   6 165.669 11.3546  31
   0 -11  -6 169.233 11.7776  30
   0  11   6 167.032 11.3050  27
   0 -11  -6 167.152 11.7865  29
   0 -11  -6 147.492 10.8528  26
   0 -11  -6 157.749 16.1307   6
   0 -11  -6 180.811 16.8038   8
   0  11   6 144.102 11.5542  14
   0  11   7 254.722 16.8789  14
   0 -11  -7 260.283 21.5023   8
   0  11   7 242.723 16.7213  11
   0 -11  -7 220.780 20.7283   6
   0 -11  -7 238.942 16.9900  44
   0 -11  -7 256.223 17.1978  41
   0 -11  -7 238.996 16.7644  42
   0  11   7 255.725 17.5975  39
   0 -11  -7 228.182 17.0405  38
   0 -11  -7 230.652 16.0045  40
   0  11   7 244.934 16.9883   4
   0 -11  -7 218.566 17.1457   1
   0 -11  -7 264.601 17.5683   2
   0  11   7 243.665 16.9688   3
   0  11   7 240.473 16.3667  31
   0 -11  -7 236.456 16.5877  29
   0  11   7 231.184 16.2813  27
   0 -11  -7 233.043 16.5600  30
   0 -11  -7 251.157 16.1294  26
   0  11   7 246.494 17.0546  25
   0  11   7 263.035 17.2488  23
   0 -11  -8 66.8695 7.42845  42
   0 -11  -8 85.9495 8.04520  41
   0 -11  -8 84.4622 7.85606  44
   0 -11  -8 84.3695 8.17047  38
   0  11   8 101.402 8.65325  39
   0 -11  -8 97.4121 7.12406  40
   0 -11  -8 94.7945 6.39283  36
   0  11   8 88.5694 7.83252   4
   0  11   8 76.6406 7.62902   3
   0  11   8 95.9920 7.29798  31
   0 -11  -8 84.1670 7.37014  29
   0 -11  -8 89.8280 7.45298  30
   0  11   8 80.6195 7.11191  27
   0 -11  -8 89.0701 7.13187  26
   0 -11  -8 76.7269 11.0360   6
   0  11   8 92.0675 7.71204  14
   0 -11  -8 41.4267 9.99482   8
   0  11   8 96.8125 7.60651  11
   0 -11  -9 18.2861 6.64176   6
   0  11   9 29.4319 7.82540   7
   0  11   9 29.3234 4.47128  14
   0 -11  -9 22.3764 7.29194   8
   0  11   9 33.4001 4.53393  11
   0 -11  -9 25.9289 5.06652  41
   0 -11  -9 30.3147 4.93069  42
   0 -11  -9 34.0543 4.76423  44
   0 -11  -9 27.7025 4.32696  40
   0 -11  -9 43.4015 5.61279  38
   0  11   9 37.0718 5.75093  39
   0 -11  -9 34.3039 3.60285  36
   0  11   9 34.5893 5.01116   3
   0  11   9 32.8985 4.90708   4
   0  11   9 30.2722 4.24384  31
   0  11   9 32.2439 4.26888  27
   0 -11  -9 37.5616 4.42194  26
   0  11  10 1.36135 3.11611  11
   0  11  10 2.19095 5.88788   7
   0 -11 -10 9.91058 5.83509   8
   0 -11 -10 3.95709 5.82458   6
   0 -11 -10 5.56439 4.35229  41
   0 -11 -10 2.97604 2.62250  36
   0 -11 -10 1.63201 4.19007  38
   0 -11 -10 4.08517 3.44530  40
   0  11  10 2.42184 4.36641  39
   0  11  10-0.54276 3.88721   3
   0  11  10-3.25505 3.85797   4
   0  11  10 3.51094 3.55423  31
   0  11  10-1.48657 3.27640  27
   0 -11 -10-0.53599 3.86570  26
   0 -11 -11 63.1731 9.49590   8
   0  11  11 54.9200 6.05183  11
   0 -11 -11 57.1999 8.89093   6
   0 -11 -11 60.2383 7.03829  41
   0 -11 -11 59.9878 5.26093  36
   0 -11 -11 55.8584 6.89873  38
   0 -11 -11 58.4437 6.22180  40
   0  11  11 57.7213 7.03052  39
   0  11  11 51.4368 5.71665   3
   0  11  11 47.7944 5.80083   4
   0  11  11 67.7249 6.08934  31
   0  11  11 66.4715 5.97944  27
   0 -11 -11 43.6266 5.86384  26
   0  11  12 76.9430 7.50729  11
   0 -11 -12 80.4663 8.34402  41
   0 -11 -12 78.6504 6.55193  36
   0 -11 -12 81.0461 7.54205  40
   0  11  12 70.3770 7.99007  39
   0 -11 -12 73.5866 8.20080  38
   0  11  12 81.8435 7.08691   4
   0  11  12 77.0252 7.00404   3
   0 -11 -12 79.5597 6.98440  32
   0  11  12 65.8637 6.75507  27
   0  11  12 65.4621 6.99080  31
   0 -11 -12 77.9808 7.54183  26
   0  11  13 0.82155 3.88675  11
   0 -11 -13-0.48131 3.32256  36
   0 -11 -13 3.59272 4.23005  40
   0  11  13-6.78520 5.34471  39
   0 -11 -13 2.87419 4.81613  41
   0 -11 -13 2.04202 3.37404  32
   0  11  13 2.35782 3.57690  31
   0  11  13-0.58366 3.62751  27
   0 -11 -13-2.98427 4.46018  26
   0  11  14 9.65283 4.40915  11
   0 -11 -14 11.8293 4.81242  40
   0  11  14 4.26206 4.74922  39
   0 -11 -14 10.6784 3.85647  36
   0 -11 -14 1.00961 5.41560  41
   0 -11 -14 3.87208 3.58609  32
   0  11  14 11.8271 3.97315  31
   0  11  14 12.3273 4.28513  27
   0 -11 -14 9.00403 4.89522  26
   0  11  15 33.5993 5.66893  11
   0 -11 -15 18.8269 5.74724  40
   0  11  15 32.2614 5.97306  39
   0 -11 -15 29.9151 4.93761  36
   0 -11 -15 23.2850 6.26806  41
   0  11  15 29.9068 5.35539  27
   0  11  15 22.3242 5.10700  31
   0 -11 -15 31.9651 6.31601  26
   0 -11 -16 241.587 16.4630  36
   0 -11 -16 208.685 17.2493  40
   0  11  16 215.158 17.0525  39
   0 -11 -16 247.142 18.3493  41
   0  11  16 222.869 16.5324  31
   0  11  16 221.368 16.4916  27
   0 -11 -16 248.847 17.7361  26
   0  11  16 224.066 17.5670  11
   0  11  17 63.2331 7.89044  11
   0 -11 -17 59.4254 8.81736  41
   0  11  17 57.5512 7.16763  31
   0  11  17 56.9889 6.86866  27
   0 -11 -17 59.1693 8.39546  26
   0  11  17 71.4684 7.74360  39
   0 -11 -17 67.3491 8.40424  40
   0 -11 -17 64.2921 7.12107  36
   0  11  18 14.5287 5.52997  11
   0  11  18 19.4378 6.26592  14
   0 -11 -18 9.41183 6.08348  41
   0  11  18 16.8761 5.24077  27
   0  11  18 11.8552 5.11895  31
   0 -11 -18 18.7536 6.96048  26
   0 -11 -18 25.2933 5.23714  36
   0 -11 -18 15.9520 7.02924  38
   0  11  19 49.0669 7.43633  14
   0 -11 -19 29.9235 7.21253  41
   0  11  19 40.3624 6.12710  31
   0  11  19 40.7397 6.20894  27
   0 -11 -19 34.3552 7.15847  26
   0 -11 -19 34.4398 5.93460  36
   0 -11 -19 38.6315 8.15969  38
   0 -11 -20 7.20263 6.41087  41
   0 -11 -20-3.24151 5.69688  26
   0  11  20-1.11056 5.37981  14
   0 -11 -20 2.49537 6.40515  38
   0 -11 -20-4.57133 4.88781  36
   0 -11 -21-8.27183 7.31023  41
   0 -11 -21 8.60902 6.26917  26
   0  11  21 4.23423 5.86422  14
   0 -11 -21-2.27137 4.77162  36
   0 -11 -21 4.91477 6.43622  38
   0 -11 -22 5.22301 6.17864  26
   0 -11 -22 21.6518 7.14072  41
   0 -11 -22 5.12816 4.95758  36
   0 -11 -22 13.0390 6.55494  38
   0 -11 -23-4.98961 5.52928  26
   0 -11 -23-2.14405 5.90465  41
   0 -11 -23 2.24323 6.50006  38
   0 -11 -24 2.95131 5.70145  41
   0 -11 -24-11.3068 6.44899  38
   0 -11 -24-7.39825 6.50471  26
   0  11  24 2.61967 5.35189  25
   0  11  24 5.26413 5.42862  23
   0 -12  24-4.87378 6.05870  42
   0 -12  24-3.30171 7.02973  18
   0 -12  24 12.1274 6.85254  21
   0 -12  24-4.27702 7.09648  28
   0 -12  24-3.18182 6.71429  24
   0 -12  23 5.27365 6.71035  42
   0  12 -23 2.02334 6.29156  43
   0  12 -23 7.78833 5.69723  34
   0 -12  23 3.63733 6.99088  18
   0 -12  23 6.06881 7.07405  21
   0 -12  23-1.21019 7.16484  28
   0 -12  23-1.19959 7.52818  24
   0  12 -22 1.11767 6.81689  43
   0 -12  22 10.0455 6.84067  42
   0  12 -22-2.68891 5.95006  34
   0 -12  22-1.30272 7.46811  21
   0 -12  22 3.90013 7.57456  18
   0 -12  22 6.19502 6.79731  29
   0 -12  22 6.15851 6.70075  30
   0 -12  22-5.32463 7.11033  28
   0 -12  22 5.28145 7.61065  24
   0 -12  21 24.3498 7.27863  42
   0  12 -21 58.6511 8.62150  43
   0  12 -21 24.7563 7.30656  34
   0 -12  21 28.6257 8.88284  28
   0 -12  21 21.2664 8.77741  30
   0 -12  21 32.0630 8.40661  29
   0 -12  21 26.9741 8.77270  24
   0 -12  20 4.39073 5.68626  15
   0  12 -20 3.20455 5.01688  36
   0  12 -20 1.24979 6.97417  43
   0 -12  20 8.29342 7.16420  42
   0  12 -20 6.36803 6.29209  34
   0 -12  20 11.9732 7.84105  29
   0 -12  20 1.49528 7.73787  28
   0 -12  20 13.2363 7.67889  30
   0 -12  20 13.3561 8.22940  24
   0 -12  19 9.98698 5.83697  15
   0  12 -19 18.5128 5.84604  36
   0 -12  19 14.3277 6.82154  42
   0  12 -19 20.4222 7.28525  43
   0  12 -19 4.45157 6.22379  34
   0 -12  19 5.72549 8.68526  30
   0 -12  19 25.9114 9.15244  29
   0 -12  19 12.2608 8.12544  28
   0 -12  19 21.2955 8.37010  24
   0 -12  18 8.82502 6.21197  15
   0  12 -18 26.8728 5.58839  36
   0  12 -18 17.8728 7.14908  43
   0 -12  18 23.7514 6.85565  42
   0  12 -18 26.3236 6.89609  34
   0 -12  18 19.7659 8.66764  29
   0 -12  18 6.05126 8.33277  30
   0 -12  18 24.5103 8.82792  28
   0 -12  18 38.0426 8.38055  24
   0  12 -17 9.18945 5.15929  36
   0 -12  17 7.49352 7.54419  24
   0  12 -17 11.6121 6.51960  34
   0 -12  17 3.12370 8.02749  29
   0 -12  17 10.5607 7.70166  28
   0 -12  17-1.55307 8.71264  30
   0 -12  17 3.24480 5.52834  15
   0  12 -16 22.5245 5.32661  36
   0 -12  16 17.4272 7.93605  24
   0  12 -16 19.7610 6.86738  34
   0 -12  16 10.2330 7.74211  28
   0 -12  16 33.0419 9.33305  29
   0 -12  16 20.3399 9.28154  30
   0 -12  16 12.5664 5.70823  15
   0  12 -15-4.60702 6.56807  34
   0  12 -15-4.79189 4.58446  36
   0 -12  15-1.54880 8.06144  30
   0 -12  15-1.39398 7.10964  28
   0 -12  15 3.11500 7.88770  29
   0 -12  15-5.54143 7.21131  24
   0  12 -14 39.5044 7.18972  43
   0  12 -14 18.3479 4.84380  36
   0  12 -14 30.5577 7.27202  34
   0 -12  14 30.4361 8.93634  29
   0 -12  14 42.3731 9.73197  30
   0 -12  14 27.6997 7.71170  28
   0 -12  14 27.5296 7.54434  24
   0  12 -13 39.8159 5.47016  36
   0  12 -13 49.7872 5.64230   4
   0  12 -13 49.1713 5.66162   3
   0  12 -13 48.4865 7.49308  34
   0 -12  13 45.5945 9.88591  29
   0 -12  13 42.3880 9.22228  30
   0  12 -13 43.9624 7.59812  43
   0  12 -12 415.052 26.8619  36
   0  12 -12 383.083 28.2825  43
   0  12 -12 394.688 26.8684   3
   0  12 -12 403.951 26.9232   4
   0 -12  12 351.819 29.5602  30
   0 -12  12 375.255 29.7109  29
   0  12 -12 483.574 28.7888  23
   0  12 -12 433.973 28.4621  25
   0  12 -11 44.9220 5.72469  16
   0  12 -11 55.6100 10.2833   7
   0  12 -11 64.6503 6.05719  36
   0  12 -11 65.6446 7.89808  43
   0  12 -11 55.0020 6.47175   4
   0  12 -11 64.3508 6.62180   3
   0 -12  11 51.2990 9.74432  30
   0 -12  11 57.0520 9.62542  29
   0  12 -11 67.2371 7.73202  23
   0  12 -11 60.6639 7.59747  25
   0  12 -10 60.1072 5.84782  16
   0  12 -10 58.6464 10.3753   7
   0  12 -10 48.9712 7.15198  43
   0 -12  10 55.0889 5.66024  44
   0  12 -10 59.4838 5.56394  36
   0  12 -10 60.4275 6.59889   4
   0  12 -10 57.3582 6.64149   3
   0 -12  10 64.5953 9.38697  30
   0 -12  10 73.1218 8.21545  28
   0 -12  10 87.0955 10.1230  29
   0  12 -10 49.2478 7.06950  23
   0  12 -10 47.2524 6.94464  25
   0 -12  10 62.7236 8.19708  24
   0 -12   9 6.43339 6.04349   8
   0 -12   9-2.14954 5.32511   6
   0  12  -9 7.59094 6.45011   7
   0  12  -9-2.62113 3.14982  16
   0  12  -9 0.83035 4.78539  43
   0 -12   9-0.73462 4.02126  42
   0 -12   9 1.46217 3.28721  44
   0  12  -9-1.74989 2.70119  36
   0  12  -9 3.82349 4.17680   4
   0  12  -9 3.82487 4.01721   3
   0  12  -9-3.71654 5.02436  34
   0 -12   9-1.23211 7.06198  30
   0 -12   9-0.93287 4.91840  28
   0 -12   9 1.23974 6.57862  29
   0  12  -9 1.48064 4.10101  23
   0  12  -9 1.47166 4.07615  25
   0 -12   9 5.56343 5.16653  24
   0 -12   8 30.9545 8.20171   6
   0 -12   8 37.4881 8.07321   8
   0  12  -8 36.1498 9.87954   7
   0  12  -8 29.1816 3.78760  16
   0 -12   8 23.7813 4.50892  44
   0 -12   8 28.1305 5.13194  42
   0  12  -8 24.6939 5.59032  43
   0  12  -8 33.4466 3.73317  39
   0  12  -8 28.6162 5.22015   4
   0  12  -8 36.4136 5.30629   3
   0  12  -8 26.3283 5.71412  34
   0 -12   8 28.6483 5.82533  28
   0 -12   8 30.6412 7.77119  29
   0 -12   8 33.9894 8.34807  30
   0 -12   8 42.3003 6.26474  24
   0  12  -8 34.5751 5.31891  25
   0  12  -8 43.5772 5.41680  23
   0  12  -7 4.75348 2.74778  16
   0 -12   7 2.25897 6.65470   8
   0 -12   7-2.26661 7.21133   6
   0  12  -7-0.65833 4.48328   3
   0  12  -7 4.60912 4.37807   4
   0  12  -7 2.85444 4.64561  43
   0 -12   7 17.4094 4.25249  42
   0 -12   7 3.21570 3.80612  44
   0  12  -7 5.59285 2.94194  39
   0  12  -7 0.82511 4.60537  34
   0 -12   7 1.10415 6.50567  30
   0 -12   7 0.80645 4.65541  28
   0 -12   7 6.66116 5.70560  29
   0  12  -7-0.63275 3.63669  23
   0  12  -7 5.68284 3.93365  25
   0 -12   7 16.8339 4.96610  24
   0 -12   6 36.7774 8.27277   8
   0  12  -6 45.4825 4.66331  16
   0 -12   6 29.9782 8.29661   6
   0 -12   6 44.2602 6.59841   2
   0 -12   6 50.0779 6.57280   1
   0  12  -6 44.3682 6.17376   4
   0  12  -6 39.0486 5.74637   3
   0 -12   6 35.5598 5.27484  44
   0 -12   6 49.3673 5.62806  42
   0  12  -6 59.8534 6.22849  43
   0  12  -6 39.5773 4.69732  39
   0 -12   6 46.2912 4.82859  17
   0 -12   6 39.7653 4.68340  19
   0  12  -6 47.2451 6.33269  34
   0 -12   6 51.5144 7.58965  30
   0 -12   6 80.7991 8.62668  29
   0 -12   6 43.9939 6.18986  28
   0 -12   6 58.5557 6.44335  24
   0  12  -6 37.0568 5.28285  23
   0  12  -6 38.7590 5.23714  25
   0 -12   5 934.932 64.7550   6
   0 -12   5 924.580 64.6292   8
   0  12  -5 951.028 58.7685  16
   0  12  -5 993.702 59.7204   4
   0  12  -5 937.241 59.6040   3
   0 -12   5 956.873 60.2046   2
   0 -12   5 946.234 60.1553   1
   0 -12   5 910.394 59.1849  44
   0 -12   5 940.016 59.2845  42
   0  12  -5 976.453 59.4833  43
   0  12  -5 901.981 58.8723  39
   0 -12   5 929.370 58.7374  17
   0 -12   5 900.408 58.7109  19
   0  12  -5 1001.09 59.4200  31
   0  12  -5 918.537 59.7794  34
   0 -12   5 995.234 59.7836  28
   0  12  -5 871.120 59.1917  27
   0 -12   5 918.815 59.6209  24
   0  12  -5 936.999 59.2616  25
   0  12  -5 901.686 59.1882  23
   0  12  -4 1366.56 86.4619  16
   0 -12   4 1481.62 92.9725   6
   0 -12   4 1410.29 92.5941   8
   0 -12   4 1317.21 87.6779   1
   0 -12   4 1343.29 87.7571   2
   0  12  -4 1476.54 87.4392   3
   0  12  -4 1353.07 87.2503   4
   0 -12   4 1439.52 86.9566  42
   0 -12   4 1360.11 86.9395  44
   0  12  -4 1406.41 86.9167  43
   0  12  -4 1358.33 86.6625  39
   0 -12   4 1385.43 86.5842  19
   0 -12   4 1358.11 86.5569  17
   0  12  -4 1408.02 87.3591  34
   0  12  -4 1444.07 86.9834  31
   0  12  -4 1407.29 86.9151  27
   0 -12   4 1345.08 87.1064  28
   0  12  -4 1341.17 86.8621  25
   0  12  -4 1432.44 86.9873  23
   0 -12   4 1383.21 87.1537  24
   0 -12   3 723.220 51.9565   6
   0 -12   3 691.739 51.5470   8
   0  12  -3 734.532 45.9552  16
   0 -12   3 723.557 47.2489   1
   0  12  -3 703.894 46.7104   3
   0  12  -3 774.911 46.8971   4
   0 -12   3 765.146 47.4335   2
   0 -12   3 690.202 46.3627  44
   0 -12   3 728.706 46.3120  42
   0  12  -3 738.809 46.1762  43
   0  12  -3 665.588 46.1263  39
   0 -12   3 739.763 46.1819  19
   0  12  -3 736.994 45.0487  20
   0 -12   3 755.102 46.2296  17
   0  12  -3 722.464 46.6420  34
   0  12  -3 698.889 46.2147  31
   0 -12   3 767.349 46.5476  28
   0  12  -3 687.076 46.1876  27
   0 -12   3 730.123 46.4502  24
   0  12  -3 709.886 46.3109  23
   0  12  -3 717.354 46.2982  25
   0 -12   2 113.076 14.2476   8
   0  12  -2 129.677 9.13762  16
   0 -12   2 130.151 14.4353   6
   0 -12   2 109.523 10.4883   2
   0 -12   2 112.056 10.4943   1
   0  12  -2 128.926 9.19452  43
   0 -12   2 104.223 9.47343  44
   0 -12   2 128.171 9.53334  42
   0  12  -2 111.261 9.44530  39
   0 -12   2 102.075 9.49331  19
   0 -12   2 123.258 9.58665  17
   0  12  -2 112.658 9.56122  34
   0  12  -2 129.149 9.41796  31
   0 -12   2 113.013 9.43818  28
   0  12  -2 132.527 9.37340  27
   0 -12   2 132.902 10.5370  30
   0 -12   2 134.301 10.7036  29
   0 -12   2 107.195 9.38279  24
   0  12  -2 142.202 9.72341  23
   0  12  -2 117.297 9.47896  25
   0 -12   1 4.04877 1.06813  15
   0 -12   1 11.7770 5.84467   8
   0  12  -1 6.69090 2.63343  16
   0 -12   1-2.36529 6.36440   6
   0 -12   1-0.82299 4.95615   1
   0 -12   1 5.01035 4.63787   2
   0 -12   1 10.0936 3.70537  44
   0 -12   1 5.92807 3.50288  42
   0  12  -1 3.43442 2.94640  43
   0  12  -1 4.58543 3.52804  39
   0 -12   1 4.53009 3.77289  19
   0 -12   1 9.07095 3.85337  17
   0  12  -1 6.57794 3.62345  34
   0  12  -1 12.0105 3.21840  31
   0 -12   1 10.3104 3.33756  28
   0 -12   1 2.77690 4.18459  29
   0  12  -1 7.22691 3.01626  27
   0 -12   1 7.60087 4.26742  30
   0 -12   1 12.0076 3.34356  24
   0  12  -1 0.53048 3.55078  25
   0  12  -1 6.94681 3.59095  23
   0 -12   0 16.4911 6.85004   8
   0  12   0 17.3919 3.25548  16
   0  12   0 15.6968 4.43535   4
   0  12   0 6.82698 4.34093   3
   0 -12   0 30.8757 5.78968   2
   0 -12   0 16.4489 4.82758   1
   0 -12   0 14.1928 6.87747   6
   0 -12   0 20.4268 3.83064  42
   0  12   0 12.6522 3.03392  43
   0 -12   0 16.9764 4.14284  44
   0  12   0 17.4744 4.00564  39
   0 -12   0 14.5592 4.31769  17
   0 -12   0 7.87808 3.99426  19
   0  12   0 16.6600 3.35394  31
   0  12   0 12.1841 3.63524  34
   0 -12   0 27.8007 5.17496  29
   0  12   0 18.7984 3.31483  27
   0 -12   0 17.7880 4.98133  30
   0 -12   0 12.0695 3.55580  28
   0 -12   0 5.19943 3.36048  24
   0  12   0 16.2906 3.53615  23
   0  12   0 14.0660 3.52162  25
   0  12   1 74.5205 6.75410  16
   0  12   1 111.162 8.51644   3
   0 -12  -1 76.7489 8.33585   2
   0 -12  -1 78.1114 8.36466   1
   0  12   1 96.1256 8.17273   4
   0 -12  -1 81.7611 7.32777  42
   0 -12  -1 76.8888 7.61796  44
   0  12   1 76.2161 6.36150  43
   0  12   1 93.8685 7.97223  39
   0 -12  -1 89.8918 7.91263  17
   0 -12  -1 97.5443 8.32521  19
   0  12   1 89.5551 6.97637  31
   0  12   1 87.8635 7.15584  34
   0 -12  -1 87.6646 8.00439  30
   0 -12  -1 75.6012 6.75766  28
   0  12   1 79.3399 6.75765  27
   0 -12  -1 75.8693 7.81020  29
   0  12   1 87.2185 7.39508  25
   0 -12  -1 82.8981 6.90852  24
   0  12   1 92.0630 7.42290  23
   0  12   2-0.44391 2.89730  16
   0  12   2 2.03871 4.04206   3
   0  12   2 0.67933 4.16249   4
   0  12   2-0.94644 2.39155  43
   0 -12  -2 3.51004 3.39524  42
   0 -12  -2 1.90103 3.57161  44
   0 -12  -2 2.06202 3.96114  17
   0 -12  -2 0.68654 4.06261  19
   0  12   2-2.98339 3.28934  34
   0  12   2 0.41031 2.91695  31
   0 -12  -2-3.16267 4.41575  29
   0  12   2 2.39437 2.84711  27
   0 -12  -2-0.93316 2.77834  28
   0 -12  -2-1.89252 4.20364  30
   0 -12  -2-0.31055 2.70390  24
   0 -12  -3 152.393 15.7199   8
   0  12   3 157.794 10.2454  16
   0  12   3 135.771 10.8218   3
   0 -12  -3 115.299 14.5758   6
   0  12   3 141.124 11.0533   4
   0 -12  -3 124.120 10.4373  44
   0 -12  -3 150.766 10.4164  42
   0 -12  -3 137.692 10.4115  38
   0 -12  -3 130.969 11.0179  17
   0 -12  -3 134.452 11.0295  19
   0  12   3 124.334 9.70863  31
   0  12   3 124.110 9.65639  34
   0  12   3 128.329 9.59904  27
   0 -12  -3 135.529 10.7414  29
   0 -12  -3 137.196 9.28233  28
   0 -12  -3 136.449 10.7253  30
   0 -12  -3 120.324 9.15806  24
   0 -12  -4 462.982 33.7824   8
   0 -12  -4 525.629 34.4714   6
   0  12   4 468.543 28.4786   3
   0 -12  -4 430.282 28.8143   2
   0 -12  -4 424.136 28.7380   1
   0  12   4 408.067 28.2109   4
   0 -12  -4 430.290 27.9036  42
   0  12   4 429.837 28.4910  39
   0 -12  -4 455.992 28.1999  38
   0 -12  -4 435.538 28.7425  17
   0 -12  -4 436.548 28.6544  19
   0  12   4 417.610 27.3696  31
   0  12   4 412.192 27.1342  34
   0 -12  -4 429.257 28.1971  30
   0 -12  -4 448.635 28.2883  29
   0 -12  -4 407.217 26.6828  28
   0  12   4 413.153 27.3186  27
   0 -12  -4 403.870 26.6827  24
   0 -12  -5 15.6481 4.09707  42
   0 -12  -5 20.8053 4.86477  41
   0  12   5 25.3276 5.00434  39
   0 -12  -5 20.0729 4.35148  38
   0 -12  -5 18.7548 5.04680   1
   0  12   5 17.9567 4.62011   4
   0 -12  -5 23.1620 5.30589   2
   0  12   5 19.2774 4.58332   3
   0  12   5 14.6825 3.26991  31
   0  12   5 14.9541 2.99248  34
   0  12   5 18.4851 3.40325  27
   0 -12  -5 14.5482 4.10785  29
   0 -12  -5 28.0241 4.74494  30
   0 -12  -5 9.36979 7.12371   6
   0 -12  -5 18.7004 7.38144   8
   0  12   5 17.4972 3.65840  14
   0 -12  -6 4.64132 7.57094   6
   0 -12  -6 2.31605 8.05241   8
   0  12   6 21.4892 3.86724  14
   0 -12  -6 16.9535 4.12821  44
   0 -12  -6 18.6631 4.40391  41
   0 -12  -6 19.5630 4.37093  42
   0 -12  -6 19.5983 2.66259  40
   0  12   6 17.5197 4.99772  39
   0 -12  -6 13.6931 4.28584  38
   0  12   6 21.7116 4.92161   3
   0  12   6 16.4562 4.57822   4
   0 -12  -6 14.5416 4.92583   1
   0 -12  -6 9.83405 4.77060   2
   0  12   6 22.9980 3.62021  31
   0 -12  -6 13.2102 4.13832  29
   0  12   6 15.3261 3.42556  27
   0 -12  -6 10.4962 4.15257  30
   0 -12  -6 12.4156 2.53156  26
   0 -12  -7 109.952 9.03269  41
   0 -12  -7 94.2588 8.57967  42
   0 -12  -7 98.1163 8.79820  44
   0 -12  -7 104.984 9.00731  38
   0 -12  -7 105.894 7.50947  40
   0  12   7 96.2265 9.14162  39
   0  12   7 93.2617 8.82717   4
   0  12   7 106.949 8.91335   3
   0  12   7 106.372 8.04845  31
   0 -12  -7 93.9324 8.35738  29
   0 -12  -7 100.081 8.46155  30
   0 -12  -7 97.6661 7.51391  26
   0  12   7 103.230 8.01040  27
   0 -12  -7 114.909 13.5299   6
   0 -12  -7 61.9448 11.2052   8
   0  12   7 106.016 8.47036  14
   0  12   8 30.2558 4.23764  14
   0 -12  -8 22.5393 7.01809   6
   0 -12  -8 18.0204 7.51814   8
   0  12   8 20.5004 3.78322  11
   0 -12  -8 20.3753 4.63817  41
   0 -12  -8 16.6728 4.17151  42
   0 -12  -8 21.4213 4.55024  44
   0  12   8 18.6039 4.79555  39
   0 -12  -8 29.1659 3.63087  40
   0 -12  -8 19.4096 4.73927  38
   0  12   8 25.7326 4.92747   4
   0  12   8 18.6547 4.80431   3
   0  12   8 21.3045 3.88377  31
   0 -12  -8 15.4778 4.20469  30
   0  12   8 17.7114 3.80931  27
   0 -12  -8 19.3482 4.21209  29
   0  12   8 19.2681 4.46719  25
   0  12   8 17.2365 4.53469  23
   0 -12  -8 16.0392 3.33596  26
   0  12   9 134.777 11.1249  11
   0 -12  -9 143.642 15.5465   6
   0 -12  -9 130.585 15.1012   8
   0  12   9 136.932 11.3892  14
   0  12   9 140.943 16.0712   7
   0 -12  -9 155.455 12.0553  41
   0 -12  -9 145.652 11.4294  42
   0 -12  -9 149.178 12.0707  38
   0 -12  -9 146.821 10.6629  40
   0  12   9 164.674 12.3359  39
   0  12   9 153.763 11.4940   3
   0  12   9 149.889 11.5418   4
   0  12   9 132.947 10.6673  31
   0 -12  -9 130.395 10.7976  30
   0  12   9 149.126 10.8344  27
   0 -12  -9 156.882 10.7847  26
   0 -12  -9 132.162 10.7719  29
   0  12   9 164.149 11.9561  25
   0  12   9 153.062 11.8156  23
   0 -12 -10 146.362 11.1174  42
   0 -12 -10 145.905 11.5933  41
   0 -12 -10 128.089 11.4477  38
   0 -12 -10 116.730 10.0604  40
   0  12  10 136.480 11.4781  39
   0 -12 -10 144.637 9.48050  36
   0  12  10 151.153 10.9487   3
   0  12  10 107.917 10.4065   4
   0  12  10 129.365 10.2990  31
   0 -12 -10 130.687 10.2355  26
   0  12  10 143.031 10.3782  27
   0  12  10 153.757 11.0999  11
   0 -12 -10 114.131 14.2471   6
   0  12  10 110.322 14.2978   7
   0 -12 -10 105.710 13.9670   8
   0  12  10 137.601 10.8635  14
   0  12  11 24.5944 4.72226  11
   0 -12 -11 27.0659 7.17777   6
   0 -12 -11 8.35316 6.26333   8
   0  12  11 17.7737 4.60850  14
   0 -12 -11 24.5138 5.55934  41
   0 -12 -11 18.8386 3.34003  36
   0 -12 -11 30.2554 4.80531  40
   0 -12 -11 16.9088 5.37047  38
   0  12  11 11.7309 5.08375  39
   0  12  11 21.9072 4.60311   3
   0  12  11 27.8250 4.86977   4
   0  12  11 18.5255 4.28714  31
   0  12  11 15.0543 4.03291  27
   0 -12 -11 15.2514 4.25336  26
   0  12  12 11.0029 4.08088  11
   0 -12 -12 8.63735 5.19379  41
   0 -12 -12 3.98749 5.22321  38
   0 -12 -12 6.34509 3.00091  36
   0 -12 -12 5.02394 4.00456  40
   0  12  12 16.4911 5.70046  39
   0  12  12 13.8861 4.14652   4
   0  12  12 12.2155 3.99469   3
   0  12  12 11.3903 3.94937  31
   0 -12 -12 13.3901 4.16932  32
   0  12  12 10.1281 3.73855  27
   0 -12 -12 11.1602 4.20065  26
   0  12  13 22.4475 4.97031  11
   0  12  13 12.0299 5.57810  39
   0 -12 -13 12.6494 5.78247  38
   0 -12 -13 23.9582 3.84077  36
   0 -12 -13 25.0210 4.92374  40
   0 -12 -13 18.1871 5.87776  41
   0  12  13 20.2896 4.58597  31
   0 -12 -13 21.3347 4.49242  32
   0  12  13 24.7627 4.63132  27
   0 -12 -13 27.4276 5.22731  26
   0 -12 -14 173.553 13.0038  36
   0  12  14 189.512 14.7975  39
   0 -12 -14 173.517 14.0141  40
   0 -12 -14 161.783 14.9307  41
   0  12  14 184.837 13.5447  31
   0 -12 -14 182.691 13.2118  32
   0 -12 -14 197.700 14.2987  26
   0  12  14 183.236 13.5427  27
   0  12  14 183.865 14.2569  11
   0  12  15 12.9955 4.88948  11
   0 -12 -15 11.5455 5.38444  40
   0  12  15 16.6247 5.54555  39
   0 -12 -15 9.64873 4.03004  36
   0 -12 -15 9.88969 6.03711  41
   0  12  15 9.78797 4.29011  31
   0  12  15 4.51295 4.30962  27
   0 -12 -15-1.71343 5.29977  26
   0 -12 -16 175.370 13.0454  36
   0 -12 -16 197.669 14.3693  40
   0  12  16 167.619 14.0982  39
   0 -12 -16 155.589 14.7176  41
   0  12  16 165.693 13.3640  31
   0  12  16 169.939 13.3000  27
   0 -12 -16 186.111 14.4458  26
   0  12  16 174.087 14.2417  11
   0  12  17 35.1817 6.33299  11
   0 -12 -17 37.6399 5.80750  36
   0  12  17 33.9958 6.69129  39
   0 -12 -17 27.9775 7.23260  41
   0  12  17 25.1029 5.52521  31
   0  12  17 40.7014 5.79547  27
   0 -12 -17 51.8960 7.35328  26
   0  12  18 43.8771 7.14468  11
   0  12  18 52.9261 6.81845  39
   0 -12 -18 49.8436 6.17635  36
   0 -12 -18 40.3067 8.21924  41
   0  12  18 50.5235 6.57983  31
   0  12  18 42.1886 6.32189  27
   0 -12 -18 43.0027 7.52173  26
   0 -12 -19 48.9673 8.37001  41
   0 -12 -19 44.7365 8.19383  26
   0 -12 -19 55.8267 9.01981  38
   0 -12 -19 49.9806 6.53004  36
   0 -12 -20 43.9592 7.64825  26
   0 -12 -20 59.2310 8.99989  41
   0 -12 -20 57.7315 6.74958  36
   0 -12 -20 50.3476 8.93220  38
   0 -12 -21 9.23060 6.86865  41
   0 -12 -21 6.01619 6.17973  26
   0  12  21 1.04116 5.60227  14
   0 -12 -21 4.90395 6.79706  38
   0 -12 -22-1.16902 6.73738  38
   0 -12 -22-0.96925 5.73596  26
   0  12  22 1.01626 5.98308  25
   0  12  22-1.02199 5.38867  23
   0 -12 -22-4.39610 6.86271  41
   0 -12 -23 14.1560 7.08274  38
   0 -12 -23 10.9083 5.45385  26
   0  12  23 3.70485 5.38537  23
   0  12  23 14.7435 5.60980  25
   0 -12 -23 18.3870 6.70523  41
   0 -12 -24 5.91724 6.39236  38
   0 -12 -24 9.23570 5.61622  41
   0  12  24 10.0035 5.65630  23
   0  12  24 0.82797 5.39335  25
   0 -12 -24 4.15855 5.75295  26
   0  13 -23 4.95965 6.36673  43
   0 -13  23 10.0370 6.47039  42
   0 -13  23 4.65296 6.63369  28
   0 -13  23-4.61236 6.75589  24
   0  13 -22 15.1656 6.23843  34
   0 -13  22 3.23174 6.31913  42
   0  13 -22 5.52900 6.65404  43
   0 -13  22 4.99961 6.70003  30
   0 -13  22 7.80181 7.70322  28
   0 -13  22 1.00516 7.38099  29
   0 -13  22 3.86685 7.43718  24
   0  13 -21 18.9280 7.08234  34
   0 -13  21 6.80351 6.60557  42
   0  13 -21-2.38805 6.69171  43
   0 -13  21-5.81451 7.22766  29
   0 -13  21-1.15611 7.70394  30
   0 -13  21-7.03955 7.37469  28
   0 -13  21-5.58621 7.50523  24
   0 -13  20 6.24911 5.81286  15
   0  13 -20 6.47798 6.90385  34
   0 -13  20 5.86671 6.80682  42
   0  13 -20 5.02401 6.96554  43
   0 -13  20 14.3323 8.43817  29
   0 -13  20-1.29636 7.79614  30
   0 -13  20 8.94894 8.22003  28
   0 -13  20-1.47948 7.70556  24
   0 -13  19 18.0246 6.50574  15
   0  13 -19 11.4285 6.54939  34
   0  13 -19 12.8982 7.45537  43
   0 -13  19 14.3512 6.61703  42
   0 -13  19 19.9415 8.13120  29
   0 -13  19 8.49924 7.72042  30
   0 -13  19 29.2329 8.42642  28
   0 -13  19 15.2707 8.26295  24
   0  13 -18 11.8634 6.99746  34
   0 -13  18 7.73441 8.16723  24
   0 -13  18 10.5579 9.02730  29
   0 -13  18-1.50074 8.46984  30
   0 -13  18 1.55744 7.55693  28
   0 -13  18 9.56550 5.72826  15
   0  13 -17 42.4769 8.26112  34
   0 -13  17 33.6756 8.55407  24
   0 -13  17 55.9983 10.5862  30
   0 -13  17 35.4401 8.75472  28
   0 -13  17 26.5758 9.35689  29
   0 -13  17 38.7614 7.20127  15
   0  13 -16 9.78705 6.63117  34
   0 -13  16 17.9358 8.22714  24
   0 -13  16 18.0541 8.33000  28
   0 -13  16 6.34845 8.62582  29
   0 -13  16 18.9511 9.28885  30
   0 -13  16 15.2761 6.08824  15
   0 -13  15 70.3746 9.14331  15
   0  13 -15 78.6837 10.6664  43
   0 -13  15 118.392 13.2537  29
   0 -13  15 125.584 13.2939  30
   0 -13  15 101.341 11.7589  28
   0 -13  15 92.0510 11.4086  24
   0  13 -15 87.7746 10.8264  34
   0  13 -14 1.20259 6.17491  34
   0 -13  14 3.08840 8.14253  30
   0 -13  14-3.10559 7.75094  29
   0  13 -14 5.89395 6.05276  43
   0 -13  13 21.1913 8.81216  29
   0 -13  13 15.0531 7.77536  30
   0  13 -13 19.0889 5.97470  43
   0  13 -13 19.8154 4.73809   4
   0  13 -13 23.0581 4.59834   3
   0  13 -12 269.986 21.3076  43
   0 -13  12 309.306 23.3989  29
   0 -13  12 268.241 22.6593  30
   0  13 -12 286.968 21.2384  23
   0  13 -12 283.632 21.2320  25
   0  13 -12 281.679 19.9460   4
   0  13 -12 304.499 20.0846   3
   0  13 -11 150.427 12.4729  16
   0  13 -11 165.596 13.1640   3
   0  13 -11 161.806 13.2277   4
   0  13 -11 204.412 14.7553  43
   0 -13  11 197.140 14.2549  42
   0 -13  11 179.302 14.8542  28
   0 -13  11 192.263 16.4510  29
   0 -13  11 220.731 16.9959  30
   0  13 -11 156.191 14.0645  25
   0 -13  11 172.537 14.9343  24
   0  13 -11 152.950 13.8892  23
   0  13 -10 98.7439 7.96719  16
   0  13 -10 101.701 9.01116   4
   0  13 -10 101.033 8.96432   3
   0  13 -10 94.6290 9.73007  43
   0 -13  10 89.3990 9.24066  42
   0 -13  10 88.5056 8.04330  44
   0  13 -10 106.332 10.3039  34
   0 -13  10 98.6131 11.9133  30
   0 -13  10 122.247 12.5073  29
   0 -13  10 88.7790 10.0109  28
   0  13 -10 93.3475 9.26078  25
   0 -13  10 85.0514 9.99160  24
   0  13 -10 93.2142 9.31779  23
   0  13  -9 112.222 9.26449  16
   0  13  -9 107.458 10.8638  43
   0 -13   9 122.479 9.70369  44
   0 -13   9 134.498 10.8464  42
   0  13  -9 112.525 10.3238   3
   0  13  -9 139.004 10.6232   4
   0  13  -9 132.321 11.4475  34
   0 -13   9 127.982 12.8277  30
   0 -13   9 131.284 12.9215  29
   0 -13   9 124.137 11.5334  28
   0  13  -9 119.722 10.6542  25
   0 -13   9 127.367 11.5396  24
   0  13  -9 114.039 10.5772  23
   0  13  -8 371.715 24.9688  16
   0  13  -8 378.903 26.4049  43
   0 -13   8 410.457 25.6810  44
   0 -13   8 380.180 26.0328  42
   0  13  -8 363.882 24.7954  39
   0  13  -8 384.814 26.1609   3
   0  13  -8 399.990 26.1956   4
   0  13  -8 369.241 26.6524  34
   0 -13   8 395.661 26.8655  28
   0 -13   8 431.705 28.2814  29
   0 -13   8 378.750 27.9259  30
   0  13  -8 380.798 26.0398  23
   0  13  -8 374.785 26.0046  25
   0 -13   8 387.558 26.8782  24
   0  13  -7 48.8896 5.19714  16
   0 -13   7 43.9271 9.64759   8
   0 -13   7 51.3615 9.88718   6
   0  13  -7 77.5086 7.44590   3
   0  13  -7 45.0365 6.57694   4
   0 -13   7 59.1579 6.85631  42
   0  13  -7 61.3377 6.96536  43
   0 -13   7 55.2858 6.11972  44
   0  13  -7 49.3536 5.40699  39
   0  13  -7 61.8725 7.29227  34
   0 -13   7 59.4101 9.26497  30
   0 -13   7 64.3769 9.53973  29
   0 -13   7 55.0119 7.37009  28
   0  13  -7 57.9686 6.53208  25
   0  13  -7 47.7419 6.32987  23
   0 -13   7 63.3410 7.71264  24
   0  13  -6 24.5331 3.96131  16
   0 -13   6 27.5108 8.23829   6
   0 -13   6 29.9450 8.35621   8
   0  13  -6 25.3280 5.64231   3
   0  13  -6 23.8418 5.51742   4
   0  13  -6 19.0573 4.89575  43
   0 -13   6 20.7822 4.79497  42
   0 -13   6 28.2848 4.79548  44
   0  13  -6 22.6352 4.18078  39
   0 -13   6 31.1905 4.31851  19
   0 -13   6 27.2438 4.05666  17
   0  13  -6 33.7742 5.87860  34
   0 -13   6 25.8364 5.57643  28
   0 -13   6 30.5309 6.69914  30
   0 -13   6 32.8672 7.19605  29
   0  13  -6 23.0285 4.59786  25
   0  13  -6 26.3657 4.53658  23
   0 -13   6 12.8371 4.94602  24
   0 -13   5 393.092 33.9057   8
   0 -13   5 399.696 34.0578   6
   0  13  -5 445.031 28.3223  16
   0 -13   5 414.275 29.7971   1
   0  13  -5 476.880 29.5838   3
   0 -13   5 460.469 30.0760   2
   0  13  -5 424.709 29.2874   4
   0 -13   5 489.342 29.1734  42
   0  13  -5 401.993 28.8463  43
   0 -13   5 468.063 29.0655  44
   0  13  -5 432.584 28.5498  39
   0 -13   5 409.437 28.2791  19
   0 -13   5 427.381 28.3281  17
   0  13  -5 423.646 29.4044  34
   0 -13   5 446.488 29.4076  28
   0  13  -5 435.344 28.8446  25
   0  13  -5 432.468 28.9385  23
   0 -13   5 438.930 29.3690  24
   0  13  -4 570.185 35.6830  16
   0 -13   4 530.893 41.8957   6
   0 -13   4 518.929 41.5116   8
   0 -13   4 539.059 37.1518   2
   0 -13   4 542.330 37.1246   1
   0  13  -4 518.783 36.4635   4
   0  13  -4 575.025 36.7076   3
   0  13  -4 550.913 36.0849  43
   0 -13   4 515.618 36.0599  44
   0 -13   4 553.405 36.1612  42
   0  13  -4 573.070 36.0170  39
   0 -13   4 566.185 35.8522  19
   0 -13   4 564.909 35.7994  17
   0  13  -4 558.836 36.5993  34
   0  13  -4 544.523 36.0417  31
   0  13  -4 573.689 36.1142  27
   0 -13   4 598.540 36.5178  28
   0 -13   4 534.883 36.2898  24
   0  13  -4 549.441 36.1190  25
   0  13  -4 557.912 36.1765  23
   0 -13   3 830.455 54.8105   6
   0 -13   3 725.198 53.8181   8
   0  13  -3 754.944 47.6766  16
   0  13  -3 738.859 48.5716   4
   0  13  -3 805.043 48.7989   3
   0 -13   3 750.496 49.1944   2
   0 -13   3 706.192 49.0094   1
   0 -13   3 693.452 48.0878  44
   0  13  -3 751.720 47.8628  43
   0 -13   3 764.861 48.0942  42
   0  13  -3 748.209 48.0262  39
   0 -13   3 721.222 47.8458  19
   0 -13   3 754.983 47.9122  17
   0  13  -3 745.909 47.9770  31
   0  13  -3 748.893 48.4083  34
   0  13  -3 775.797 48.0514  27
   0 -13   3 760.920 49.0861  30
   0 -13   3 770.778 49.0871  29
   0 -13   3 735.555 48.0981  28
   0 -13   3 733.127 48.0746  24
   0  13  -3 727.635 48.0721  23
   0  13  -3 828.402 48.2993  25
   0  13  -2 81.2594 7.24633  16
   0 -13   2 82.1454 12.1159   6
   0 -13   2 75.3245 5.35756  15
   0 -13   2 79.3126 12.2758   8
   0 -13   2 83.6018 8.69777   2
   0 -13   2 85.1675 8.80580   1
   0 -13   2 77.3543 7.23117  42
   0 -13   2 93.0923 7.77717  44
   0  13  -2 83.7399 6.93246  43
   0  13  -2 85.5443 7.46392  39
   0  13  -2 62.2826 5.63006  20
   0 -13   2 89.3674 7.56662  17
   0 -13   2 74.8268 7.33640  19
   0  13  -2 101.404 8.12690  34
   0  13  -2 73.9284 7.16665  31
   0 -13   2 79.7041 7.23770  28
   0 -13   2 88.5707 8.71830  29
   0 -13   2 76.8344 8.37167  30
   0  13  -2 75.7918 7.02696  27
   0  13  -2 83.1531 7.49150  23
   0  13  -2 77.8977 7.32686  25
   0 -13   2 88.7868 7.31509  24
   0  13  -1 92.4200 6.88254  16
   0 -13   1 81.4778 11.8456   8
   0 -13   1 56.2132 10.9521   6
   0 -13   1 60.1133 7.71717   1
   0 -13   1 79.7635 8.38050   2
   0 -13   1 72.9920 7.11227  44
   0 -13   1 75.4049 7.15933  42
   0  13  -1 66.6452 6.27147  43
   0  13  -1 69.8166 7.04926  39
   0 -13   1 62.9942 7.12258  19
   0 -13   1 66.7979 7.14614  17
   0  13  -1 75.2128 6.73719  31
   0  13  -1 89.0920 7.40504  34
   0 -13   1 69.8864 6.64624  28
   0 -13   1 77.9622 7.90613  29
   0  13  -1 79.1194 6.75035  27
   0 -13   1 64.6666 7.58451  30
   0  13  -1 92.3053 7.27078  23
   0 -13   1 75.6677 6.72886  24
   0  13  -1 78.4192 7.18787  25
   0  13   0 197.647 14.1309  16
   0 -13   0 218.876 20.3986   8
   0 -13   0 201.882 20.2183   6
   0 -13   0 200.651 15.9205   2
   0  13   0 220.243 15.4443   3
   0 -13   0 222.705 16.1245   1
   0  13   0 211.700 15.4009   4
   0 -13   0 194.166 15.0404  44
   0  13   0 225.060 14.0754  43
   0 -13   0 209.561 14.6722  42
   0  13   0 220.426 15.1271  39
   0 -13   0 224.407 15.3052  17
   0 -13   0 200.830 14.9979  19
   0 -13   0 192.059 13.2324  18
   0 -13   0 197.321 13.2399  21
   0  13   0 198.257 14.6572  34
   0  13   0 224.383 14.5132  31
   0 -13   0 165.029 14.9843  29
   0 -13   0 221.452 15.4740  30
   0  13   0 221.912 14.4653  27
   0 -13   0 215.013 14.2966  28
   0  13   0 196.996 14.7375  23
   0 -13   0 192.477 14.2300  24
   0  13   0 223.213 14.8727  25
   0  13   1 3.64947 2.96835  16
   0  13   1 10.7690 4.25747   3
   0 -13  -1 13.8655 5.15908   1
   0 -13  -1 22.5010 5.41041   2
   0  13   1 14.6101 4.90821   4
   0 -13  -1 9.92851 3.90185  42
   0  13   1 8.72057 2.64203  43
   0 -13  -1 13.2641 4.11522  44
   0  13   1 11.2773 4.36444  39
   0 -13  -1 16.3547 4.60496  17
   0 -13  -1 17.0485 4.92548  19
   0  13   1 7.82606 3.70965  34
   0  13   1 12.2949 3.52495  31
   0 -13  -1 6.46501 4.48804  30
   0  13   1 15.6680 3.49328  27
   0 -13  -1 9.38312 4.65283  29
   0 -13  -1 8.56043 3.18217  28
   0  13   1 8.27383 4.14324  25
   0  13   1 11.9306 4.02465  23
   0 -13  -1 5.04494 3.22499  24
   0  13   2 210.712 15.0510  16
   0  13   2 217.347 16.0374   4
   0  13   2 225.845 16.0919   3
   0 -13  -2 212.619 15.3737  42
   0  13   2 223.835 14.2826  43
   0 -13  -2 223.015 15.9655  44
   0  13   2 210.867 15.8787  39
   0 -13  -2 190.672 15.7804  19
   0 -13  -2 235.391 16.2472  17
   0  13   2 211.385 15.0762  34
   0  13   2 208.804 14.8961  31
   0 -13  -2 219.376 16.0210  30
   0 -13  -2 216.599 14.6022  28
   0 -13  -2 211.648 15.9375  29
   0  13   2 230.193 14.9568  27
   0  13   2 223.179 15.4790  25
   0 -13  -2 200.270 14.5278  24
   0  13   2 233.976 15.6037  23
   0 -13  -3 268.051 24.8219   6
   0 -13  -3 254.605 24.6939   8
   0  13   3 298.918 19.3999  16
   0  13   3 304.956 20.2887   3
   0  13   3 278.999 20.1630   4
   0 -13  -3 291.610 19.6039  42
   0 -13  -3 261.904 19.8744  44
   0 -13  -3 273.710 19.6801  38
   0 -13  -3 295.168 20.4036  17
   0 -13  -3 328.299 20.5876  19
   0  13   3 295.819 19.0760  34
   0  13   3 311.524 19.2026  31
   0 -13  -3 273.859 18.5057  28
   0 -13  -3 305.999 20.2282  29
   0  13   3 275.207 18.9604  27
   0 -13  -3 305.852 20.2508  30
   0 -13  -3 253.387 18.4405  24
   0 -13  -4 998.447 70.6461   8
   0 -13  -4 1099.87 71.4509   6
   0 -13  -4 1046.86 64.9657  42
   0 -13  -4 969.736 65.1117  38
   0 -13  -4 1004.71 65.9794   2
   0 -13  -4 1057.52 66.0599   1
   0  13   4 1065.64 65.4917   3
   0  13   4 1032.21 65.4439   4
   0  13   4 1049.70 64.4571  31
   0  13   4 998.946 64.1900  34
   0  13   4 1021.06 64.3837  27
   0 -13  -4 1114.61 65.4045  30
   0 -13  -4 1050.96 65.2864  29
   0 -13  -4 982.624 63.6603  28
   0 -13  -4 1031.19 63.6821  24
   0 -13  -5 7.42130 4.06445  41
   0 -13  -5 10.5041 4.29954  42
   0  13   5 2.53983 4.40721  39
   0 -13  -5 2.87629 3.84235  38
   0 -13  -5 0.92813 4.73368   2
   0 -13  -5-2.74467 4.88758   1
   0  13   5 4.48425 4.53708   4
   0  13   5 2.24104 4.57908   3
   0  13   5 0.65288 2.72801  34
   0  13   5 2.74627 3.02797  31
   0  13   5 2.68280 2.85887  27
   0 -13  -5-1.30958 4.23931  29
   0 -13  -5 5.91242 4.53677  30
   0 -13  -5-2.52495 7.88405   8
   0 -13  -5-10.1224 9.49625   6
   0 -13  -6 52.4375 6.44101  41
   0 -13  -6 53.0600 6.01699  42
   0 -13  -6 70.4150 6.97907  44
   0 -13  -6 49.1785 6.28955  38
   0  13   6 55.2267 7.03818  39
   0  13   6 51.0197 6.52630   4
   0  13   6 47.2996 6.35550   3
   0  13   6 45.3976 5.24413  31
   0  13   6 47.6630 5.28547  27
   0 -13  -6 59.9019 6.66528  30
   0 -13  -6 62.1459 6.50126  29
   0  13   6 47.6643 5.74768  14
   0 -13  -6 60.2781 10.4087   8
   0 -13  -6 62.8700 10.1993   6
   0 -13  -7-2.35624 4.55149  41
   0 -13  -7-3.82299 4.23610  44
   0 -13  -7-4.54829 3.90468  42
   0  13   7-1.80649 4.79360  39
   0 -13  -7 1.60180 4.19575  38
   0  13   7 0.73197 4.44230   3
   0  13   7 2.19607 4.39889   4
   0  13   7-1.44572 3.25103  31
   0  13   7-2.36405 3.30158  27
   0 -13  -7 1.73329 4.04902  30
   0 -13  -7-0.57523 4.01639  29
   0 -13  -7-4.95448 6.48826   6
   0 -13  -7-2.47436 7.13025   8
   0  13   7 0.70145 3.23813  14
   0 -13  -8 806.212 51.3832  42
   0 -13  -8 838.494 51.8982  41
   0 -13  -8 809.683 51.6442  44
   0 -13  -8 836.702 52.0442  38
   0  13   8 807.258 52.1442  39
   0  13   8 797.730 51.5283   4
   0  13   8 782.218 51.5032   3
   0  13   8 793.973 50.7711  31
   0 -13  -8 807.824 50.9880  30
   0  13   8 824.106 50.7982  27
   0 -13  -8 783.100 50.9258  29
   0 -13  -8 776.518 50.3034  26
   0  13   8 793.120 51.4621  14
   0  13   8 708.590 56.9992   7
   0  13   9 188.401 13.8442  14
   0 -13  -9 189.957 14.3068  41
   0 -13  -9 193.591 13.8436  42
   0  13   9 189.511 14.7134  39
   0 -13  -9 182.584 12.6612  40
   0 -13  -9 177.250 14.2039  38
   0  13   9 159.663 13.6460   4
   0  13   9 173.945 13.8404   3
   0  13   9 174.551 13.0060  31
   0 -13  -9 188.708 13.2297  29
   0  13   9 194.725 13.1942  27
   0 -13  -9 162.769 12.6450  26
   0 -13  -9 191.407 13.3732  30
   0  13   9 154.475 13.7476  23
   0  13   9 207.085 14.4202  25
   0  13  10 102.826 8.75925  11
   0  13  10 99.7985 8.97586  14
   0 -13 -10 82.1611 9.10881  41
   0 -13 -10 87.0334 8.89607  42
   0 -13 -10 119.148 9.83717  38
   0 -13 -10 86.4532 7.96383  40
   0  13  10 102.354 9.91861  39
   0  13  10 92.1606 8.81647   3
   0  13  10 108.049 9.13271   4
   0  13  10 84.8561 8.05626  31
   0 -13 -10 106.677 8.30284  26
   0  13  10 93.0601 8.18694  27
   0  13  10 109.955 9.60988  23
   0  13  10 105.031 9.43653  25
   0  13  11 35.4183 5.50838  14
   0  13  11 24.6425 4.58089  11
   0 -13 -11 32.8344 6.05807  41
   0 -13 -11 18.5941 4.23654  40
   0 -13 -11 23.1918 5.50046  38
   0  13  11 31.4246 6.32125  39
   0  13  11 19.3116 5.25860   4
   0  13  11 27.3056 5.24389   3
   0  13  11 26.1578 4.54948  31
   0  13  11 27.9765 4.43079  27
   0 -13 -11 20.0547 4.52863  26
   0  13  11 16.1302 5.30662  23
   0  13  11 32.9503 5.89165  25
   0  13  12 55.4476 6.09673  11
   0  13  12 45.9380 6.25451  14
   0 -13 -12 47.7156 7.52850  41
   0 -13 -12 45.9179 5.74309  40
   0 -13 -12 55.2677 7.57070  38
   0  13  12 41.7583 6.86843  39
   0  13  12 36.2771 5.73096   3
   0  13  12 38.7926 5.78160   4
   0  13  12 45.7182 5.45987  31
   0 -13 -12 43.3981 5.73192  32
   0  13  12 49.6256 5.62522  27
   0  13  12 33.8209 6.55219  25
   0 -13 -12 41.7915 5.70658  26
   0  13  12 51.9909 6.98959  23
   0  13  13 44.5579 6.05628  11
   0  13  13 42.7792 6.26409  14
   0 -13 -13 46.2614 6.15029  40
   0 -13 -13 29.0365 7.31134  38
   0  13  13 48.0933 7.60375  39
   0 -13 -13 57.3260 8.05306  41
   0  13  13 41.9258 5.64050  31
   0 -13 -13 49.5877 5.92341  32
   0  13  13 42.5538 5.70552  27
   0 -13 -13 35.2251 5.95785  26
   0  13  14 0.98052 4.67848  14
   0  13  14 3.52294 4.23607  11
   0 -13 -14 4.33806 4.57924  40
   0  13  14 3.01209 5.39776  39
   0 -13 -14-1.10375 5.70677  41
   0  13  14 4.35144 4.11122  31
   0 -13 -14 7.44725 3.97231  32
   0  13  14 2.45370 3.97242  27
   0 -13 -14-4.50874 5.05016  26
   0  13  15 104.537 11.9280  39
   0 -13 -15 158.608 12.2483  40
   0 -13 -15 148.007 13.0045  41
   0  13  15 125.381 11.0153  31
   0  13  15 144.031 11.2054  27
   0 -13 -15 134.896 11.7194  26
   0  13  15 160.316 12.1568  11
   0  13  16 29.6881 5.84338  11
   0  13  16 21.4315 6.46110  39
   0 -13 -16 28.0275 7.57229  41
   0  13  16 23.8081 5.19675  31
   0  13  16 29.3684 5.28280  27
   0 -13 -16 27.7404 6.02754  26
   0 -13 -17 454.341 31.4972  41
   0 -13 -17 441.152 30.6141  26
   0  13  17 475.056 30.9534  11
   0  13  17 416.339 30.5741  39
   0 -13 -18 37.4849 6.95072  26
   0 -13 -18 50.1842 8.20491  41
   0  13  18 53.0281 7.34042  39
   0 -13 -19 179.653 17.3545  41
   0 -13 -19 209.680 16.8634  26
   0  13  19 220.066 17.6269  23
   0  13  19 232.009 18.0207  25
   0 -13 -19 233.937 18.2468  38
   0 -13 -20 131.870 12.3397  41
   0 -13 -20 115.274 11.1810  26
   0  13  20 105.739 11.9438  23
   0  13  20 131.756 12.6887  25
   0 -13 -20 120.418 12.3340  38
   0 -13 -21 10.1030 6.72781  41
   0 -13 -21 16.6164 6.30496  26
   0  13  21 8.63965 6.03911  25
   0  13  21 18.4856 6.90191  23
   0 -13 -21 14.5000 7.01247  38
   0 -13 -22 8.42705 6.46632  41
   0 -13 -22 7.00846 5.75535  26
   0  13  22 4.93435 5.66992  25
   0  13  22 2.98097 5.58245  23
   0 -13 -22 10.2491 6.61006  38
   0 -13 -23 16.3971 6.47973  41
   0 -13 -23 10.5482 5.67357  26
   0  13  23 7.09263 5.22476  23
   0  13  23 8.81639 5.53592  25
   0 -13 -23 6.28314 6.19237  38
   0 -14  23 16.9587 6.45261  42
   0 -14  23 1.10614 6.53467  28
   0 -14  23 8.77906 6.71391  24
   0 -14  22 2.33780 6.70091  18
   0 -14  22 1.17112 7.10766  21
   0 -14  22 1.02731 6.26567  42
   0  14 -22 6.45541 6.84248  43
   0  14 -22 4.37977 5.66993  34
   0 -14  22-1.24478 7.21372  28
   0 -14  22 2.88871 6.23247  29
   0 -14  22-2.87257 6.63609  30
   0 -14  22 6.16987 7.74166  24
   0 -14  21 2.51289 7.12575  21
   0 -14  21 1.25492 7.65588  18
   0  14 -21 2.96916 6.29767  34
   0  14 -21 1.17246 7.04848  43
   0 -14  21 3.36383 7.56593  30
   0 -14  21 1.36926 7.72115  28
   0 -14  21 9.01680 7.66526  29
   0 -14  21 10.8589 7.86842  24
   0  14 -20 10.8530 6.68636  34
   0  14 -20 28.6016 8.03441  43
   0 -14  20 22.8780 8.59113  29
   0 -14  20 13.1549 8.10529  28
   0 -14  20 13.9061 8.64636  30
   0 -14  20 7.24970 7.75294  24
   0  14 -19 6.96606 6.56729  34
   0 -14  19 28.7917 9.23843  24
   0 -14  19 4.58301 7.99884  28
   0 -14  19 25.1804 8.90008  29
   0 -14  19 11.1318 7.71413  30
   0 -14  19 17.9836 5.91836  15
   0  14 -18 10.9541 6.77460  34
   0 -14  18 6.18056 8.38158  24
   0 -14  18 22.3303 8.96903  29
   0 -14  18 26.4637 8.64856  28
   0 -14  18-2.96258 8.37527  30
   0 -14  18 9.06440 5.77891  15
   0  14 -17 7.52142 7.18660  34
   0 -14  17 7.73952 8.47440  24
   0 -14  17 3.10934 8.81361  29
   0 -14  17 4.67811 8.22290  28
   0 -14  17 1.54699 9.20274  30
   0 -14  17-2.99890 5.82522  15
   0 -14  16 69.3342 8.86412  15
   0  14 -16 68.8173 10.0134  34
   0  14 -16 72.5390 10.2651  43
   0 -14  16 86.5609 12.3890  30
   0 -14  16 71.1368 12.5454  29
   0 -14  16 67.0107 11.1742  24
   0  14 -15 23.9715 7.27893  43
   0 -14  15 18.9587 9.09336  30
   0 -14  15 4.76299 8.35756  29
   0 -14  15 7.52244 5.30486  15
   0  14 -15 17.8685 7.20093  34
   0  14 -14-2.44369 6.27405  43
   0  14 -14 3.79638 6.80217  34
   0 -14  14 11.0102 9.95772  29
   0 -14  14 4.69565 8.97236  30
   0 -14  14 1.78713 4.92277  15
   0  14 -13 46.8460 8.23469  43
   0 -14  13 53.2026 7.64962  42
   0 -14  13 49.3585 10.1310  29
   0 -14  13 32.2341 9.43289  30
   0 -14  13 67.0930 7.24813  15
   0  14 -13 51.2121 6.40379   4
   0  14 -13 48.6467 6.35976   3
   0  14 -12 23.0316 5.09375   3
   0  14 -12 21.7244 5.03841   4
   0  14 -12 17.8603 6.49051  43
   0 -14  12 30.2494 6.54464  42
   0 -14  12 25.4287 8.83275  30
   0 -14  12 15.0309 7.85053  29
   0 -14  12 33.1666 7.53153  28
   0  14 -12 29.3108 7.09946  25
   0 -14  12 24.0814 7.56203  24
   0  14 -12 19.3774 6.38490  23
   0  14 -11 9.50900 4.96319   4
   0  14 -11 6.57844 4.94017   3
   0 -14  11 0.95259 5.34818  42
   0  14 -11-4.24756 5.71566  43
   0  14 -11 16.3925 6.10106  34
   0 -14  11 7.28703 7.53955  29
   0 -14  11 10.1526 7.84947  30
   0 -14  11 7.22214 6.22965  28
   0  14 -11-3.85846 5.65812  23
   0  14 -11 4.78372 5.67068  25
   0 -14  11 13.1558 6.67163  24
   0  14 -10 11.8001 3.83358  16
   0  14 -10 8.46432 5.15154   4
   0  14 -10 6.91912 4.93536   3
   0  14 -10 8.01661 5.29254  43
   0 -14  10 6.10041 3.98673  44
   0 -14  10 9.88983 5.25349  42
   0  14 -10 21.3412 6.03665  34
   0 -14  10 22.5154 8.26881  29
   0 -14  10 25.2080 9.24241  30
   0 -14  10 22.6757 7.17681  28
   0  14 -10 9.95825 5.45446  23
   0  14 -10 6.28885 5.72744  25
   0 -14  10 12.3919 6.56263  24
   0  14  -9-0.91162 3.33181  16
   0 -14   9 3.03076 4.21594  44
   0 -14   9-1.69694 5.34677  42
   0  14  -9 0.94098 5.21251  43
   0  14  -9-1.58880 5.14074   4
   0  14  -9-1.58925 5.18634   3
   0  14  -9-3.21583 5.27189  34
   0 -14   9 4.03701 7.54144  30
   0 -14   9 6.39316 5.90243  28
   0 -14   9 4.05642 7.12891  29
   0 -14   9-1.05928 5.97048  24
   0  14  -9 4.21081 4.82697  25
   0  14  -9-1.69344 4.71788  23
   0  14  -8-2.65195 3.51339  16
   0 -14   8 1.61001 4.58877  42
   0  14  -8-0.87896 4.92612  43
   0 -14   8 2.57154 3.95834  44
   0  14  -8 1.63192 3.05219  39
   0  14  -8-1.61955 4.84123   3
   0  14  -8 1.62007 4.86718   4
   0  14  -8-1.02021 5.37907  34
   0 -14   8 1.99737 5.56476  28
   0 -14   8 2.58302 6.72037  29
   0 -14   8-1.28537 6.46163  30
   0 -14   8-0.99235 5.43220  24
   0  14  -8 3.16816 4.51488  25
   0  14  -8 5.57119 4.63650  23
   0  14  -7 43.3217 5.08913  16
   0 -14   7 30.0444 5.65040  44
   0 -14   7 58.2283 6.82842  42
   0  14  -7 51.3652 6.93596  43
   0  14  -7 45.1943 5.30225  39
   0  14  -7 48.4900 7.01692   3
   0  14  -7 42.7192 6.74897   4
   0  14  -7 42.5470 6.98412  34
   0 -14   7 61.2008 8.49075  30
   0 -14   7 53.2639 7.21724  28
   0 -14   7 47.9627 8.42976  29
   0 -14   7 50.1324 7.41236  24
   0  14  -7 49.6589 6.44856  25
   0  14  -7 54.3142 6.60350  23
   0  14  -6 17.9019 3.60631  16
   0  14  -6 21.5571 5.38265   4
   0  14  -6 11.6059 5.12202   3
   0 -14   6 18.3145 4.73657  42
   0  14  -6 15.7774 4.99750  43
   0 -14   6 15.7053 4.79380  44
   0  14  -6 18.9635 4.19026  39
   0  14  -6 7.32226 5.19024  34
   0 -14   6 17.2900 5.35902  28
   0  14  -6 12.2808 4.85150  25
   0  14  -6 19.5513 4.86262  23
   0 -14   6 7.72574 5.27232  24
   0  14  -5 7.96204 3.64953  16
   0  14  -5 2.50918 4.74253   4
   0  14  -5 6.69017 4.63413   3
   0 -14   5 1.38943 4.02727  44
   0 -14   5 0.70238 4.07164  42
   0  14  -5 2.05971 4.08557  43
   0  14  -5 1.14708 3.79266  39
   0 -14   5 2.87941 3.63798  17
   0 -14   5-1.43972 3.53369  19
   0  14  -5-0.86422 4.64599  34
   0 -14   5 3.96811 4.79375  28
   0  14  -5 2.81217 3.98697  25
   0 -14   5 3.15069 4.91983  24
   0  14  -5-2.11217 3.99271  23
   0 -14   4 0.75809 2.07715  15
   0  14  -4 2.96542 4.49416  16
   0 -14   4 4.12161 5.18013   1
   0  14  -4 6.73926 5.01098   4
   0 -14   4 8.36476 5.44097   2
   0  14  -4 7.57753 4.95689   3
   0 -14   4-2.70081 4.15749  42
   0  14  -4-0.62251 3.83310  43
   0 -14   4-2.11919 4.04926  44
   0  14  -4 0.61340 3.88343  39
   0 -14   4 3.72697 3.78560  19
   0 -14   4 2.66352 3.76045  17
   0  14  -4-4.07377 4.40622  34
   0  14  -4-1.98808 3.71440  31
   0  14  -4 2.63421 3.64852  27
   0 -14   4 0.71756 4.62379  28
   0  14  -4-0.68728 3.69395  23
   0 -14   4 1.42448 4.52929  24
   0  14  -4-0.68560 3.88664  25
   0 -14   3 0.17382 1.92676  15
   0  14  -3 11.7346 4.95389  16
   0 -14   3 8.26664 5.08342   1
   0  14  -3 6.79044 5.20234   3
   0 -14   3 4.19422 5.19660   2
   0  14  -3 2.54779 4.67825   4
   0 -14   3-0.71866 3.86401  44
   0  14  -3 3.36308 3.50201  43
   0 -14   3 1.95442 3.81711  42
   0  14  -3 2.58896 3.83201  39
   0 -14   3 6.40661 3.99177  19
   0 -14   3 1.74843 3.80581  17
   0  14  -3 5.04626 3.53715  31
   0  14  -3 1.53509 4.37672  34
   0 -14   3-3.22967 4.10907  28
   0  14  -3-3.75886 3.61245  27
   0 -14   3 2.81348 5.69216  30
   0 -14   3 0.94244 5.57826  29
   0  14  -3 2.03750 4.12307  23
   0 -14   3 3.84471 4.42506  24
   0  14  -3 4.74496 4.27330  25
   0  14  -2 92.7342 7.45954  16
   0 -14   2 71.3420 8.93583   2
   0 -14   2 87.8842 9.14603   1
   0 -14   2 86.4362 8.17518  44
   0  14  -2 80.4428 7.01947  43
   0 -14   2 69.4490 7.51346  42
   0  14  -2 82.7844 7.68930  39
   0 -14   2 78.8253 7.66915  19
   0 -14   2 70.6783 7.64424  17
   0  14  -2 90.7370 7.99426  34
   0  14  -2 72.6044 7.35619  31
   0 -14   2 90.5971 8.83871  30
   0 -14   2 87.4858 8.93060  29
   0 -14   2 69.4755 7.33107  28
   0  14  -2 70.2873 7.34403  27
   0  14  -2 87.4305 7.70229  25
   0 -14   2 90.8403 7.63855  24
   0  14  -2 75.4906 7.64827  23
   0  14  -1 148.176 10.2562  16
   0 -14   1 160.168 12.5162   1
   0 -14   1 149.939 12.3843   2
   0 -14   1 133.352 10.5568  42
   0 -14   1 148.758 11.1692  44
   0  14  -1 123.394 9.81086  43
   0  14  -1 128.606 10.8642  39
   0 -14   1 128.345 9.10754  18
   0 -14   1 105.960 10.5240  17
   0 -14   1 130.985 10.8551  19
   0 -14   1 131.480 9.11900  21
   0  14  -1 164.078 10.6440  31
   0  14  -1 112.999 10.4753  34
   0  14  -1 124.939 10.2913  27
   0 -14   1 137.630 10.3044  28
   0 -14   1 161.389 11.8392  30
   0 -14   1 130.057 11.3926  29
   0 -14   1 124.520 10.1668  24
   0  14  -1 134.903 10.6898  25
   0  14  -1 126.904 10.7065  23
   0  14   0 269.972 17.9426  16
   0  14   0 271.962 19.2585   4
   0 -14   0 266.484 19.7895   1
   0 -14   0 244.197 19.6265   2
   0  14   0 257.152 19.1716   3
   0 -14   0 233.287 18.1983  42
   0 -14   0 269.546 18.8920  44
   0  14   0 260.377 17.5400  43
   0  14   0 232.013 18.5240  39
   0 -14   0 265.111 18.8955  19
   0 -14   0 259.535 18.8142  17
   0  14   0 305.455 18.3116  31
   0  14   0 271.633 18.5030  34
   0 -14   0 255.155 17.8047  28
   0  14   0 251.772 18.0094  27
   0 -14   0 250.781 19.0234  29
   0 -14   0 269.158 19.1552  30
   0  14   0 272.605 18.6126  23
   0  14   0 267.915 18.4600  25
   0 -14   0 277.983 17.9769  24
   0  14   1 1.00516 3.13408  16
   0  14   1 9.47223 5.33297   3
   0 -14  -1-1.03327 5.41829   1
   0  14   1 20.6771 5.53289   4
   0 -14  -1 1.04839 5.20068   2
   0  14   1 3.68549 2.76473  43
   0 -14  -1 0.78073 4.45757  44
   0 -14  -1 9.87977 4.15589  42
   0  14   1 9.35037 4.39928  39
   0 -14  -1 4.64743 4.68411  17
   0 -14  -1-0.77381 4.65635  19
   0  14   1 3.70453 3.43425  31
   0  14   1 3.45026 3.93255  34
   0  14   1 3.61012 3.28935  27
   0 -14  -1-0.83456 3.50147  28
   0 -14  -1 7.24695 4.74719  29
   0 -14  -1 4.01527 4.85585  30
   0  14   1 5.96889 3.93292  23
   0  14   1 13.1491 4.44151  25
   0 -14  -1 0.41643 3.53885  24
   0  14   2 12.6404 3.63633  16
   0  14   2 8.57127 4.84549   4
   0  14   2 11.1371 4.92450   3
   0 -14  -2 10.3517 4.60812  44
   0 -14  -2 10.6919 4.35531  42
   0  14   2 15.5183 4.89952  39
   0 -14  -2 16.4501 4.34416  38
   0 -14  -2 12.3231 4.85300  17
   0 -14  -2 15.5924 5.18706  19
   0  14   2 10.2654 3.49256  31
   0  14   2 13.6258 4.00879  34
   0 -14  -2 6.37437 4.96986  30
   0 -14  -2 7.94468 3.16368  28
   0  14   2 13.4711 3.56601  27
   0 -14  -2 11.1608 4.87917  29
   0 -14  -2 5.04901 3.30492  24
   0  14   2 5.98569 4.02658  25
   0  14   2 8.04828 3.76934  23
   0  14   3 263.455 17.0196  16
   0 -14  -3 254.271 17.2331  42
   0 -14  -3 263.402 17.8536  44
   0 -14  -3 235.223 17.3867  38
   0  14   3 216.813 17.6869   4
   0  14   3 232.004 17.7798   3
   0  14   3 231.757 16.5599  31
   0  14   3 239.787 16.5492  34
   0 -14  -3 233.392 15.9130  28
   0  14   3 236.250 16.5222  27
   0 -14  -3 255.585 17.9710  30
   0 -14  -3 277.063 18.1010  29
   0  14   3 246.030 17.3528  23
   0 -14  -3 231.822 15.9238  24
   0  14   3 239.941 17.2517  25
   0 -14  -4 167.318 12.7608  42
   0 -14  -4 157.666 12.8245  38
   0 -14  -4 167.226 13.9465   1
   0  14   4 180.121 13.5317   3
   0 -14  -4 165.492 14.0000   2
   0  14   4 159.156 13.3728   4
   0  14   4 159.691 12.0171  31
   0  14   4 160.963 11.7651  34
   0 -14  -4 151.517 12.9778  29
   0 -14  -4 174.227 13.2280  30
   0  14   4 167.783 12.0349  27
   0  14   4 181.850 12.6435  16
   0  14   5 99.2377 9.77605  39
   0 -14  -5 91.3262 9.12835  38
   0  14   5 104.953 9.77201   4
   0  14   5 96.5764 9.49635   3
   0  14   5 101.194 7.74188  34
   0  14   5 97.4300 8.10525  31
   0 -14  -5 104.533 9.30871  30
   0  14   5 100.794 8.04284  27
   0 -14  -5 95.4485 9.21879  29
   0 -14  -5 93.0421 9.39907  41
   0 -14  -5 101.161 9.09997  42
   0 -14  -6 89.7489 8.78728  38
   0  14   6 88.1373 9.15726  39
   0  14   6 84.0932 8.67432   3
   0  14   6 112.133 9.16984   4
   0  14   6 80.8618 7.43958  31
   0 -14  -6 85.4840 8.55803  30
   0  14   6 92.7331 7.59341  27
   0 -14  -6 91.9213 8.50654  29
   0 -14  -6 93.8792 8.74322  41
   0 -14  -6 88.2540 8.77673  44
   0 -14  -6 80.0683 8.39287  42
   0 -14  -7-2.82077 4.52439  42
   0 -14  -7-3.41236 4.80875  41
   0 -14  -7 7.60677 4.79125  44
   0  14   7 0.98491 4.54593  39
   0 -14  -7 3.50342 4.30799  38
   0  14   7-2.44367 4.69475   3
   0  14   7-6.51697 5.08697   4
   0  14   7 1.02164 3.60606  31
   0  14   7-2.50110 3.83772  27
   0 -14  -7-0.63203 4.54155  29
   0 -14  -7-3.80888 5.07486  30
   0  14   7-0.76203 3.77615  14
   0 -14  -8 76.2531 8.31881  41
   0 -14  -8 73.8786 7.82178  42
   0 -14  -8 77.9690 8.13291  44
   0  14   8 70.5893 8.49117  39
   0 -14  -8 80.2394 8.27538  38
   0  14   8 75.5830 8.26154   4
   0  14   8 69.9901 7.93264   3
   0  14   8 72.6752 6.94652  31
   0 -14  -8 71.5443 7.38432  30
   0  14   8 73.7293 6.84730  27
   0 -14  -8 78.7916 7.55170  29
   0  14   8 95.5065 8.00557  14
   0 -14  -9 14.8276 5.36281  41
   0 -14  -9 9.54089 4.66276  42
   0 -14  -9 11.6716 5.14798  38
   0  14   9 7.20547 5.51200  39
   0  14   9 5.54089 4.90616   3
   0  14   9 7.11561 5.23448   4
   0  14   9 13.9359 3.75940  31
   0  14   9 17.3546 3.87605  27
   0 -14  -9 8.43944 4.31303  29
   0 -14  -9 13.0531 4.30918  30
   0  14   9 17.9921 4.53730  14
   0  14  10 24.5843 5.09854  14
   0 -14 -10 18.2260 5.20677  42
   0 -14 -10 9.73523 5.33589  41
   0  14  10 28.2616 6.30095  39
   0 -14 -10 18.4415 5.66237  38
   0  14  10 26.1395 5.61898   4
   0  14  10 20.7673 5.34883   3
   0  14  10 21.4785 4.28160  31
   0  14  10 29.2358 4.49685  27
   0 -14 -10 22.5896 4.02507  26
   0  14  10 41.4360 5.91050  25
   0  14  10 29.9023 5.91848  23
   0  14  11 67.7179 7.81014  14
   0 -14 -11 83.9049 8.92044  41
   0 -14 -11 73.2399 8.92748  38
   0  14  11 63.6360 8.71012  39
   0  14  11 73.1830 8.08751   3
   0  14  11 82.0444 8.18386   4
   0  14  11 79.3622 7.12340  31
   0  14  11 56.8428 6.61644  27
   0  14  11 93.0847 8.59362  25
   0 -14 -11 72.8724 6.86559  26
   0  14  11 77.5996 8.55884  23
   0  14  12 10.9618 4.56707  14
   0 -14 -12 8.54006 5.40101  41
   0 -14 -12 18.0468 6.27788  38
   0  14  12 11.7800 5.64261  39
   0  14  12 3.46859 4.64423   3
   0  14  12 12.4912 4.95369   4
   0 -14 -12 10.3962 4.67728  32
   0  14  12 6.98383 3.71807  31
   0  14  12 13.1788 4.17629  27
   0 -14 -12 9.85235 4.19425  26
   0  14  12 8.85483 5.12183  25
   0  14  12 9.89186 5.25100  23
   0  14  13 51.1870 6.59488  11
   0  14  13 37.1296 6.34212  14
   0 -14 -13 37.6629 7.86250  38
   0  14  13 49.5305 7.81847  39
   0 -14 -13 57.6938 7.74049  41
   0 -14 -13 49.5330 6.21056  32
   0  14  13 56.3129 6.15078  31
   0  14  13 48.9554 5.98436  27
   0  14  13 45.6754 7.44934  23
   0 -14 -13 46.2397 5.99244  26
   0  14  13 51.6023 7.71789  25
   0  14  14 8.83921 4.65483  11
   0  14  14 10.9164 5.28107  14
   0 -14 -14 7.31575 6.42664  38
   0  14  14 4.29847 5.92577  39
   0 -14 -14 6.86004 5.75109  41
   0  14  14 11.0730 4.36951  31
   0 -14 -14 17.7853 4.53967  32
   0  14  14 20.5931 4.82613  27
   0  14  14 11.9618 5.95974  23
   0 -14 -14 11.1675 4.66828  26
   0  14  14 11.8889 6.06463  25
   0  14  15 249.503 19.0379  11
   0  14  15 260.576 19.5705  14
   0  14  15 245.437 19.6882  39
   0 -14 -15 287.699 20.3586  41
   0  14  15 260.278 18.1504  31
   0  14  15 257.795 18.1142  27
   0 -14 -15 240.394 18.4693  26
   0  14  15 273.239 20.1449  23
   0  14  15 251.246 19.9603  25
   0  14  16 57.7885 7.75738  14
   0  14  16 38.5872 6.23503  11
   0 -14 -16 40.3173 8.17763  41
   0 -14 -16 48.1222 6.85904  26
   0  14  16 64.6359 8.70665  25
   0  14  16 55.5543 8.24703  23
   0  14  16 38.2815 7.51112  39
   0  14  17 19.7166 5.90084  14
   0 -14 -17 10.7450 6.41647  41
   0 -14 -17 15.9626 5.29572  26
   0  14  17 19.3909 6.82896  23
   0  14  17 16.8652 6.94150  25
   0  14  17 16.7804 6.10441  39
   0 -14 -18 19.0066 6.82158  41
   0 -14 -18 12.8978 5.78715  26
   0  14  18 20.7040 7.06553  23
   0  14  18 20.5795 7.24649  25
   0  14  18 18.2574 6.18046  39
   0 -14 -19-1.16817 6.50905  41
   0 -14 -19 1.73573 5.13580  26
   0  14  19-3.58989 6.34996  23
   0  14  19-1.18889 6.34922  25
   0 -14 -20 1.12981 6.61982  41
   0 -14 -20-4.26643 5.96064  26
   0  14  20-2.27988 6.09138  23
   0  14  20-4.53307 6.35463  25
   0 -14 -20-6.18366 6.97387  38
   0 -14 -21 2.14435 5.90446  41
   0 -14 -21 1.64867 4.92837  26
   0  14  21-1.05585 6.43858  23
   0  14  21-1.04869 6.07662  25
   0 -14 -21 3.53205 6.67375  38
   0 -14 -22 0.99403 6.03301  41
   0 -14 -22-8.49639 5.21060  26
   0 -14 -22-4.37650 6.80104  38
   0  14  22 2.83300 5.78738  25
   0  14  22 3.79827 5.81945  23
   0 -14 -23 19.8513 6.83684  38
   0  14  23 5.04066 5.09766  23
   0  14  23 8.34299 5.88904  25
   0 -14 -23 18.7687 6.46087  41
   0 -15  22 7.57547 6.74353  18
   0 -15  22 8.67087 7.32602  21
   0  15 -22 7.19389 6.19383  43
   0 -15  22 7.05850 7.01410  28
   0 -15  22 9.33878 6.85345  24
   0 -15  21 2.35324 6.82079  18
   0 -15  21-5.89312 6.86900  21
   0  15 -21-2.26255 6.59330  43
   0  15 -21 1.94098 6.25655  34
   0 -15  21-2.13901 7.49677  30
   0 -15  21-10.4285 6.92038  28
   0 -15  21-1.07508 7.07901  29
   0 -15  21-10.3385 7.53097  24
   0 -15  20-3.75117 7.40252  18
   0 -15  20 2.50569 6.77837  21
   0  15 -20 4.30728 6.69616  34
   0  15 -20 7.26745 7.13394  43
   0 -15  20 4.24074 8.10507  28
   0 -15  20 4.91271 7.41941  29
   0 -15  20 2.44376 7.45407  30
   0 -15  20 9.80923 8.16609  24
   0 -15  19 17.8465 8.30204  28
   0 -15  19 17.5034 7.82705  30
   0 -15  19 23.0113 8.47523  29
   0  15 -19 10.4864 6.93566  34
   0 -15  19 17.7047 8.33192  24
   0  15 -18 16.0157 7.67440  34
   0 -15  18 13.7169 8.78216  24
   0 -15  18 14.5979 8.27737  29
   0 -15  18 5.80839 8.59608  30
   0 -15  18 18.4352 8.80325  28
   0 -15  18 17.7866 5.55624  15
   0  15 -17-1.31519 7.11194  43
   0 -15  17-4.57687 8.40122  29
   0 -15  17 6.07244 8.70121  30
   0 -15  17-3.74287 5.94992  15
   0  15 -17 5.12434 6.62141  34
   0  15 -16 146.358 13.5248  43
   0 -15  16 156.270 15.3546  30
   0 -15  16 131.912 14.7611  29
   0 -15  16 113.842 11.5585  15
   0  15 -16 114.064 13.0884  34
   0  15 -15 72.0266 10.1125  43
   0 -15  15 69.7683 9.50194  42
   0 -15  15 60.0625 11.1444  30
   0 -15  15 84.1807 12.0919  29
   0 -15  15 57.7269 7.69449  15
   0  15 -15 50.2174 9.04981  34
   0  15 -14-6.25714 7.21222  43
   0 -15  14-3.44455 6.09303  42
   0 -15  14 3.16776 8.45864  29
   0 -15  14-4.34004 7.57786  28
   0 -15  14 14.1859 8.36426  30
   0 -15  14-0.84572 5.37795  15
   0 -15  13 32.6134 5.68342  15
   0  15 -13 21.9007 5.48576   4
   0  15 -13 36.4054 5.72702   3
   0  15 -13 20.5451 6.91960  43
   0 -15  13 33.1062 6.79315  42
   0 -15  13 21.8952 8.73788  29
   0 -15  13 15.5641 8.59634  30
   0 -15  13 40.2172 8.39100  28
   0 -15  13 28.9122 8.29181  24
   0 -15  12 1.47911 4.33136  15
   0  15 -12 5.91946 4.91085   3
   0  15 -12-0.74105 4.79579   4
   0  15 -12 4.64907 5.88450  43
   0 -15  12-6.31405 5.79524  42
   0  15 -12-3.81846 6.53430  34
   0 -15  12 3.96617 6.87938  28
   0 -15  12-1.53334 7.92537  29
   0 -15  12-1.52598 8.20085  30
   0  15 -12 1.04516 6.15308  25
   0  15 -12 1.05472 6.01219  23
   0 -15  12 5.25008 6.69179  24
   0 -15  11 28.5553 4.98113  15
   0  15 -11 28.7980 5.84162   4
   0  15 -11 23.9808 5.91609   3
   0 -15  11 30.0317 6.53167  42
   0  15 -11 15.5108 6.35096  43
   0  15 -11 19.7308 6.76031  34
   0 -15  11 23.8102 8.63331  30
   0 -15  11 13.8074 6.79326  28
   0 -15  11 17.9435 8.29321  29
   0 -15  11 19.9390 7.22771  24
   0  15 -11 14.1122 6.20198  23
   0  15 -11 16.9973 6.27021  25
   0 -15  10 11.1191 4.17143  15
   0  15 -10 14.3161 6.00518   3
   0  15 -10 14.3182 5.85494   4
   0  15 -10 6.30140 5.77785  43
   0 -15  10 7.61390 5.69661  42
   0 -15  10 10.8960 4.13953  44
   0  15 -10 15.4434 6.15819  34
   0 -15  10 24.6752 8.08579  29
   0 -15  10 10.1120 7.61487  30
   0 -15  10 8.32139 6.12079  28
   0 -15  10 31.8666 7.31666  24
   0  15 -10 21.8272 6.09481  25
   0  15 -10 21.9770 6.05469  23
   0  15  -9-2.30570 3.29001  16
   0 -15   9-3.32852 3.69664  15
   0 -15   9 5.30362 4.38157  44
   0 -15   9-5.43263 5.16100  42
   0  15  -9-0.98876 5.85098  43
   0  15  -9-3.48230 5.70603   4
   0  15  -9 2.61245 5.28422   3
   0  15  -9-2.27702 5.38625  34
   0 -15   9 2.24364 5.71932  28
   0 -15   9-4.20530 7.34238  29
   0 -15   9 6.97564 7.16192  30
   0 -15   9 4.45522 5.91031  24
   0  15  -9 1.80790 5.00736  23
   0  15  -9 6.28941 5.09285  25
   0 -15   8 172.487 13.9340  15
   0  15  -8 178.092 13.9411  16
   0  15  -8 205.893 15.8852  43
   0 -15   8 198.711 15.0111  44
   0 -15   8 202.300 15.5784  42
   0  15  -8 184.709 13.9513  39
   0  15  -8 192.656 15.7051   4
   0  15  -8 210.560 15.9701   3
   0  15  -8 211.934 16.5903  34
   0 -15   8 219.656 17.8213  30
   0 -15   8 222.042 17.7189  29
   0 -15   8 244.488 16.8456  28
   0 -15   8 202.990 16.5162  24
   0  15  -8 230.395 15.9114  25
   0  15  -8 225.510 15.7924  23
   0 -15   7 1.70753 3.10653  15
   0  15  -7 3.19052 3.20084  16
   0  15  -7 6.88858 5.20384  43
   0 -15   7 0.82756 4.92693  42
   0 -15   7 0.73183 4.48929  44
   0  15  -7 6.22004 3.55737  39
   0  15  -7-0.90489 5.35900   3
   0  15  -7 7.23617 5.38432   4
   0  15  -7-1.03613 5.46701  34
   0 -15   7 6.90795 5.66028  28
   0 -15   7 4.89682 5.64813  24
   0  15  -7 4.91768 4.59828  23
   0  15  -7 6.53956 4.86685  25
   0  15  -6 549.821 36.7964  16
   0 -15   6 532.372 36.4274  15
   0 -15   6 619.526 38.1827  42
   0  15  -6 587.074 38.0825  43
   0 -15   6 562.670 37.8458  44
   0  15  -6 560.796 37.2573  39
   0  15  -6 604.694 38.6373   4
   0  15  -6 573.786 38.4788   3
   0  15  -6 593.506 38.8140  34
   0 -15   6 606.283 38.5900  28
   0  15  -6 619.553 38.1606  25
   0 -15   6 586.747 38.5042  24
   0  15  -6 573.991 37.9748  23
   0  15  -5 80.3511 7.30383  16
   0 -15   5 72.8414 6.31882  15
   0  15  -5 87.8911 9.40262   4
   0  15  -5 98.9780 9.64488   3
   0 -15   5 82.8239 8.45145  44
   0  15  -5 89.7181 8.36814  43
   0 -15   5 93.4055 8.55460  42
   0  15  -5 78.9439 7.91892  39
   0  15  -5 90.6265 9.28334  34
   0 -15   5 74.1705 8.56614  28
   0 -15   5 99.2625 9.08614  24
   0  15  -5 80.2476 8.38266  23
   0  15  -5 87.0774 8.35008  25
   0  15  -4 103.235 8.94678  16
   0  15  -4 104.693 10.3336   4
   0  15  -4 106.547 10.2715   3
   0  15  -4 112.867 9.27125  43
   0 -15   4 105.695 9.63350  42
   0 -15   4 114.746 9.77600  44
   0  15  -4 114.092 9.39959  39
   0 -15   4 100.727 8.96377  17
   0 -15   4 102.390 8.99447  19
   0  15  -4 80.3993 9.04119  31
   0  15  -4 110.455 9.93863  34
   0 -15   4 141.385 11.6392  29
   0 -15   4 105.274 10.8022  30
   0  15  -4 98.4454 9.28497  27
   0 -15   4 105.146 9.57577  28
   0  15  -4 107.988 9.53798  23
   0  15  -4 103.237 9.44093  25
   0 -15   4 112.560 9.98238  24
   0  15  -3 60.3399 6.82415  16
   0  15  -3 72.6721 8.22463   4
   0  15  -3 65.1130 7.92516   3
   0  15  -3 40.8474 6.16849  43
   0 -15   3 55.7103 7.21069  44
   0 -15   3 71.5505 7.19602  42
   0  15  -3 74.8657 7.25413  39
   0 -15   3 69.9636 6.92340  17
   0 -15   3 64.9432 6.95212  19
   0  15  -3 55.6564 6.71677  31
   0  15  -3 59.1991 7.22234  34
   0  15  -3 61.4192 6.71063  27
   0 -15   3 83.1687 8.88161  29
   0 -15   3 73.6955 8.48692  30
   0 -15   3 47.6886 6.57660  28
   0 -15   3 75.7705 7.26380  24
   0  15  -3 52.1079 6.81706  25
   0  15  -3 58.1700 7.14200  23
   0  15  -2 11.1993 4.18878  16
   0 -15   2 3.47938 4.01041  42
   0  15  -2-4.23200 3.86678  43
   0 -15   2 0.81178 4.57553  44
   0  15  -2 2.99012 4.09194  39
   0 -15   2 0.67820 4.38879  19
   0 -15   2 0.92443 2.56554  21
   0 -15   2 0.92261 2.67141  18
   0 -15   2-1.35734 4.42955  17
   0  15  -2-2.34998 4.70656  34
   0  15  -2-0.65701 4.02578  31
   0  15  -2-1.95667 4.11011  27
   0 -15   2-0.61160 3.95782  28
   0 -15   2 9.65712 5.50462  29
   0 -15   2 2.88353 5.26139  30
   0  15  -2-2.21793 4.55179  25
   0  15  -2-3.70977 4.22921  23
   0 -15   2-0.60801 4.21306  24
   0  15  -1 80.5390 6.88858  16
   0 -15   1 62.6106 8.53050   2
   0 -15   1 69.7031 8.57370   1
   0  15  -1 61.7202 6.23148  43
   0 -15   1 69.6506 7.59439  44
   0 -15   1 64.3446 7.16373  42
   0  15  -1 71.1050 7.56631  39
   0  15  -1 62.6386 5.20232  20
   0 -15   1 73.1497 7.47528  17
   0 -15   1 51.8951 7.10051  19
   0  15  -1 68.8456 7.42984  34
   0  15  -1 73.0555 6.88490  31
   0 -15   1 47.1579 7.80516  30
   0  15  -1 67.2609 6.82479  27
   0 -15   1 72.4708 8.20184  29
   0 -15   1 72.5778 6.78599  28
   0  15  -1 65.3861 7.27397  25
   0  15  -1 70.1890 7.28882  23
   0 -15   1 60.2300 6.63056  24
   0  15   0 4.37048 3.74727  16
   0  15   0 0.82810 3.17198  43
   0 -15   0 5.93024 4.38274  44
   0 -15   0 4.76108 4.38643  42
   0  15   0-0.81759 4.50620  39
   0  15   0 3.83434 4.95808   4
   0  15   0 0.95809 5.24783   3
   0 -15   0 2.28526 5.14098   1
   0 -15   0-1.15938 5.91381   2
   0  15   0-0.67977 4.14935  34
   0  15   0 7.25539 3.93392  31
   0 -15   0 8.11469 5.39344  30
   0  15   0-1.19054 3.50938  27
   0 -15   0 2.96336 3.61500  28
   0 -15   0 7.23254 5.18517  29
   0  15   0 5.85935 4.17904  25
   0  15   0 3.68736 4.32289  23
   0 -15   0 4.92563 3.70119  24
   0  15   1 158.063 10.7086  16
   0 -15  -1 131.033 11.0465  42
   0  15   1 134.702 9.83629  43
   0 -15  -1 131.425 11.5813  44
   0  15   1 140.309 11.5341  39
   0 -15  -1 134.903 12.5345   1
   0 -15  -1 128.757 12.4241   2
   0  15   1 130.912 11.8833   3
   0  15   1 150.099 12.2149   4
   0  15   1 144.370 11.0175  34
   0  15   1 135.961 10.6759  31
   0 -15  -1 119.990 10.0645  28
   0 -15  -1 127.089 11.8711  30
   0 -15  -1 131.600 11.8742  29
   0  15   1 159.270 10.9195  27
   0  15   1 144.894 11.3289  23
   0 -15  -1 125.056 10.2543  24
   0  15   1 121.755 11.0535  25
   0  15   2 368.821 26.6800  16
   0 -15  -2 401.267 27.2904  42
   0 -15  -2 424.791 28.0372  44
   0  15   2 427.613 28.0203  39
   0 -15  -2 419.104 27.6010  38
   0  15   2 409.292 28.2072   3
   0  15   2 404.745 28.1236   4
   0  15   2 404.446 26.8269  31
   0  15   2 412.820 26.8719  34
   0 -15  -2 382.729 26.1664  28
   0  15   2 410.686 26.7823  27
   0 -15  -2 462.156 28.3725  29
   0 -15  -2 404.057 28.0484  30
   0  15   2 412.880 27.4446  23
   0 -15  -2 382.925 26.1683  24
   0  15   2 429.269 27.5421  25
   0  15   3 55.2644 6.10495  16
   0 -15  -3 56.8524 6.86377  42
   0 -15  -3 61.9128 7.36551  44
   0 -15  -3 48.7544 6.72597  38
   0  15   3 45.2019 7.37326   4
   0  15   3 67.7697 8.01487   3
   0  15   3 59.5524 6.08465  31
   0  15   3 43.2322 5.66492  34
   0 -15  -3 59.2173 7.58634  30
   0  15   3 57.9300 5.99096  27
   0 -15  -3 69.4636 8.03963  29
   0  15   3 72.3999 7.23534  25
   0  15   3 57.7795 6.80631  23
   0  15   4 177.976 13.6672  16
   0 -15  -4 188.563 14.2397  42
   0 -15  -4 172.059 14.3226  38
   0  15   4 165.180 14.6773   3
   0  15   4 180.126 14.8376   4
   0  15   4 198.689 13.1840  34
   0  15   4 185.497 13.4185  31
   0 -15  -4 187.819 14.7648  30
   0 -15  -4 175.451 14.5185  29
   0  15   4 197.630 13.4154  27
   0  15   4 209.147 14.4689  25
   0  15   4 161.641 14.0048  23
   0 -15  -5 19.5650 5.46320  41
   0 -15  -5 16.2694 5.09645  42
   0  15   5 13.1433 5.68256  39
   0 -15  -5 15.6987 5.07287  38
   0  15   5 28.5879 6.44309   3
   0  15   5 18.4453 5.79105   4
   0  15   5 19.8814 4.23939  31
   0 -15  -5 9.64073 5.27806  30
   0  15   5 18.8153 4.13196  27
   0 -15  -5 22.4216 5.80547  29
   0  15   5 23.2418 4.82916  16
   0 -15  -6 247.548 18.3551  44
   0 -15  -6 241.621 17.6672  42
   0 -15  -6 234.669 18.0924  41
   0 -15  -6 249.377 18.2806  38
   0  15   6 251.115 18.7402  39
   0  15   6 244.966 18.2267   3
   0  15   6 229.503 18.2025   4
   0  15   6 240.756 16.8764  31
   0 -15  -6 255.851 17.9568  30
   0  15   6 246.727 16.7994  27
   0 -15  -6 240.763 17.7625  29
   0  15   6 234.702 17.5881  16
   0 -15  -7 17.1419 5.45080  38
   0  15   7 16.0292 5.56716  39
   0  15   7 12.6055 5.41189   3
   0  15   7 11.6992 5.40923   4
   0  15   7 16.6989 3.78260  31
   0 -15  -7 17.9686 5.15660  30
   0 -15  -7 12.3853 4.71848  29
   0  15   7 11.0281 3.68014  27
   0 -15  -7 19.3685 5.64939  41
   0 -15  -7 25.0709 5.13031  42
   0 -15  -7 13.9124 5.62533  44
   0  15   8 92.7508 9.93197  39
   0 -15  -8 100.766 9.39677  38
   0  15   8 84.1667 9.24117   3
   0  15   8 93.8646 9.49495   4
   0  15   8 86.5815 7.78385  31
   0 -15  -8 90.0935 8.45387  30
   0  15   8 80.8622 7.61075  27
   0 -15  -8 90.1620 8.40454  29
   0 -15  -8 83.4272 9.22800  44
   0 -15  -8 100.868 9.45967  41
   0 -15  -8 72.1422 8.85105  42
   0 -15  -9 132.359 10.7257  42
   0 -15  -9 132.602 11.3890  41
   0 -15  -9 119.225 11.2584  38
   0  15   9 113.214 11.4105  39
   0  15   9 124.438 11.0598   4
   0  15   9 103.599 10.7362   3
   0  15   9 115.402 9.52291  31
   0 -15  -9 114.111 9.99651  29
   0  15   9 112.928 9.46248  27
   0 -15  -9 126.007 10.0894  30
   0  15   9 127.548 10.7305  14
   0  15  10 36.7077 6.13706  14
   0 -15 -10 39.2014 7.39759  41
   0 -15 -10 30.3502 6.45787  42
   0 -15 -10 49.2809 7.96352  38
   0  15  10 41.6278 7.72705  39
   0  15  10 51.6533 7.15700   4
   0  15  10 42.3746 7.07118   3
   0  15  10 38.1839 5.38620  31
   0  15  10 55.5410 5.63998  27
   0  15  10 43.9571 7.06291  25
   0  15  10 35.5939 6.93739  23
   0  15  11 4.59490 4.45487  14
   0 -15 -11 4.30362 5.52581  41
   0 -15 -11 2.28778 6.22599  38
   0  15  11 1.13733 5.80089  39
   0  15  11 4.06327 5.14706   4
   0  15  11 2.43702 5.48134   3
   0  15  11 2.85403 3.82284  31
   0  15  11 5.60070 3.72078  27
   0  15  11-0.98995 5.18809  25
   0  15  11-0.99618 5.25492  23
   0  15  12 101.101 10.6356  14
   0 -15 -12 137.185 12.3179  41
   0  15  12 138.550 12.2342  39
   0 -15 -12 117.806 12.1565  38
   0  15  12 133.753 11.0509   3
   0  15  12 124.759 11.0189   4
   0  15  12 126.273 10.1520  31
   0 -15 -12 142.251 11.0816  32
   0  15  12 123.329 10.0580  27
   0  15  12 127.391 11.6478  25
   0  15  12 106.481 10.9921  23
   0  15  13 118.739 11.5390  14
   0  15  13 111.219 12.2410  39
   0 -15 -13 137.762 12.9477  38
   0 -15 -13 127.529 12.6757  41
   0  15  13 134.800 10.5526  31
   0 -15 -13 142.799 11.1791  32
   0  15  13 129.036 10.5821  27
   0  15  13 135.641 12.3507  25
   0  15  13 135.452 12.2279  23
   0 -15 -14 7.04777 6.47736  41
   0 -15 -14 3.88811 4.65220  32
   0  15  14 2.00692 5.05587  14
   0  15  14 5.53171 6.06557  25
   0  15  14 3.33879 5.80104  23
   0 -15 -14 11.4017 7.34839  38
   0  15  14 11.4017 6.36206  39
   0 -15 -15 176.179 15.7663  41
   0  15  15 184.991 14.9928  14
   0  15  15 185.826 15.4779  23
   0  15  15 182.392 15.5236  25
   0 -15 -15 159.355 15.4455  38
   0  15  15 190.497 15.4653  39
   0 -15 -16 23.8997 7.38373  41
   0  15  16 27.5389 6.18988  14
   0  15  16 42.7543 7.97287  23
   0  15  16 34.2353 7.66983  25
   0  15  16 27.1366 7.29723  39
   0 -15 -17 64.1282 8.92954  41
   0  15  17 47.2533 7.73986  14
   0  15  17 50.6630 9.02005  23
   0  15  17 69.5494 9.17481  25
   0  15  17 55.4060 8.35409  39
   0 -15 -18 25.7053 7.55773  41
   0  15  18 52.5237 7.74728  14
   0  15  18 41.4330 7.22200  39
   0  15  18 55.2752 8.60601  23
   0  15  18 51.3588 8.79666  25
   0  15  19 71.4967 9.43939  23
   0  15  19 50.0938 8.71485  25
   0 -15 -19 64.6317 9.02868  41
   0 -15 -20 13.2540 6.96232  38
   0  15  20 5.52951 6.25375  23
   0  15  20 6.59642 6.42433  25
   0 -15 -20 8.64506 6.48007  41
   0 -15 -21 10.1878 6.39327  38
   0  15  21 6.06743 5.93611  23
   0  15  21 8.05170 5.96978  25
   0 -15 -21 3.03059 6.11356  41
   0 -15 -22 2.08207 6.06929  38
   0 -15 -22 0.92151 5.31629  41
   0  15  22 5.36865 5.56649  25
   0  15  22 8.10169 5.78003  23
   0 -16  21 1.08290 6.40807  21
   0 -16  21 1.08131 6.99735  18
   0  16 -21-4.28336 6.71726  43
   0  16 -21-5.62409 5.77100  34
   0 -16  21-3.67322 7.31979  28
   0 -16  21 7.09486 6.99661  30
   0 -16  21 6.11349 6.56510  29
   0 -16  21 4.86016 7.93024  24
   0  16 -20 4.21008 6.79295  34
   0 -16  20 8.00049 7.56830  24
   0 -16  20 11.6113 7.96405  30
   0 -16  20 5.37474 7.62643  28
   0 -16  20 4.66854 7.78716  29
   0 -16  20 10.4698 7.17292  18
   0 -16  20 2.33111 7.11812  21
   0  16 -19 5.74774 6.87335  34
   0 -16  19 1.41627 7.75343  24
   0 -16  19 9.99896 7.43362  28
   0 -16  19-7.82589 7.26855  29
   0 -16  19-6.48839 7.68003  30
   0 -16  19 6.13259 6.59247  21
   0 -16  19 3.67242 6.49696  18
   0 -16  18 9.87219 8.26570  30
   0 -16  18 34.0190 8.85644  29
   0  16 -18 12.3029 6.91513  34
   0  16 -18 10.2037 7.28666  43
   0 -16  18 12.8689 7.75359  42
   0 -16  17-4.48336 8.28285  29
   0 -16  17 10.4064 8.47816  30
   0  16 -17-1.29026 7.06792  34
   0  16 -17 9.08873 7.11239  43
   0 -16  17 8.37553 6.82549  42
   0 -16  16 30.8448 9.91829  30
   0 -16  16 38.7574 9.88107  29
   0  16 -16 19.9557 7.90470  34
   0  16 -16 23.4860 8.29599  43
   0 -16  16 33.7298 7.95661  42
   0 -16  15 3.28040 4.95856  15
   0 -16  15 6.28567 8.55352  30
   0 -16  15 3.15916 8.27765  29
   0 -16  15 1.49314 8.02819  28
   0 -16  15-1.48152 7.60966  24
   0 -16  15 2.38831 6.58080  42
   0  16 -15 15.5180 7.29316  43
   0 -16  14 15.6690 5.00058  15
   0 -16  14 30.3913 7.38693  42
   0  16 -14 21.6334 6.84802  43
   0 -16  14 31.7358 9.50657  29
   0 -16  14 17.3650 8.34685  30
   0 -16  14 16.0150 7.90650  28
   0 -16  14 4.33527 7.70355  24
   0 -16  13 101.896 9.87976  15
   0  16 -13 107.930 10.3540   3
   0  16 -13 129.035 10.7321   4
   0 -16  13 135.931 12.1563  42
   0  16 -13 122.573 12.2257  43
   0 -16  13 118.128 12.8527  28
   0 -16  13 123.344 13.7523  30
   0 -16  13 105.113 13.4089  29
   0 -16  13 117.214 13.1098  24
   0 -16  12 61.9368 7.03289  15
   0  16 -12 72.4320 8.42651   4
   0  16 -12 66.7579 8.16947   3
   0  16 -12 60.9674 9.17653  43
   0 -16  12 85.0610 9.41181  42
   0  16 -12 87.1376 10.8442  34
   0 -16  12 60.4046 11.0887  29
   0 -16  12 52.4089 10.7284  30
   0 -16  12 102.613 10.9024  28
   0  16 -12 74.9013 9.19428  23
   0 -16  12 54.9549 9.63114  24
   0  16 -12 69.9120 8.98985  25
   0 -16  11 32.2549 4.89298  15
   0  16 -11 35.3536 6.79992   4
   0  16 -11 16.3711 6.21853   3
   0 -16  11 48.0468 7.32831  42
   0  16 -11 24.0535 6.56326  43
   0  16 -11 51.4240 8.15705  34
   0 -16  11 25.7133 8.32853  30
   0 -16  11 36.1188 7.92224  28
   0 -16  11 19.7571 8.70826  29
   0  16 -11 25.1803 6.46827  23
   0 -16  11 23.0405 7.97649  24
   0  16 -11 22.8953 6.60028  25
   0 -16  10 30.4488 4.72346  15
   0  16 -10 18.1935 6.36631   4
   0  16 -10 31.8333 6.81834   3
   0 -16  10 13.0015 6.30239  42
   0 -16  10 31.2863 5.43834  44
   0  16 -10 36.0654 7.39132  43
   0  16 -10 34.8278 7.17506  34
   0 -16  10 22.2768 8.63418  30
   0 -16  10 31.3457 9.55845  29
   0 -16  10 23.3367 7.42774  28
   0 -16  10 18.2824 7.51780  24
   0  16 -10 31.1751 6.56121  23
   0  16 -10 34.9321 6.70543  25
   0 -16   9 191.846 14.4231  15
   0 -16   9 205.566 15.4419  44
   0  16  -9 221.744 16.6643  43
   0 -16   9 223.315 16.4410  42
   0  16  -9 200.549 16.3624   3
   0  16  -9 218.548 16.4026   4
   0  16  -9 222.844 17.3467  34
   0 -16   9 181.793 17.9154  30
   0 -16   9 200.112 18.0668  29
   0 -16   9 216.491 17.2841  28
   0  16  -9 220.932 16.5169  23
   0 -16   9 177.876 16.6388  24
   0  16  -9 192.861 16.0499  25
   0  16  -8 77.6514 6.97899  16
   0 -16   8 75.4949 6.82252  15
   0 -16   8 80.9538 8.40979  44
   0 -16   8 83.7829 9.24389  42
   0  16  -8 91.7324 9.30969  43
   0  16  -8 73.8487 7.04488  39
   0  16  -8 71.6864 9.07429   4
   0  16  -8 71.7076 9.22442   3
   0  16  -8 66.6741 9.38475  34
   0 -16   8 79.4274 10.5375  30
   0 -16   8 61.6204 10.2741  29
   0 -16   8 65.7647 9.29901  28
   0 -16   8 85.9333 9.87259  24
   0  16  -8 85.5169 8.77786  23
   0  16  -8 95.1643 9.00305  25
   0  16  -7 4.21191 3.52418  16
   0 -16   7 2.38524 4.80162  44
   0 -16   7 5.31971 5.19285  42
   0  16  -7-2.69187 5.08672  43
   0  16  -7-1.11993 4.18951  39
   0  16  -7-6.91790 5.96804   4
   0  16  -7-4.94295 5.82034   3
   0  16  -7-4.39770 6.43897  34
   0 -16   7 6.14182 6.18157  28
   0 -16   7 13.2072 6.74270  24
   0  16  -7 7.05756 5.27458  25
   0  16  -7 0.88462 4.98667  23
   0  16  -6 331.585 24.0591  16
   0  16  -6 390.211 25.5748  43
   0 -16   6 357.456 25.3646  44
   0 -16   6 365.504 25.5369  42
   0  16  -6 358.678 24.6919  39
   0  16  -6 361.591 25.9588   4
   0  16  -6 365.749 25.9895   3
   0  16  -6 379.158 26.2196  34
   0 -16   6 403.822 26.1647  28
   0  16  -6 350.976 25.3762  25
   0 -16   6 401.496 26.1817  24
   0  16  -6 359.280 25.3699  23
   0  16  -5 494.015 32.6014  16
   0 -16   5 534.813 33.9031  44
   0 -16   5 501.757 33.6455  42
   0  16  -5 468.141 33.3492  43
   0  16  -5 509.469 33.2832  39
   0  16  -5 502.135 34.3495   3
   0  16  -5 478.552 34.1780   4
   0  16  -5 522.016 34.3519  34
   0 -16   5 560.220 34.1522  28
   0  16  -5 504.512 33.6988  23
   0 -16   5 504.122 33.8655  24
   0  16  -5 460.724 33.5175  25
   0  16  -4 70.1806 7.23480  16
   0  16  -4 81.1106 9.05326   3
   0  16  -4 88.3111 9.46536   4
   0  16  -4 72.6011 7.74470  43
   0 -16   4 78.4881 8.38442  44
   0 -16   4 69.7875 8.38445  42
   0  16  -4 79.5256 8.13981  39
   0  16  -4 92.0330 9.00201  34
   0 -16   4 79.0595 9.82971  30
   0 -16   4 73.2367 8.11607  28
   0 -16   4 82.8838 10.1284  29
   0  16  -4 73.6336 8.22695  23
   0 -16   4 75.8539 8.43945  24
   0  16  -4 73.4943 8.24640  25
   0  16  -3 70.1353 7.44244  16
   0  16  -3 76.8309 9.20539   3
   0  16  -3 75.8034 9.01411   4
   0  16  -3 76.1340 7.39542  43
   0 -16   3 66.9934 7.84187  42
   0 -16   3 86.2200 8.53392  44
   0  16  -3 97.2609 8.41413  39
   0 -16   3 70.1077 6.36081  18
   0 -16   3 60.5331 6.22297  21
   0  16  -3 75.3238 8.54809  34
   0  16  -3 76.2475 7.81563  31
   0  16  -3 81.6586 7.83343  27
   0 -16   3 71.3395 9.30737  29
   0 -16   3 79.7427 9.45794  30
   0 -16   3 70.9950 7.79369  28
   0  16  -3 86.7422 8.21146  25
   0 -16   3 67.0491 7.72859  24
   0  16  -3 72.1424 8.02767  23
   0  16  -2 74.1001 7.88248  16
   0  16  -2 70.9848 7.93808  39
   0 -16   2 70.9267 7.99812  42
   0  16  -2 78.9920 7.09361  43
   0 -16   2 72.9810 8.18784  44
   0  16  -2 88.9787 7.85428  31
   0  16  -2 75.1331 8.24946  34
   0 -16   2 78.8454 9.45189  29
   0 -16   2 61.2762 7.24463  28
   0 -16   2 88.9296 9.41709  30
   0  16  -2 71.4064 7.52488  27
   0 -16   2 71.8260 7.54235  24
   0  16  -2 65.1138 7.95517  25
   0  16  -2 78.2497 8.17104  23
   0  16  -1 82.8704 7.65342  16
   0  16  -1 57.9682 6.29054  43
   0 -16   1 76.6670 7.71723  42
   0 -16   1 59.1511 7.90869  44
   0  16  -1 59.6999 7.59344  39
   0  16  -1 49.9307 6.70514  31
   0  16  -1 65.4552 7.36898  34
   0 -16   1 69.9388 8.54560  29
   0 -16   1 77.4765 6.92915  28
   0 -16   1 56.4902 8.27291  30
   0  16  -1 59.7530 6.82169  27
   0 -16   1 54.3711 6.38299  24
   0  16  -1 69.7620 7.70592  25
   0  16  -1 91.1120 8.08476  23
   0  16   0 31.1789 5.40815  16
   0  16   0 28.2536 4.51420  43
   0 -16   0 29.1780 5.67708  42
   0 -16   0 32.5543 6.18825  44
   0  16   0 32.9918 6.19539  39
   0  16   0 40.1746 7.03816   3
   0  16   0 39.1217 6.77595   4
   0  16   0 42.3788 5.96220  34
   0  16   0 39.4740 5.32124  31
   0 -16   0 37.6340 7.09399  29
   0 -16   0 32.3844 4.88635  28
   0 -16   0 17.7786 6.71897  30
   0  16   0 31.2287 5.16797  27
   0  16   0 25.5936 5.74776  25
   0  16   0 35.4304 5.94190  23
   0 -16   0 29.2396 4.91672  24
   0  16   1 159.769 12.6101  16
   0 -16  -1 158.068 13.1680  42
   0 -16  -1 231.059 14.6989  44
   0  16   1 167.824 13.8794  39
   0 -16  -1 182.838 13.5331  38
   0  16   1 188.612 14.4670   3
   0  16   1 175.985 14.3704   4
   0  16   1 176.191 12.9532  34
   0  16   1 162.509 12.6807  31
   0  16   1 174.375 12.7134  27
   0 -16  -1 156.973 14.0131  30
   0 -16  -1 159.981 14.0042  29
   0 -16  -1 160.529 12.1224  28
   0  16   1 166.517 13.2519  23
   0 -16  -1 151.159 12.0113  24
   0  16   1 149.177 12.9709  25
   0  16   2 405.677 26.7266  16
   0 -16  -2 408.721 27.9546  44
   0 -16  -2 397.992 27.2741  42
   0 -16  -2 439.629 27.7844  38
   0  16   2 403.172 27.9779  39
   0  16   2 414.365 28.3223   4
   0  16   2 398.633 28.2169   3
   0  16   2 402.112 26.7036  31
   0  16   2 401.262 26.7227  34
   0 -16  -2 387.460 28.0551  29
   0 -16  -2 406.658 28.1056  30
   0 -16  -2 412.662 25.9637  28
   0  16   2 378.333 26.5740  27
   0  16   2 405.881 27.4192  25
   0  16   2 409.303 27.5060  23
   0 -16  -2 362.378 25.8448  24
   0  16   3 544.771 36.5354  16
   0 -16  -3 576.088 37.1293  42
   0 -16  -3 545.002 37.6795  44
   0  16   3 549.252 37.8853  39
   0 -16  -3 519.609 37.1441  38
   0  16   3 546.853 37.8175   3
   0  16   3 565.543 38.0121   4
   0  16   3 597.376 36.5484  31
   0  16   3 529.664 36.1657  34
   0 -16  -3 601.851 37.8475  29
   0 -16  -3 588.405 37.8325  30
   0  16   3 575.909 36.4319  27
   0  16   3 530.996 37.0962  23
   0  16   3 576.848 37.2999  25
   0  16   4 125.866 11.2727  16
   0 -16  -4 146.765 11.9750  42
   0 -16  -4 140.355 12.1719  38
   0  16   4 128.951 12.2670   4
   0  16   4 145.314 12.6010   3
   0  16   4 145.137 10.6310  34
   0  16   4 136.985 11.0105  31
   0  16   4 134.396 10.8563  27
   0 -16  -4 142.059 12.5828  29
   0 -16  -4 145.240 12.5786  30
   0  16   4 147.506 12.0806  23
   0  16   4 145.444 12.0208  25
   0  16   5 7.39484 4.69278  16
   0 -16  -5 7.17927 4.95905  42
   0 -16  -5 13.4771 5.55074  41
   0 -16  -5 8.55153 5.23713  38
   0  16   5 18.2241 5.76768   3
   0  16   5 16.1910 6.07698   4
   0  16   5 16.1132 4.17603  31
   0 -16  -5 14.7503 5.67699  29
   0 -16  -5 11.3180 5.86161  30
   0  16   5 12.3018 3.97836  27
   0  16   5 19.3883 5.28192  23
   0  16   5 21.8500 5.18646  25
   0 -16  -6 125.277 10.4957  42
   0 -16  -6 94.4120 10.3222  41
   0 -16  -6 125.444 10.9856  38
   0  16   6 128.177 11.2602  39
   0  16   6 89.8224 10.3857   4
   0  16   6 90.8666 10.2842   3
   0  16   6 107.335 9.06780  31
   0 -16  -6 104.912 10.3397  30
   0 -16  -6 119.811 10.4197  29
   0  16   6 114.781 9.20984  27
   0  16   6 120.905 10.0397  16
   0 -16  -7 501.870 35.7434  42
   0 -16  -7 536.281 36.4728  44
   0 -16  -7 498.322 36.2335  41
   0  16   7 538.223 37.0413  39
   0 -16  -7 551.365 36.6606  38
   0  16   7 506.485 36.2659   3
   0  16   7 543.582 36.4786   4
   0  16   7 560.723 35.0662  31
   0  16   7 559.151 34.9856  27
   0 -16  -7 556.093 35.6909  29
   0 -16  -7 515.897 35.5360  30
   0  16   7 564.323 35.9725  16
   0  16   8 65.5708 8.64179  39
   0 -16  -8 65.4021 8.50767  38
   0  16   8 68.8496 8.55124   3
   0  16   8 55.2496 8.30691   4
   0  16   8 71.5687 6.85846  31
   0  16   8 81.3098 6.86031  27
   0 -16  -8 61.0836 7.59965  30
   0 -16  -8 60.6973 7.54336  29
   0 -16  -8 64.3194 8.05428  42
   0 -16  -8 61.9908 8.41618  41
   0  16   9 74.8618 10.0273  39
   0 -16  -9 99.4167 10.4015  38
   0  16   9 81.4836 9.65714   3
   0  16   9 84.2887 9.82053   4
   0  16   9 92.5825 8.05495  31
   0 -16  -9 96.4113 8.61882  29
   0 -16  -9 103.006 8.82331  30
   0  16   9 78.1527 7.65489  27
   0 -16  -9 114.401 10.2700  41
   0 -16  -9 88.2084 9.09528  42
   0  16  10 34.8100 7.01799  39
   0 -16 -10 19.7606 6.62323  38
   0  16  10 10.1093 6.03108   4
   0  16  10 33.0907 6.79309   3
   0  16  10 32.3491 4.69415  31
   0  16  10 21.0698 4.47326  27
   0 -16 -10 13.3393 5.09979  42
   0 -16 -10 22.8270 6.34892  41
   0  16  11 36.5621 6.34624  14
   0 -16 -11 46.0882 7.58216  41
   0  16  11 59.2151 8.40518  39
   0 -16 -11 45.8070 8.03480  38
   0  16  11 44.7644 6.92942   3
   0  16  11 37.7569 6.70720   4
   0  16  11 49.1297 5.57897  31
   0  16  11 33.4884 5.16216  27
   0  16  11 47.7631 7.31845  25
   0  16  11 40.7774 7.28215  23
   0  16  12 4.90697 5.22342   4
   0  16  12-1.63404 5.24128   3
   0 -16 -12 1.15584 6.32690  41
   0 -16 -12 5.53573 4.79878  32
   0  16  12 14.5374 6.71072  39
   0 -16 -12-1.24485 6.16772  38
   0  16  12-5.87015 5.35538  14
   0  16  12-6.41023 5.81277  25
   0  16  12-2.15267 6.06656  23
   0 -16 -13 7.08009 6.43462  41
   0 -16 -13 8.88184 5.04969  32
   0  16  13 12.0871 6.59037  39
   0 -16 -13 7.66300 6.43464  38
   0  16  13 11.9386 5.01971  14
   0  16  13 4.40802 5.93782  23
   0  16  13-2.18902 5.97054  25
   0 -16 -14 484.119 34.5250  41
   0 -16 -14 478.252 32.5444  32
   0  16  14 464.399 33.4885  14
   0  16  14 504.766 34.0871  25
   0  16  14 507.002 34.0760  23
   0  16  14 502.194 34.3325  39
   0 -16 -14 505.907 34.7676  38
   0 -16 -15 27.5718 7.31147  41
   0  16  15 29.9221 6.26597  14
   0  16  15 25.4475 6.82691  25
   0  16  15 30.2588 7.17929  23
   0 -16 -15 26.4268 7.23177  38
   0  16  15 33.8940 7.60743  39
   0 -16 -16 65.4711 9.50525  41
   0  16  16 60.6056 8.27743  14
   0  16  16 80.5916 9.71040  23
   0  16  16 84.8075 9.96905  25
   0  16  16 75.2512 9.73860  39
   0 -16 -16 68.8518 9.59313  38
   0 -16 -17 65.3886 9.01179  41
   0  16  17 74.4511 8.85106  14
   0  16  17 57.9903 9.21558  25
   0  16  17 85.8055 9.80320  23
   0  16  17 75.8404 9.82344  39
   0 -16 -18 181.282 16.5350  41
   0  16  18 206.286 16.1606  14
   0  16  18 196.884 15.8897  39
   0  16  18 204.413 16.9348  23
   0  16  18 203.124 17.0717  25
   0  16  19 56.1186 8.90421  25
   0  16  19 47.4334 8.45091  23
   0 -16 -19 43.3865 7.70313  41
   0  16  20 3.18148 5.96290  23
   0  16  20 14.7541 6.22289  25
   0 -16 -20 6.10242 6.28048  41
   0 -16 -21 10.7332 6.68236  38
   0  16  21 5.75719 5.74980  23
   0  16  21 8.57883 6.15432  25
   0 -16 -21 2.80812 5.32031  41
   0 -16 -22 25.2931 6.62693  38
   0  16  22 42.6700 6.81819  25
   0  17 -20-4.03744 6.44778  34
   0 -17  20-0.99210 6.44872  42
   0 -17  20 2.19408 7.60245  30
   0 -17  20 2.20562 7.28959  29
   0 -17  20-3.17611 6.26600  21
   0 -17  20-5.28928 6.38872  18
   0  17 -19 3.34984 7.21088  34
   0 -17  19 14.9386 6.80218  42
   0  17 -19 11.6887 7.10936  43
   0 -17  19 14.8513 8.16006  30
   0 -17  19 2.48807 7.63799  29
   0 -17  19-2.25227 6.95018  18
   0 -17  19 11.2824 7.06145  21
   0  17 -18 12.0744 6.85564  34
   0 -17  18 2.25249 6.64208  42
   0  17 -18 18.3906 8.01190  43
   0 -17  18 8.09991 8.39968  30
   0 -17  18 4.07055 8.08028  29
   0 -17  18-1.17280 7.02255  18
   0 -17  18 5.87252 6.96154  21
   0 -17  17 1.19486 7.54451  18
   0 -17  17 14.3674 7.62786  21
   0  17 -17 8.84295 7.01391  43
   0 -17  17 13.9958 7.52984  42
   0 -17  17 1.45369 7.92347  28
   0 -17  17 8.70465 7.76214  29
   0 -17  17 2.88702 8.55518  30
   0 -17  17 20.1799 8.88709  24
   0  17 -17 2.55562 6.84042  34
   0  17 -16 3.84667 6.96780  43
   0 -17  16 16.6234 7.97415  42
   0 -17  16 3.01991 8.34342  30
   0 -17  16 6.06996 8.28504  29
   0 -17  16 13.2480 8.51110  28
   0 -17  16 11.6799 8.30420  24
   0  17 -16 26.5220 8.23211  34
   0 -17  15-1.18910 7.10914  42
   0  17 -15 2.57335 7.12785  43
   0 -17  15 4.36099 7.66453  24
   0 -17  15-4.65064 8.73785  29
   0 -17  15 1.54220 8.93623  30
   0 -17  15 5.86386 8.07306  28
   0 -17  14 4.70004 6.47684  42
   0  17 -14 1.27481 6.85688  43
   0 -17  14-3.14192 8.75796  29
   0 -17  14 7.21407 7.95038  28
   0 -17  14 6.25158 8.76348  30
   0 -17  14 14.3074 8.02328  24
   0 -17  13-8.04692 6.62497  42
   0  17 -13-3.75171 6.67851  43
   0  17 -13-4.10967 6.78731  34
   0  17 -13 0.74439 4.87908   3
   0  17 -13 3.73923 5.04381   4
   0 -17  13 9.39674 8.82721  30
   0 -17  13 11.0191 9.21865  29
   0 -17  13 8.39543 7.28081  28
   0 -17  13-1.38847 7.27279  24
   0  17 -12-2.43562 6.42091  43
   0 -17  12-4.46398 6.21848  42
   0  17 -12 4.05701 7.17630  34
   0  17 -12 5.04814 5.39774   3
   0  17 -12 5.90532 5.36456   4
   0 -17  12 9.47217 7.08805  28
   0 -17  12 6.22776 8.26198  30
   0 -17  12-6.25957 7.81043  29
   0  17 -12-8.78094 6.66073  25
   0  17 -12 2.21145 6.08922  23
   0 -17  12 1.34345 6.99071  24
   0 -17  11-1.07822 5.93983  42
   0  17 -11-2.34630 6.14718  43
   0  17 -11 1.32452 6.51620  34
   0  17 -11 0.91778 5.48926   4
   0  17 -11-3.66580 5.50890   3
   0 -17  11-6.18743 7.72203  29
   0 -17  11-6.15614 8.57699  30
   0 -17  11-3.90489 6.72966  28
   0 -17  11-1.29168 6.72316  24
   0  17 -11-5.42823 6.29271  23
   0  17 -11-3.22760 6.36867  25
   0  17 -10 4.47724 6.20264  43
   0 -17  10 2.08218 5.83694  42
   0  17 -10-3.86657 6.79734  34
   0  17 -10 0.97279 5.90547   4
   0  17 -10-0.97211 5.81399   3
   0 -17  10 12.5100 7.17223  28
   0 -17  10 6.08147 7.80669  29
   0 -17  10 6.05086 7.49682  30
   0  17 -10 8.34906 6.24137  25
   0  17 -10-1.05166 5.86222  23
   0 -17  10 2.48131 6.71099  24
   0 -17   9 9.04183 5.60933  42
   0 -17   9 4.57327 4.92424  44
   0  17  -9 3.17725 5.84315  43
   0  17  -9 6.23925 6.37199  34
   0  17  -9 3.03645 6.21218   4
   0  17  -9 2.02369 5.96753   3
   0 -17   9 7.39633 8.05638  30
   0 -17   9 13.3804 7.89731  29
   0 -17   9 9.52204 7.19610  28
   0  17  -9 8.11560 5.49741  23
   0  17  -9 3.02711 5.76274  25
   0 -17   9 5.90231 6.51042  24
   0  17  -8 45.6775 7.65101  43
   0 -17   8 51.4701 7.68513  42
   0 -17   8 58.6575 7.24970  44
   0  17  -8 39.6749 7.66531   4
   0  17  -8 33.4071 7.29648   3
   0  17  -8 62.5797 8.65537  34
   0 -17   8 31.4527 7.37937  28
   0 -17   8 42.3370 8.00034  24
   0  17  -8 46.7648 7.59460  25
   0  17  -8 52.8746 7.55909  23
   0 -17   7 29.1749 6.54051  42
   0  17  -7 25.8473 6.68186  43
   0 -17   7 33.2739 6.59854  44
   0  17  -7 28.6953 5.23953  39
   0  17  -7 33.0356 7.59908   4
   0  17  -7 14.9238 6.71287   3
   0  17  -7 17.3520 7.11590  34
   0 -17   7 19.9462 6.76596  28
   0  17  -7 31.2862 6.53614  23
   0  17  -7 31.1990 6.49434  25
   0 -17   7 34.3877 7.03267  24
   0  17  -6 0.98765 3.42919  16
   0  17  -6 6.52470 6.40570   3
   0  17  -6-1.08710 6.43686   4
   0  17  -6 3.40372 4.93562  43
   0 -17   6 7.03370 5.07189  44
   0 -17   6-2.73937 5.23847  42
   0  17  -6 2.69426 4.49397  39
   0  17  -6 5.54391 6.32406  34
   0 -17   6 2.92571 5.92212  28
   0  17  -6 12.9095 5.57251  25
   0  17  -6 0.92391 5.03181  23
   0 -17   6 14.5358 6.30189  24
   0  17  -5 2.64732 3.68652  16
   0  17  -5 9.92493 6.11111   4
   0  17  -5 1.10322 6.00485   3
   0 -17   5-3.54733 5.61643  42
   0  17  -5-0.77878 4.77494  43
   0 -17   5 0.90212 5.14499  44
   0  17  -5 2.21372 4.43692  39
   0 -17   5 7.28838 3.77045  21
   0 -17   5 1.03886 4.02469  18
   0  17  -5 5.29465 5.62175  34
   0 -17   5-1.78184 5.40895  28
   0 -17   5 12.9249 7.11944  29
   0 -17   5-1.28636 7.16955  30
   0 -17   5 8.84698 5.39744  24
   0  17  -5 8.14719 5.01746  23
   0  17  -5-0.90262 4.85372  25
   0  17  -4 2.31881 4.26736  16
   0  17  -4 9.21547 4.76328  43
   0 -17   4 5.17696 5.26256  42
   0 -17   4 0.92375 5.14831  44
   0  17  -4-5.54351 4.92321  39
   0  17  -4 2.24065 6.09650   3
   0  17  -4 1.11985 5.94348   4
   0  17  -4 5.04207 5.58717  34
   0 -17   4 2.42946 4.81810  28
   0 -17   4 3.69881 6.41643  29
   0 -17   4-8.58982 7.11110  30
   0  17  -4 3.56678 4.88232  23
   0  17  -4 3.56019 5.29518  25
   0 -17   4 0.80505 4.86248  24
   0  17  -3 11.7313 5.17687  16
   0 -17   3 8.50572 5.16930  44
   0 -17   3 17.7081 5.58717  42
   0  17  -3 18.5799 4.52625  43
   0  17  -3 8.38168 4.97657  39
   0  17  -3 22.6862 6.81514   3
   0  17  -3 7.93671 6.42663   4
   0  17  -3 16.5509 4.96952  31
   0  17  -3 18.1220 6.24676  34
   0 -17   3 16.7997 4.82371  28
   0  17  -3 21.9310 5.36950  27
   0 -17   3 3.54632 6.65656  29
   0 -17   3 9.41139 6.43393  30
   0  17  -3 16.8011 5.34694  23
   0 -17   3 24.0212 5.42469  24
   0  17  -3 27.3399 6.07186  25
   0  17  -2 105.996 9.17837  16
   0  17  -2 72.2802 8.90272  39
   0  17  -2 90.0233 8.07689  43
   0 -17   2 84.1729 9.44459  44
   0 -17   2 103.520 9.44540  42
   0  17  -2 85.1670 8.64670  31
   0  17  -2 101.312 9.59271  34
   0 -17   2 68.0973 9.84594  29
   0  17  -2 89.1217 8.69424  27
   0 -17   2 91.4903 10.2266  30
   0 -17   2 84.1421 8.18277  28
   0  17  -2 88.6136 9.06237  25
   0 -17   2 89.8098 8.40399  24
   0  17  -2 77.3582 8.93436  23
   0  17  -1 52.2568 7.03866  16
   0 -17   1 54.8269 7.20023  42
   0 -17   1 54.5013 7.80739  44
   0  17  -1 45.7600 5.71762  43
   0  17  -1 54.4398 7.32127  39
   0  17  -1 48.3929 6.41273  31
   0  17  -1 57.6874 7.42828  34
   0 -17   1 46.0997 8.03921  30
   0  17  -1 56.0761 6.60141  27
   0 -17   1 47.7438 6.13239  28
   0 -17   1 60.5326 8.68442  29
   0  17  -1 70.0218 7.64109  25
   0 -17   1 47.6429 6.06146  24
   0  17  -1 50.0683 7.19489  23
   0  17   0 5.21650 4.92477  16
   0 -17   0-2.44747 5.02295  42
   0 -17   0 4.05383 5.61409  44
   0  17   0-2.89379 5.15142  39
   0  17   0-2.30678 5.83943   3
   0  17   0-5.76762 6.31435   4
   0  17   0 0.70640 4.18032  31
   0  17   0-3.86251 4.80132  34
   0  17   0 14.7269 4.65417  27
   0 -17   0-7.52343 6.55388  29
   0 -17   0 2.14841 6.12311  30
   0 -17   0 1.57468 4.01425  28
   0 -17   0 0.52401 4.10526  24
   0  17   0 5.28146 5.23580  23
   0  17   0-2.62575 4.96129  25
   0  17   1 13.7915 4.97177  16
   0 -17  -1 12.4165 5.55038  44
   0 -17  -1 11.4598 5.18464  42
   0 -17  -1 15.7288 5.58359  38
   0  17   1 10.0809 5.60865  39
   0  17   1 5.74340 6.27155   3
   0  17   1 8.04160 5.92052   4
   0  17   1 8.46624 4.76811  34
   0  17   1 7.50049 4.36713  31
   0 -17  -1 4.55854 3.70156  28
   0  17   1 12.1376 4.37609  27
   0 -17  -1 3.16651 6.33165  29
   0 -17  -1 4.23116 6.56430  30
   0  17   1 13.2721 5.34188  23
   0  17   1 4.39301 4.72107  25
   0 -17  -1 6.35980 3.71913  24
   0  17   2 257.917 18.6099  16
   0 -17  -2 267.542 19.8978  44
   0 -17  -2 271.662 19.2989  42
   0 -17  -2 300.263 19.8543  38
   0  17   2 270.336 19.9988  39
   0  17   2 260.919 20.2247   3
   0  17   2 268.920 20.4100   4
   0  17   2 233.507 18.4235  34
   0  17   2 237.938 18.4642  31
   0 -17  -2 272.268 20.1471  30
   0  17   2 286.836 18.7011  27
   0 -17  -2 283.959 20.3482  29
   0  17   2 255.346 19.3289  25
   0  17   2 250.231 19.2636  23
   0  17   3 61.8900 6.91303  16
   0 -17  -3 65.1465 7.70256  42
   0 -17  -3 57.8160 8.09178  44
   0  17   3 60.2122 8.39214  39
   0 -17  -3 52.1668 7.49659  38
   0  17   3 58.6930 8.68198   4
   0  17   3 49.6882 8.57888   3
   0  17   3 74.9497 6.93669  31
   0  17   3 49.6334 6.37348  34
   0 -17  -3 56.9930 8.33441  29
   0  17   3 61.4191 6.51088  27
   0 -17  -3 66.3481 8.62007  30
   0  17   3 67.4952 8.14710  25
   0  17   3 63.5843 7.77899  23
   0  17   4 3.66006 4.54969  16
   0 -17  -4 3.09237 5.87565  41
   0 -17  -4 0.84367 5.29238  42
   0 -17  -4 4.32835 5.59299  44
   0 -17  -4-0.99430 5.60436  38
   0  17   4-1.11386 6.13387   4
   0  17   4 1.11442 6.20959   3
   0  17   4 1.24697 3.92916  31
   0 -17  -4-0.98017 5.80032  29
   0 -17  -4 1.96670 5.99639  30
   0  17   4-2.43057 3.88120  27
   0  17   4 0.93551 4.96437  23
   0  17   4-0.92696 4.91902  25
   0  17   5 33.3419 5.53185  16
   0 -17  -5 13.6576 5.73852  42
   0 -17  -5 28.9342 6.65827  41
   0 -17  -5 33.9113 6.38980  38
   0  17   5 27.4598 6.92061   3
   0  17   5 34.0329 7.07286   4
   0  17   5 24.2671 4.93264  31
   0  17   5 37.2499 5.14198  27
   0 -17  -5 31.5001 7.11128  30
   0 -17  -5 29.5469 6.95741  29
   0  17   5 46.8638 6.78732  23
   0  17   5 29.4019 6.28622  25
   0 -17  -6 5.12892 4.98039  42
   0 -17  -6-6.23731 5.85993  41
   0 -17  -6-3.18941 5.64216  38
   0  17   6 1.20451 6.05566  39
   0  17   6-4.32702 5.74095   3
   0  17   6 3.24363 5.66403   4
   0  17   6-0.59510 3.99859  31
   0 -17  -6-6.83910 5.81192  29
   0  17   6-3.47355 4.02751  27
   0 -17  -6-4.29306 5.76844  30
   0  17   6 6.56991 5.05693  16
   0 -17  -7 21.3465 5.92539  42
   0 -17  -7 13.7060 6.13686  41
   0  17   7 28.2526 7.10120  39
   0 -17  -7 33.0606 6.79907  38
   0  17   7 17.0616 6.26916   4
   0  17   7 26.6742 6.86688   3
   0  17   7 25.2023 4.40824  31
   0  17   7 21.0723 4.37722  27
   0 -17  -7 24.2521 5.41706  29
   0 -17  -7 21.2357 5.58582  30
   0  17   7 21.6631 5.31416  16
   0 -17  -8 8.56676 5.35558  42
   0 -17  -8 15.0586 6.13334  41
   0 -17  -8 20.5686 6.21084  38
   0  17   8 17.4519 6.24577  39
   0  17   8 13.5990 6.56754   3
   0  17   8 13.5931 6.62461   4
   0  17   8 16.7903 4.21967  31
   0  17   8 21.9641 4.55929  27
   0 -17  -8 12.1778 5.04990  29
   0 -17  -8 7.92973 5.04381  30
   0  17   8 17.3142 5.33330  16
   0 -17  -9 18.7703 6.65243  41
   0 -17  -9 27.4310 5.96692  42
   0 -17  -9 22.4720 6.46796  38
   0  17   9 12.5969 6.86492  39
   0  17   9 22.4903 6.88045   3
   0  17   9 23.5110 7.04257   4
   0  17   9 26.3707 4.80508  31
   0  17   9 35.6896 4.74764  27
   0 -17  -9 23.9724 5.43121  30
   0 -17  -9 23.7667 5.31499  29
   0  17   9 30.5625 6.27107  16
   0 -17 -10 35.4557 8.00089  38
   0  17  10 60.8679 8.80185  39
   0  17  10 73.0352 7.78759  16
   0 -17 -10 39.7253 7.93222  41
   0 -17 -10 46.4173 7.18688  42
   0  17  10 38.5586 7.86797   4
   0  17  10 49.4137 7.75231   3
   0 -17 -11-1.16505 6.56706  41
   0  17  11 6.54594 5.86654   3
   0  17  11 1.86959 5.78315   4
   0 -17 -11 2.51742 6.41772  38
   0  17  11-2.54318 6.39271  39
   0  17  12 68.5446 9.58847  39
   0 -17 -12 69.6645 9.80785  38
   0 -17 -12 61.6310 8.99306  41
   0 -17 -12 69.5924 7.94223  32
   0  17  12 56.9721 8.36306   3
   0  17  12 78.5615 8.39589   4
   0  17  12 75.0498 8.94029  25
   0  17  12 64.5501 9.09777  23
   0 -17 -13 21.4681 5.51707  32
   0 -17 -13 29.9841 7.59341  41
   0  17  13 20.1416 6.80633  25
   0  17  13 20.2908 6.65124  23
   0 -17 -13 15.7730 7.55552  38
   0  17  13 15.1087 7.04610  39
   0 -17 -14 103.348 11.3039  41
   0  17  14 98.3641 10.2516  14
   0  17  14 94.6520 10.6481  25
   0  17  14 95.3061 10.6545  23
   0 -17 -14 102.164 11.6357  38
   0  17  14 85.3856 10.9091  39
   0 -17 -15 14.3055 6.94289  41
   0  17  15 18.5179 5.91678  14
   0  17  15 24.2995 6.98967  25
   0  17  15 13.9887 6.30545  23
   0  17  15 20.4203 6.84404  39
   0 -17 -15 6.65428 6.76473  38
   0 -17 -16 4.67294 6.63251  41
   0  17  16 11.3141 5.58454  14
   0  17  16 13.9825 6.97617  25
   0  17  16 16.4318 6.58801  23
   0  17  16 26.2841 7.34222  39
   0 -17 -16 7.91969 6.91417  38
   0 -17 -17 23.7755 7.18429  41
   0  17  17 21.4193 6.06859  14
   0  17  17 36.0223 7.86030  39
   0  17  17 36.1528 7.77641  23
   0  17  17 30.1070 7.69272  25
   0  17  18-0.95238 5.60979  39
   0  17  18 2.25715 6.57701  25
   0  17  18 4.54653 6.26198  23
   0 -17 -18 8.65704 6.85268  41
   0  17  19 5.40403 5.98797  23
   0  17  19-1.07330 5.76891  25
   0 -17 -19 1.01970 6.27892  41
   0  17  20 1.99233 6.10410  25
   0  17  20-4.01128 6.08550  23
   0 -17 -20-0.94226 5.80150  41
   0 -17 -21-3.00161 6.14026  38
   0  17  21-3.55852 5.51396  25
   0  17  21-8.96607 5.88671  23
   0  18 -19 3.18898 6.06047  34
   0 -18  19-5.96397 6.17914  42
   0  18 -19-7.62032 6.79864  43
   0 -18  19-9.27797 7.85378  30
   0 -18  19 5.82909 7.67430  29
   0 -18  19 2.01884 5.81874  21
   0 -18  19-2.01605 6.23698  18
   0 -18  18 19.1111 6.72182  18
   0 -18  18 21.2638 6.99823  21
   0 -18  18 24.4773 7.14928  42
   0  18 -18 25.4470 7.59383  43
   0  18 -18 11.6131 7.26363  34
   0 -18  18 19.3748 8.59728  29
   0 -18  18 15.7735 7.88302  28
   0 -18  18 25.7001 8.79456  30
   0 -18  18 27.3971 8.32032  24
   0 -18  17 50.3753 8.63266  21
   0 -18  17 51.3711 8.56786  18
   0  18 -17 49.5085 8.68751  43
   0 -18  17 55.8522 9.08694  42
   0  18 -17 48.3320 8.85737  34
   0 -18  17 48.5660 10.4185  30
   0 -18  17 52.1428 9.38063  28
   0 -18  17 52.9985 10.1264  29
   0 -18  17 34.0563 9.21139  24
   0 -18  16 50.8431 8.45363  21
   0 -18  16 48.5405 8.72075  18
   0 -18  16 59.7538 10.8544  30
   0 -18  16 38.0827 10.2088  29
   0 -18  16 40.7195 9.13790  28
   0 -18  16 25.0862 8.88010  24
   0 -18  16 37.9617 7.96759  42
   0  18 -16 39.7066 8.46552  43
   0 -18  15-1.09282 6.60435  18
   0 -18  15 2.19005 6.38459  21
   0 -18  15 4.66113 6.79352  42
   0  18 -15 2.51516 7.01236  43
   0 -18  15 4.53085 8.17135  30
   0 -18  15 7.06832 8.01758  28
   0 -18  15 12.1423 8.41203  29
   0 -18  15 9.82228 8.04702  24
   0 -18  14-4.27149 6.38397  21
   0 -18  14-1.06562 6.33822  18
   0  18 -14-5.46916 6.87327  34
   0 -18  14 5.81817 6.40782  42
   0  18 -14 2.51599 7.32819  43
   0 -18  14 5.58756 7.21991  28
   0 -18  14 9.31165 8.49509  29
   0 -18  14-6.17728 8.45337  30
   0 -18  14-1.38527 7.30355  24
   0  18 -13 4.11727 7.04580  34
   0  18 -13 3.73705 6.39523  43
   0 -18  13-2.29843 6.76583  42
   0 -18  13 8.23733 7.95521  28
   0 -18  13 3.13648 8.68747  29
   0 -18  13-4.68177 8.89571  30
   0 -18  13-1.36150 7.76095  24
   0  18 -12 9.60921 5.76071   4
   0  18 -12-4.35651 6.09308   3
   0  18 -12 4.09533 7.01692  34
   0  18 -12 8.53228 6.56010  43
   0 -18  12 10.1461 6.81664  42
   0 -18  12-1.56395 8.25333  30
   0 -18  12 15.7157 7.90825  29
   0 -18  12 8.03009 7.88687  28
   0  18 -12 13.2832 6.66041  25
   0 -18  12 9.29095 7.31768  24
   0  18 -12 4.46859 6.51751  23
   0  18 -11 34.3975 7.08379   3
   0  18 -11 39.2334 7.18585   4
   0  18 -11 44.4130 8.60322  34
   0  18 -11 41.2951 7.62392  43
   0 -18  11 38.4740 7.85049  42
   0 -18  11 33.6893 7.97141  28
   0 -18  11 34.4461 9.95828  29
   0 -18  11 48.3036 9.55264  30
   0  18 -11 36.2395 7.89870  25
   0  18 -11 37.6255 7.19567  23
   0 -18  11 29.5735 8.13851  24
   0  18 -10 53.0439 8.01691   4
   0  18 -10 59.1209 8.33306   3
   0  18 -10 50.1000 9.07446  34
   0 -18  10 44.9151 7.89836  42
   0  18 -10 48.5918 8.11941  43
   0 -18  10 40.3205 10.1027  29
   0 -18  10 47.8439 10.3115  30
   0 -18  10 38.6371 8.88587  28
   0  18 -10 45.4228 7.73391  25
   0 -18  10 34.6117 8.50224  24
   0  18 -10 50.1341 8.24039  23
   0  18  -9 105.931 11.2367   3
   0  18  -9 110.286 11.5143   4
   0  18  -9 109.145 12.3468  34
   0  18  -9 97.4727 11.0397  43
   0 -18   9 110.312 11.4601  42
   0 -18   9 132.238 13.2263  30
   0 -18   9 107.708 11.9225  28
   0 -18   9 105.381 13.2729  29
   0  18  -9 119.127 11.3214  23
   0  18  -9 120.313 11.4074  25
   0 -18   9 109.306 11.7783  24
   0  18  -8 64.1771 9.59466   4
   0  18  -8 61.9562 9.26572   3
   0  18  -8 84.4474 9.51059  43
   0 -18   8 72.9567 9.07028  42
   0 -18   8 66.9016 8.71034  44
   0  18  -8 80.9471 10.5206  34
   0 -18   8 88.3681 10.0726  28
   0 -18   8 87.7352 10.4623  24
   0  18  -8 81.1999 9.39165  25
   0  18  -8 87.7492 9.52393  23
   0  18  -7 45.5437 8.51967   4
   0  18  -7 62.6165 9.02569   3
   0  18  -7 62.6761 8.07054  43
   0 -18   7 62.2081 8.12098  42
   0 -18   7 51.3720 7.69730  44
   0  18  -7 49.8995 6.56241  39
   0 -18   7 47.2456 6.43292  18
   0 -18   7 53.1583 6.54570  21
   0  18  -7 55.3552 8.92775  34
   0 -18   7 64.6830 8.61714  28
   0  18  -7 64.1473 8.33118  25
   0  18  -7 66.3513 8.35205  23
   0 -18   7 56.8548 8.13446  24
   0  18  -6 18.6024 7.10905   4
   0  18  -6 34.8899 7.76743   3
   0 -18   6 30.7982 6.67200  42
   0 -18   6 28.9619 6.34131  44
   0  18  -6 34.5158 6.49841  43
   0  18  -6 29.1127 6.07740  39
   0 -18   6 22.7599 4.92156  21
   0 -18   6 34.6356 5.14380  18
   0  18  -6 26.6202 6.94072  34
   0 -18   6 23.6868 6.98435  28
   0  18  -6 25.5558 6.51736  23
   0  18  -6 10.7916 6.34356  25
   0 -18   6 27.4691 7.16645  24
   0  18  -5 98.8767 8.40235  16
   0  18  -5 72.8265 9.01289  43
   0 -18   5 112.590 10.3317  44
   0 -18   5 108.030 10.2928  42
   0  18  -5 98.4424 9.36820  39
   0  18  -5 102.163 11.2347   3
   0  18  -5 111.631 11.2774   4
   0  18  -5 100.897 10.5978  34
   0 -18   5 102.780 10.0923  28
   0 -18   5 116.457 12.0867  30
   0 -18   5 103.406 11.9079  29
   0  18  -5 86.1158 9.81706  23
   0  18  -5 93.6258 9.92120  25
   0 -18   5 80.7254 9.78045  24
   0  18  -4 37.3343 5.76114  16
   0  18  -4 33.9565 6.07615  43
   0 -18   4 45.4611 7.20599  44
   0 -18   4 51.5375 7.15377  42
   0  18  -4 37.0223 6.62955  39
   0  18  -4 49.4310 7.95573   3
   0  18  -4 55.4607 8.46717   4
   0  18  -4 39.0629 7.41823  34
   0 -18   4 44.6553 8.62563  29
   0 -18   4 47.0538 8.93984  30
   0 -18   4 36.8977 6.50689  28
   0  18  -4 44.8811 7.11333  25
   0  18  -4 46.8578 6.91032  23
   0 -18   4 58.0158 7.17621  24
   0  18  -3 3.80989 4.86323  16
   0 -18   3 9.91545 5.76299  42
   0  18  -3 15.0617 4.98033  43
   0 -18   3 16.2398 5.80969  44
   0  18  -3 8.91349 5.00325  39
   0  18  -3 23.2381 7.13261   4
   0  18  -3 20.8008 7.32250   3
   0  18  -3 11.9883 5.75150  34
   0 -18   3 25.2467 7.24057  29
   0 -18   3 10.0500 6.92389  30
   0 -18   3 11.8460 5.09728  28
   0  18  -3 21.8584 6.07002  23
   0 -18   3 14.7774 5.20210  24
   0  18  -3 8.53800 5.40772  25
   0  18  -2 124.323 11.0647  16
   0  18  -2 144.681 12.1489  39
   0 -18   2 149.998 12.1210  42
   0  18  -2 135.259 10.7969  43
   0 -18   2 119.720 12.0727  44
   0  18  -2 124.723 12.0979  34
   0  18  -2 128.773 11.5681  31
   0 -18   2 132.943 13.2327  29
   0  18  -2 143.080 11.7204  27
   0 -18   2 146.303 11.2270  28
   0 -18   2 139.879 13.4117  30
   0  18  -2 127.564 12.0262  25
   0  18  -2 159.048 12.5124  23
   0 -18   2 135.376 11.3082  24
   0  18  -1 16.5989 5.10550  16
   0 -18   1 4.39378 5.33783  42
   0 -18   1 7.47462 5.87373  44
   0  18  -1 5.92415 5.78085  39
   0  18  -1 18.5526 4.97126  31
   0  18  -1 16.5607 5.26899  34
   0  18  -1 3.07124 4.48654  27
   0 -18   1 18.9171 7.73845  29
   0 -18   1 7.72094 4.04739  28
   0 -18   1 1.18167 6.60967  30
   0  18  -1 13.2457 5.65729  23
   0 -18   1 7.11467 4.14899  24
   0  18  -1 7.55613 5.56163  25
   0  18   0 19.5187 5.21034  16
   0 -18   0 19.6736 6.54638  44
   0 -18   0 21.0105 6.10736  42
   0  18   0 14.4632 5.75275  39
   0 -18   0 28.4243 6.38192  38
   0  18   0 28.7135 7.55143   3
   0  18   0 24.9566 7.54802   4
   0  18   0 38.8000 5.62425  31
   0  18   0 14.4397 5.28260  34
   0 -18   0 17.2338 4.50529  28
   0 -18   0 24.2488 7.81607  30
   0 -18   0 20.7402 6.67399  29
   0  18   0 22.9638 5.42415  27
   0 -18   0 20.3264 4.61547  24
   0  18   0 20.8923 6.08665  23
   0  18   0 35.0412 6.48353  25
   0  18   1 151.681 12.3858  16
   0 -18  -1 148.117 12.8037  42
   0 -18  -1 157.401 13.9477  44
   0  18   1 162.992 13.6783  39
   0 -18  -1 166.282 13.6668  38
   0  18   1 175.089 14.5539   4
   0  18   1 150.326 14.1898   3
   0  18   1 147.509 12.1681  31
   0  18   1 127.682 12.1127  34
   0 -18  -1 155.418 14.0903  30
   0 -18  -1 138.104 13.7237  29
   0  18   1 150.730 12.2074  27
   0  18   1 162.745 13.1116  25
   0  18   1 150.293 13.0232  23
   0  18   2 26.6144 5.45546  16
   0 -18  -2 29.1416 6.35668  42
   0 -18  -2 17.0396 6.11786  44
   0  18   2 28.1359 6.97524  39
   0 -18  -2 28.4382 6.37641  38
   0  18   2 18.4646 7.16499   3
   0  18   2 7.38223 6.64710   4
   0  18   2 13.0983 4.48758  34
   0  18   2 13.9065 5.08117  31
   0 -18  -2 38.8846 7.68360  30
   0  18   2 24.0675 4.96008  27
   0 -18  -2 24.3887 7.06508  29
   0  18   2 13.5593 6.17496  23
   0  18   2 16.3356 5.85017  25
   0  18   3 66.5564 7.45406  16
   0 -18  -3 59.8661 8.41240  44
   0 -18  -3 76.4354 8.45896  42
   0  18   3 65.5193 8.85660  39
   0 -18  -3 81.1130 8.88531  38
   0  18   3 72.9298 9.41241   3
   0  18   3 66.8191 9.38030   4
   0  18   3 80.6526 7.63299  31
   0 -18  -3 78.5987 9.46778  29
   0 -18  -3 55.0730 9.12840  30
   0  18   3 68.1619 7.34976  27
   0  18   3 58.4695 8.06017  25
   0  18   3 59.9376 8.38368  23
   0  18   4 6.93990 4.63708  16
   0 -18  -4 30.2200 6.83665  44
   0 -18  -4 4.38497 5.74454  41
   0 -18  -4 16.0702 5.82982  42
   0 -18  -4 13.8831 5.52627  38
   0  18   4 12.0983 6.88440  39
   0  18   4 15.5711 6.22124   3
   0  18   4 13.1689 6.66013   4
   0  18   4 19.5856 4.91220  31
   0  18   4 10.2198 4.46044  27
   0 -18  -4 10.3238 6.30528  30
   0 -18  -4 27.7845 7.11288  29
   0  18   4 28.0057 6.25922  23
   0  18   4 25.7735 6.37393  25
   0  18   5 198.273 15.0038  16
   0 -18  -5 218.002 15.6323  42
   0 -18  -5 207.075 16.1049  41
   0 -18  -5 193.421 15.8824  38
   0  18   5 192.743 16.3081   3
   0  18   5 186.751 16.1806   4
   0  18   5 181.873 14.1807  31
   0 -18  -5 176.453 15.5859  30
   0  18   5 201.420 14.3160  27
   0 -18  -5 183.553 15.7238  29
   0  18   5 187.305 15.6862  23
   0  18   5 184.625 15.7580  25
   0  18   6 20.3703 5.56620  16
   0 -18  -6 27.4834 6.73045  41
   0 -18  -6 41.7927 6.45480  42
   0 -18  -6 34.0230 7.25485  38
   0  18   6 30.2180 7.64970   3
   0  18   6 22.0729 7.18679   4
   0  18   6 21.5420 4.74989  31
   0 -18  -6 40.0582 7.23415  29
   0  18   6 31.1933 4.89291  27
   0 -18  -6 26.8213 6.48704  30
   0  18   6 45.7045 7.13696  25
   0  18   6 36.6708 7.11154  23
   0 -18  -7 54.4359 7.87762  41
   0 -18  -7 55.9800 7.86053  42
   0 -18  -7 53.7172 8.49247  38
   0  18   7 79.2125 9.85162  39
   0  18   7 62.7241 9.05906   3
   0  18   7 53.5778 8.65859   4
   0  18   7 54.1076 6.38036  31
   0 -18  -7 59.2599 7.50629  29
   0  18   7 61.9963 6.43817  27
   0 -18  -7 62.0237 7.66356  30
   0  18   7 58.6800 7.56829  16
   0 -18  -8 56.4558 8.56559  41
   0 -18  -8 39.6526 6.96839  42
   0  18   8 43.5956 8.10950   3
   0  18   8 62.5954 8.13688   4
   0  18   8 59.0845 9.25451  39
   0 -18  -8 45.7846 7.90275  38
   0 -18  -8 43.6681 6.80051  29
   0 -18  -8 49.9798 6.71092  30
   0  18   8 38.0441 6.94701  16
   0 -18  -9 33.2480 6.65130  42
   0 -18  -9 41.3916 7.50910  41
   0  18   9 36.9106 7.26765   3
   0  18   9 16.2830 6.90704   4
   0  18   9 23.7833 7.41223  39
   0 -18  -9 40.9096 7.81249  38
   0 -18  -9 39.4928 6.07159  30
   0 -18  -9 31.0540 5.98407  29
   0  18   9 27.9741 6.14967  16
   0  18  10 41.0504 8.02068  39
   0 -18 -10 31.7764 7.86029  38
   0  18  10 31.0461 6.51808  16
   0 -18 -10 16.4093 7.06440  41
   0  18  10 13.5573 6.59694   3
   0  18  10 19.8225 7.17020   4
   0  18  11 126.879 12.4633  39
   0  18  11 109.139 10.6703   4
   0  18  11 102.151 10.5648   3
   0  18  11 120.460 11.0068  16
   0 -18 -11 107.238 11.4803  41
   0  18  12 7.87292 6.79278  39
   0 -18 -12 5.27952 6.73998  38
   0  18  12 6.28878 5.77609   4
   0  18  12 11.6593 6.10866   3
   0 -18 -12 2.56165 5.37002  32
   0  18  12 2.15506 5.76712  16
   0 -18 -12 10.8177 6.74699  41
   0 -18 -13 15.9872 7.14633  38
   0  18  13 19.4092 7.11458  39
   0 -18 -13 22.8196 7.52927  41
   0 -18 -13 12.4994 5.69175  32
   0  18  13 10.0355 6.46099  16
   0  18  13-1.14274 6.32846  23
   0  18  13 6.80219 6.20460  25
   0 -18 -14 98.7494 11.0813  38
   0  18  14 65.6760 9.94274  39
   0  18  14 113.687 10.6675  16
   0  18  14 82.9099 9.89983  23
   0  18  14 59.3854 9.64636  25
   0 -18 -14 86.9092 10.4709  41
   0  18  15 7.28059 6.91664  39
   0 -18 -15 13.2195 7.40855  38
   0  18  15 2.34373 6.25823  16
   0  18  15 1.15494 6.28387  23
   0  18  15-10.3101 6.81384  25
   0 -18 -15-6.99052 7.30852  41
   0  18  16 57.2397 9.40514  39
   0 -18 -16 82.8957 10.4293  38
   0  18  16 95.4527 10.2126  16
   0  18  16 85.5191 10.3535  25
   0  18  16 78.1692 9.80529  23
   0 -18 -16 91.2684 10.1017  41
   0 -18 -17 31.2707 7.83653  38
   0  18  17 12.5908 6.25531  39
   0  18  17 13.9285 7.47893  16
   0  18  17 12.4138 6.78475  23
   0  18  17 17.8967 6.98946  25
   0 -18 -17 12.9331 6.51840  41
   0  18  18 49.9808 7.50781  39
   0 -18 -18 27.3828 7.38498  41
   0  18  18 24.9815 7.09973  23
   0  18  18 37.7084 7.56367  25
   0  18  18 32.3118 7.68679  16
   0 -18 -19 5.62545 5.89551  41
   0  18  19 10.1893 6.19650  23
   0  18  19 7.07634 6.49800  25
   0  18  19 4.15973 5.90878  16
   0  18  20 0.92646 5.78682  25
   0  18  20 3.73798 5.75541  23
   0  18  20 2.82666 5.85792  16
   0  19 -18 17.1086 6.99948  43
   0 -19  18 12.7864 6.30484  42
   0 -19  18 6.05699 7.68706  29
   0 -19  18 3.59826 7.43888  28
   0 -19  18 9.63985 7.64654  30
   0 -19  18 8.34208 7.59666  24
   0  19 -18 2.18070 6.73431  34
   0 -19  17 2.09394 7.00689  42
   0  19 -17 1.13182 7.06914  43
   0 -19  17-6.58300 7.58943  29
   0 -19  17 3.80082 7.38223  28
   0 -19  17 9.16888 7.63207  30
   0 -19  17 3.77652 7.48940  24
   0  19 -17 7.06525 7.68733  34
   0  19 -16 10.5963 7.07533  43
   0 -19  16 13.1019 7.21738  42
   0 -19  16 1.30379 7.34984  24
   0 -19  16-4.21663 7.87814  29
   0 -19  16-10.4972 7.64488  28
   0 -19  16 4.19519 8.01621  30
   0  19 -15 20.5229 7.54576  43
   0 -19  15 16.7932 7.38654  42
   0 -19  15 8.78924 8.77983  30
   0 -19  15 30.9180 9.66985  29
   0 -19  15 13.2647 7.51206  28
   0 -19  15 18.4407 7.86918  24
   0  19 -14 25.6280 7.92504  43
   0 -19  14 27.1639 7.39570  42
   0 -19  14 13.6685 8.40386  29
   0 -19  14 17.2990 7.84871  28
   0 -19  14 22.6671 9.16245  30
   0 -19  14 17.1721 7.75205  24
   0  19 -14 16.0324 7.63016  34
   0  19 -13 1.21728 6.76246  43
   0 -19  13 15.8193 6.60220  42
   0  19 -13 4.05655 7.63852  34
   0 -19  13 6.60394 7.46197  28
   0 -19  13 3.10017 8.08190  29
   0 -19  13 10.7968 8.75770  30
   0 -19  13 17.0447 7.97258  24
   0  19 -12 4.79311 6.89032  43
   0 -19  12 6.71832 6.78385  42
   0  19 -12 4.06668 7.52940  34
   0  19 -12 8.88369 6.22643   4
   0  19 -12 13.2648 5.84670   3
   0 -19  12 6.23612 8.23829  30
   0 -19  12-4.70024 8.59400  29
   0 -19  12 22.0554 7.77575  28
   0 -19  12 18.0407 7.52699  24
   0  19 -12 8.81514 6.83872  25
   0  19 -12 11.1128 6.79898  23
   0 -19  11 15.4451 6.65108  42
   0  19 -11 20.9753 7.05043  43
   0  19 -11 22.8942 7.31823  34
   0  19 -11 22.5669 6.80864   4
   0  19 -11 19.5742 6.81739   3
   0 -19  11 23.4780 8.88849  30
   0 -19  11 7.86451 9.03101  29
   0 -19  11 22.7724 7.37129  28
   0  19 -11 21.0722 7.04118  25
   0  19 -11 5.59336 6.57209  23
   0 -19  11 12.5670 7.32321  24
   0  19 -10 67.1856 8.89877  43
   0 -19  10 71.5125 9.00000  42
   0  19 -10 62.4873 9.73971  34
   0  19 -10 72.7200 9.08987   4
   0  19 -10 64.1956 9.07901   3
   0 -19  10 64.8493 9.43631  28
   0 -19  10 50.0197 10.4326  30
   0 -19  10 53.4059 10.5193  29
   0  19 -10 47.3697 8.45061  25
   0  19 -10 64.3790 8.81011  23
   0 -19  10 59.5606 9.24116  24
   0 -19   9 25.5058 7.20622  42
   0  19  -9 41.5574 7.66454  43
   0  19  -9 14.3405 7.31551  34
   0  19  -9 31.0643 7.55907   3
   0  19  -9 43.2991 8.04863   4
   0 -19   9 21.2542 7.52785  28
   0  19  -9 33.6488 7.52060  25
   0  19  -9 39.3388 7.30696  23
   0 -19   9 41.1013 8.24858  24
   0 -19   8-2.08435 6.50865  42
   0  19  -8 1.00208 6.08212  43
   0  19  -8 4.63813 6.68363   4
   0  19  -8-8.10585 7.26502   3
   0  19  -8 6.35921 6.87869  34
   0 -19   8-4.48432 6.70330  28
   0 -19   8-7.79989 6.49223  24
   0  19  -8-4.29652 6.45502  23
   0  19  -8-1.06932 6.16382  25
   0 -19   7 105.999 10.3735  44
   0  19  -7 77.3763 9.73569  43
   0 -19   7 91.9634 10.4878  42
   0  19  -7 85.6443 8.75800  39
   0  19  -7 137.501 12.2196   3
   0  19  -7 106.428 11.7030   4
   0  19  -7 92.5608 11.1291  34
   0 -19   7 124.134 11.0690  28
   0  19  -7 109.402 10.6830  23
   0 -19   7 86.7914 10.5267  24
   0  19  -7 68.1820 9.94873  25
   0 -19   6 224.834 17.3447  44
   0 -19   6 214.451 17.2635  42
   0  19  -6 224.174 16.9329  43
   0  19  -6 224.976 16.2994  39
   0  19  -6 215.507 18.2023   3
   0  19  -6 227.846 18.1429   4
   0  19  -6 215.520 17.9404  34
   0 -19   6 214.577 17.3212  28
   0 -19   6 200.434 18.7853  29
   0 -19   6 228.788 19.1295  30
   0  19  -6 212.138 17.2142  25
   0 -19   6 213.654 17.1913  24
   0  19  -6 204.416 17.2985  23
   0 -19   5 15.7697 6.33278  42
   0 -19   5 18.1917 6.34677  44
   0  19  -5 19.8174 5.40208  43
   0  19  -5 14.5749 5.66306  39
   0  19  -5 30.2149 7.98539   4
   0  19  -5 12.5932 7.31426   3
   0  19  -5 19.4282 7.02788  34
   0 -19   5 11.6640 5.77723  28
   0 -19   5 5.69406 8.16488  30
   0 -19   5 4.29140 8.02216  29
   0 -19   5 9.82799 5.85282  24
   0  19  -5 11.1641 5.69515  25
   0  19  -5 19.3287 6.17958  23
   0 -19   4 31.9329 6.68043  42
   0  19  -4 29.7490 5.75512  43
   0 -19   4 21.8850 6.50471  44
   0  19  -4 19.2961 5.62092  39
   0  19  -4 30.8655 7.82471   3
   0  19  -4 32.1415 7.78413   4
   0  19  -4 30.4815 6.83945  34
   0 -19   4 32.6610 5.99388  28
   0 -19   4 26.3169 8.31866  29
   0 -19   4 13.8127 7.78254  30
   0 -19   4 31.7556 6.30955  24
   0  19  -4 24.1171 6.40220  25
   0  19  -4 23.1737 6.75201  23
   0  19  -3 24.6478 5.66119  16
   0  19  -3 35.6072 5.88714  43
   0 -19   3 33.3553 6.92614  42
   0 -19   3 34.3453 6.96027  44
   0  19  -3 31.8341 6.72231  39
   0  19  -3 37.9211 8.28013   3
   0  19  -3 30.0654 8.12715   4
   0  19  -3 41.1664 7.14231  34
   0 -19   3 34.7215 8.40696  30
   0 -19   3 38.8347 8.54317  29
   0 -19   3 36.8132 6.02185  28
   0  19  -3 25.0018 6.24706  23
   0  19  -3 42.9232 6.92025  25
   0 -19   3 36.7337 6.02660  24
   0  19  -2 12.8286 5.39345  16
   0  19  -2 8.89552 5.76234  39
   0 -19   2 14.1142 6.02249  42
   0 -19   2 12.1452 5.87858  44
   0  19  -2 17.3513 5.88701  34
   0 -19   2 31.0596 7.99947  30
   0 -19   2 15.8105 4.83307  28
   0 -19   2 20.7183 7.61648  29
   0  19  -2 27.8668 6.71517  25
   0  19  -2 19.9429 6.22903  23
   0 -19   2 19.7414 5.03406  24
   0  19  -1 15.6513 5.35364  16
   0 -19   1 3.40298 5.85232  44
   0 -19   1 7.46608 5.55339  42
   0  19  -1 21.8476 6.46209  39
   0 -19   1 4.11177 5.41590  38
   0  19  -1 2.39339 4.85262  31
   0  19  -1 12.5064 5.78538  34
   0  19  -1 6.34312 4.75211  27
   0 -19   1 12.5708 7.18912  30
   0 -19   1 17.6091 7.23275  29
   0 -19   1 14.5704 4.50874  28
   0  19  -1 9.95454 5.91951  25
   0 -19   1 6.39772 4.17582  24
   0  19  -1 8.97036 5.89655  23
   0  19   0 102.412 10.1669  16
   0 -19   0 117.457 11.7574  44
   0 -19   0 114.157 11.0157  42
   0 -19   0 101.111 11.0740  38
   0  19   0 113.638 11.4736  39
   0  19   0 121.140 12.6065   4
   0  19   0 113.204 12.7368   3
   0  19   0 110.300 10.2024  31
   0  19   0 118.652 10.6504  34
   0 -19   0 150.458 13.0134  29
   0  19   0 113.389 10.1243  27
   0 -19   0 99.2930 12.1722  30
   0  19   0 122.905 11.2422  25
   0  19   0 114.263 11.1502  23
   0  19   1 265.731 18.7585  16
   0 -19  -1 257.740 20.0337  44
   0 -19  -1 267.419 19.3538  42
   0  19   1 242.324 19.8344  39
   0 -19  -1 250.548 19.5689  38
   0  19   1 260.251 20.8244   3
   0  19   1 245.547 20.7903   4
   0  19   1 260.625 18.7020  31
   0  19   1 262.983 18.7219  34
   0  19   1 252.836 18.5520  27
   0 -19  -1 290.883 20.8888  29
   0 -19  -1 263.025 20.6039  30
   0  19   1 246.777 19.4409  23
   0  19   1 234.284 19.5991  25
   0  19   2 67.4666 7.76917  16
   0 -19  -2 74.9726 9.11697  44
   0 -19  -2 64.7516 8.48996  42
   0 -19  -2 57.2618 8.65840  38
   0  19   2 53.5911 8.77447  39
   0  19   2 74.9038 9.66832   3
   0  19   2 73.5596 10.0132   4
   0  19   2 62.1561 7.07946  34
   0  19   2 63.8626 7.22280  31
   0 -19  -2 68.3993 9.62787  29
   0  19   2 61.9787 7.37513  27
   0 -19  -2 56.9717 9.44679  30
   0  19   2 63.0846 8.36607  23
   0  19   2 63.7631 8.62279  25
   0  19   3 123.110 10.2106  16
   0 -19  -3 111.134 11.4078  41
   0 -19  -3 108.951 11.6749  44
   0 -19  -3 111.937 10.9169  42
   0 -19  -3 110.458 11.0525  38
   0  19   3 114.957 12.0288  39
   0  19   3 107.566 11.9316   3
   0  19   3 89.3850 11.6715   4
   0  19   3 99.0016 9.58178  31
   0 -19  -3 115.434 11.8626  30
   0 -19  -3 100.543 11.5287  29
   0  19   3 125.298 9.98027  27
   0  19   3 103.128 10.8102  25
   0  19   3 119.632 11.2720  23
   0  19   4 4.03207 4.84781  16
   0 -19  -4 5.75114 5.84555  41
   0 -19  -4 9.22449 5.91366  42
   0 -19  -4 14.7942 6.80810  44
   0  19   4 7.65534 6.47955  39
   0 -19  -4 9.06526 6.26079  38
   0  19   4 3.82311 6.42643   4
   0  19   4 8.92435 6.82748   3
   0  19   4 18.7186 4.81354  31
   0  19   4 7.24082 4.16053  27
   0 -19  -4 8.48744 6.88437  29
   0 -19  -4 5.32238 6.66616  30
   0  19   4 6.39777 6.13280  23
   0  19   4 5.28704 5.91379  25
   0  19   5 49.4153 7.69279  16
   0 -19  -5 72.2849 9.01495  41
   0 -19  -5 79.3445 8.85438  42
   0 -19  -5 75.5244 9.29132  38
   0  19   5 61.3797 9.53105   4
   0  19   5 81.4564 9.91330   3
   0  19   5 66.2862 7.10107  31
   0 -19  -5 64.5200 8.90149  30
   0 -19  -5 66.2697 8.87659  29
   0  19   5 58.9319 6.98684  27
   0  19   5 60.1884 8.90629  23
   0  19   5 82.4629 9.45049  25
   0  19   6 174.493 13.7937  16
   0 -19  -6 161.111 14.9272  38
   0 -19  -6 148.770 13.7251  42
   0 -19  -6 185.746 15.1936  41
   0  19   6 168.890 15.3331   3
   0  19   6 151.624 14.9889   4
   0 -19  -6 177.765 14.3277  30
   0 -19  -6 157.033 13.9289  29
   0  19   6 174.044 14.8018  23
   0  19   6 175.743 14.6126  25
   0  19   7 31.7261 6.50552  16
   0 -19  -7 34.2904 7.61962  38
   0  19   7 54.2501 8.59859  39
   0 -19  -7 41.5947 8.22853  41
   0 -19  -7 31.5064 7.00909  42
   0  19   7 49.4599 9.18382   4
   0  19   7 48.2558 8.37640   3
   0 -19  -7 29.9440 6.78245  30
   0 -19  -7 34.7170 6.57868  29
   0  19   7 43.2951 7.50056  25
   0  19   7 40.3130 7.52951  23
   0  19   8 59.0922 7.53400  16
   0  19   8 47.8048 9.09565  39
   0 -19  -8 48.9341 8.66008  38
   0 -19  -8 65.5916 8.12914  42
   0 -19  -8 40.8411 8.14844  41
   0  19   8 54.0748 8.89883   3
   0  19   8 67.0023 9.36280   4
   0 -19  -8 56.5505 7.32276  30
   0 -19  -8 46.3846 7.08085  29
   0  19   8 67.0023 8.77432  23
   0  19   9 23.2547 7.48587  39
   0 -19  -9 20.5086 7.63288  38
   0  19   9 20.2963 5.94812  16
   0 -19  -9 14.1728 6.64266  41
   0 -19  -9 21.0296 6.08908  42
   0  19   9 19.3622 7.00625   4
   0  19   9 12.5230 6.93617   3
   0 -19 -10-1.30504 6.79130  38
   0  19  10 2.72910 7.00561  39
   0  19  10 9.93752 5.69658  16
   0 -19 -10 1.19490 6.50190  41
   0  19  10-1.08736 6.59892   4
   0  19  10-3.25861 6.49426   3
   0  19  11 5.41676 7.04668  39
   0 -19 -11-2.64427 6.97102  38
   0  19  11 2.01855 6.09470   3
   0  19  11-1.01029 6.16094   4
   0  19  11 1.01931 5.54624  16
   0 -19 -11 2.40070 6.57088  41
   0 -19 -12 13.3044 7.22451  38
   0  19  12 6.68099 7.43106  39
   0  19  12 19.1097 6.92571   3
   0  19  12 9.11136 6.15599   4
   0 -19 -12 9.49284 5.67092  32
   0  19  12 13.5917 6.15815  16
   0 -19 -12 4.78735 6.58440  41
   0 -19 -13 197.743 15.8458  32
   0  19  13 203.088 16.8644  16
   0 -19 -13 190.723 16.9711  41
   0 -19 -13 235.386 18.2096  38
   0  19  13 215.368 17.9847  39
   0 -19 -14 9.27594 7.03594  41
   0  19  14 2.17723 6.13577  16
   0  19  14-1.13951 6.27499  23
   0  19  14-3.38779 6.64792  25
   0  19  14 2.52869 6.83696  39
   0 -19 -14-5.27180 7.17067  38
   0 -19 -15 3.34773 6.41354  41
   0  19  15 18.6606 6.71136  16
   0  19  15 16.9461 6.87101  23
   0  19  15 21.2736 6.87673  25
   0  19  15 10.8519 7.25498  39
   0 -19 -15 11.6118 6.93889  38
   0 -19 -16 38.2535 8.40580  41
   0  19  16 45.8476 8.01486  16
   0  19  16 47.2905 8.35989  25
   0  19  16 42.1667 7.96548  23
   0  19  16 61.7452 8.98229  39
   0 -19 -16 41.0929 8.91834  38
   0 -19 -17 76.9551 10.5027  41
   0  19  17 110.673 10.8874  16
   0  19  17 110.725 11.0183  23
   0  19  17 109.752 11.2303  25
   0 -19 -17 106.088 11.3978  38
   0  19  17 105.298 10.9517  39
   0 -19 -18-2.77363 5.42609  41
   0  19  18 9.18723 6.26499  23
   0  19  18 17.2020 6.96772  25
   0  19  18 13.1210 6.19466  16
   0 -19 -18-5.59146 6.27732  38
   0  19  18 10.5821 5.59364  39
   0  19  19 1.86498 5.76849  16
   0  19  19 0.94242 5.99263  23
   0  19  19-4.68145 5.87337  25
   0 -20  17 7.66746 6.69011  42
   0  20 -17 1.03596 6.61166  43
   0 -20  17 20.4528 7.62341  24
   0 -20  17-1.14167 7.28153  28
   0 -20  17 20.8089 8.37234  30
   0 -20  17 19.6891 8.67262  29
   0  20 -16 7.64840 7.07144  43
   0 -20  16-3.04203 6.47735  42
   0 -20  16 3.56683 7.39019  28
   0 -20  16-1.32220 8.02400  30
   0 -20  16 2.65832 8.10567  29
   0 -20  16 2.36288 7.20501  24
   0  20 -15-2.26515 6.77442  43
   0 -20  15 8.43090 6.79391  42
   0 -20  15 1.22357 6.57923  28
   0 -20  15-1.40741 8.20160  29
   0 -20  15 8.40069 8.41529  30
   0 -20  15 6.07935 7.16121  24
   0  20 -15 7.40082 7.18876  34
   0  20 -14-4.62566 7.25493  43
   0 -20  14-3.23557 6.35020  42
   0 -20  14-4.38137 8.55347  30
   0 -20  14 3.72245 7.15171  28
   0 -20  14-5.87201 8.41474  29
   0 -20  14 2.46609 7.44634  24
   0  20 -14-1.27661 7.19624  34
   0 -20  13-3.27076 6.45160  42
   0  20 -13-5.80875 7.28753  43
   0  20 -13 1.30624 7.01977  34
   0 -20  13 4.53473 8.12324  29
   0 -20  13-1.24237 6.88198  28
   0 -20  13 6.01547 8.13216  30
   0 -20  13 7.40768 7.11507  24
   0 -20  12 2.18361 6.72291  42
   0  20 -12 1.15210 6.92317  43
   0  20 -12-1.32151 7.10274  34
   0  20 -12 1.75317 5.72238   4
   0  20 -12 0.87280 5.52618   3
   0 -20  12 9.25479 8.23807  29
   0 -20  12-4.92575 6.82241  28
   0 -20  12 1.53465 8.45170  30
   0  20 -12-1.07517 6.95857  25
   0 -20  12 8.56652 7.31698  24
   0  20 -12 6.51604 6.22561  23
   0 -20  11 7.60722 7.18356  42
   0  20 -11 5.62934 6.83303  43
   0  20 -11 1.32459 7.07485  34
   0  20 -11-3.90741 6.48401   3
   0  20 -11 4.89986 6.31541   4
   0 -20  11 10.9412 9.05740  29
   0 -20  11-3.11033 8.66611  30
   0 -20  11 3.62644 7.19103  28
   0  20 -11-1.09853 6.53518  25
   0 -20  11 12.0135 7.43255  24
   0  20 -11-4.43421 6.76087  23
   0 -20  10 1.07756 6.31038  42
   0  20 -10 2.17144 6.42478  43
   0  20 -10-1.31682 6.89745  34
   0  20 -10 2.12605 6.45057   4
   0  20 -10 1.06074 6.24452   3
   0 -20  10-4.70568 6.85300  28
   0  20 -10-1.11396 6.17070  23
   0  20 -10 1.10585 6.19738  25
   0 -20  10-1.16922 6.70146  24
   0 -20   9 1.06624 6.83830  42
   0  20  -9 5.17310 6.51975  43
   0  20  -9 7.80089 7.05797  34
   0  20  -9 5.66063 6.33864   3
   0  20  -9 17.0174 7.24055   4
   0 -20   9 3.41943 6.73872  28
   0  20  -9 14.4260 6.82780  23
   0  20  -9 17.6213 6.80899  25
   0 -20   9 27.2334 7.46328  24
   0 -20   8 27.3945 7.26295  42
   0  20  -8 37.0431 7.25451  43
   0  20  -8 19.1466 7.24490  34
   0  20  -8 21.4014 7.53801   4
   0  20  -8 46.3365 8.21267   3
   0 -20   8 39.0828 8.06852  28
   0  20  -8 34.9060 7.55592  25
   0  20  -8 36.2180 7.36645  23
   0 -20   8 47.5582 8.24270  24
   0  20  -7 0.91066 5.63359  43
   0 -20   7-7.28442 6.52800  42
   0  20  -7-1.23855 6.90131   3
   0  20  -7 8.67572 7.10388   4
   0  20  -7 8.70846 7.62299  34
   0 -20   7-7.67994 7.88523  30
   0 -20   7 1.54359 8.29548  29
   0 -20   7 1.02118 6.13582  28
   0 -20   7-3.05032 5.85992  24
   0  20  -7-2.15386 6.37302  25
   0  20  -7-4.32908 5.92445  23
   0 -20   6 3.09108 6.00633  42
   0  20  -6 0.84468 5.56404  43
   0  20  -6 11.0156 4.95792  39
   0  20  -6-1.27951 7.09128   4
   0  20  -6-3.83799 7.17312   3
   0  20  -6 4.81823 6.75430  34
   0 -20   6 6.07408 8.06101  29
   0 -20   6-0.95276 6.00807  28
   0 -20   6 13.6281 8.34146  30
   0  20  -6 8.51636 6.46367  25
   0  20  -6 1.06733 6.18839  23
   0 -20   6 3.80002 5.93609  24
   0 -20   5-5.09265 5.93418  42
   0 -20   5 1.04480 5.82251  44
   0  20  -5 3.11707 5.04388  43
   0  20  -5-1.64176 5.26714  39
   0  20  -5 1.31793 6.76643   3
   0  20  -5 2.63615 7.21573   4
   0  20  -5 13.8794 6.98479  34
   0 -20   5 4.44038 8.19970  30
   0 -20   5 6.11410 5.30121  28
   0 -20   5-4.45467 7.72716  29
   0  20  -5-1.05334 5.97153  25
   0  20  -5 2.11057 5.88088  23
   0 -20   5 3.48334 5.36252  24
   0 -20   4 4.33167 6.21269  44
   0  20  -4 5.71711 4.69172  43
   0 -20   4 3.01214 5.69757  42
   0  20  -4-2.68817 5.22675  39
   0  20  -4 5.40475 7.12895   3
   0  20  -4 13.5131 7.57780   4
   0  20  -4 15.4198 6.62316  34
   0 -20   4 3.17674 5.01189  28
   0 -20   4 2.88134 7.89061  30
   0 -20   4 1.44470 7.76854  29
   0  20  -4 5.22971 5.83412  25
   0  20  -4-2.09713 6.01599  23
   0 -20   4 9.50945 5.11306  24
   0 -20   3 7.83339 6.04050  44
   0 -20   3 17.8589 6.10569  42
   0  20  -3 3.85178 5.81341  39
   0  20  -3 13.7228 7.66721   4
   0  20  -3 2.74541 7.11753   3
   0  20  -3 7.27261 5.81660  34
   0 -20   3 13.5681 4.96205  28
   0 -20   3 19.5840 7.90478  30
   0 -20   3-1.39972 7.40147  29
   0 -20   3 11.4125 4.78672  24
   0  20  -3 5.21192 5.96860  25
   0  20  -3 9.39516 5.70790  23
   0  20  -2 4.61998 4.90647  16
   0  20  -2 16.3939 6.44062  39
   0 -20   2 12.7401 6.19841  38
   0 -20   2 8.08224 6.17984  44
   0 -20   2 7.85933 6.06259  42
   0  20  -2-1.93989 5.95756  34
   0 -20   2-2.71470 8.32721  30
   0 -20   2 12.1907 7.55863  29
   0  20  -2 2.08350 5.95239  25
   0  20  -2 11.4900 6.00121  23
   0  20  -1 4.25758 5.15273  16
   0 -20   1 4.75717 6.47158  44
   0 -20   1 1.94672 6.24519  42
   0  20  -1-5.40178 6.05549  39
   0 -20   1 2.15109 5.67161  38
   0  20  -1-1.79096 5.61828  34
   0 -20   1-1.31744 7.63432  30
   0 -20   1 9.20283 7.49452  29
   0  20  -1 4.17460 5.84982  25
   0  20  -1 3.13687 5.65525  23
   0  20   0 2.97449 5.16032  16
   0 -20   0 3.85974 5.80445  42
   0 -20   0 1.22063 6.44164  44
   0 -20   0 14.2324 6.17701  38
   0  20   0 1.13681 6.44985  39
   0  20   0 5.61806 7.31360   3
   0  20   0 4.21198 7.45547   4
   0  20   0 10.8866 4.79577  31
   0  20   0-0.81677 5.31564  34
   0 -20   0 8.94673 7.45063  30
   0  20   0 6.18281 4.90034  27
   0 -20   0 7.64693 7.31024  29
   0  20   0-2.10458 6.10367  23
   0  20   0 6.30111 5.65070  25
   0  20   1 73.7662 8.24846  16
   0 -20  -1 81.0738 9.85866  44
   0 -20  -1 46.9973 8.46624  42
   0  20   1 54.7192 8.87081  39
   0 -20  -1 61.0741 8.77357  38
   0  20   1 54.4032 9.95342   4
   0  20   1 72.5657 10.5397   3
   0  20   1 74.2589 7.75528  31
   0  20   1 75.0922 8.03879  34
   0  20   1 75.9970 7.66586  27
   0 -20  -1 61.9081 9.82728  30
   0 -20  -1 76.5458 10.2432  29
   0  20   1 59.5460 8.53231  23
   0  20   1 64.6303 8.85886  25
   0  20   2 4.73062 5.09584  16
   0 -20  -2 11.4425 6.06789  42
   0 -20  -2 7.61039 6.40626  44
   0  20   2 23.6112 6.87124  39
   0 -20  -2 1.13367 6.59797  38
   0  20   2 11.0272 7.19911   4
   0  20   2 13.7895 7.61881   3
   0  20   2 7.22301 4.83347  31
   0 -20  -2 15.5292 7.38063  30
   0  20   2 7.17468 4.76281  27
   0 -20  -2 19.0526 7.63077  29
   0  20   2 17.2262 6.30233  23
   0  20   2 8.56459 6.68255  25
   0  20   3-4.04405 5.47652  16
   0 -20  -3 4.79805 6.56597  41
   0 -20  -3-3.78542 5.99061  42
   0 -20  -3 9.25870 6.29684  38
   0  20   3-1.28822 6.92295  39
   0  20   3 2.71474 7.29456   4
   0  20   3-1.35792 7.78307   3
   0  20   3 2.08455 4.35874  31
   0 -20  -3-4.56396 6.61117  30
   0  20   3 3.44936 4.40621  27
   0 -20  -3 1.13723 6.33656  29
   0  20   3-7.68202 6.62664  25
   0  20   3-2.20724 5.89371  23
   0  20   4 0.83634 5.02521  16
   0  20   4 1.32680 6.94986  39
   0 -20  -4 8.28506 6.47889  38
   0 -20  -4 4.68581 5.51719  42
   0 -20  -4 1.19005 6.15099  41
   0  20   4-1.33775 6.67672   3
   0  20   4-4.01311 7.41021   4
   0 -20  -4 1.07121 6.68885  29
   0 -20  -4-1.07498 6.80492  30
   0  20   4-5.55643 6.57621  25
   0  20   4 3.35940 6.16660  23
   0  20   5 2.58501 5.33230  16
   0 -20  -5 2.42261 6.09093  38
   0 -20  -5 3.54711 6.27589  41
   0 -20  -5 4.61812 5.84857  42
   0  20   5 2.62372 7.60264   4
   0  20   5 3.93572 7.35367   3
   0 -20  -5-5.98133 6.25511  30
   0 -20  -5 1.98532 6.36976  29
   0  20   5-1.13352 6.05516  23
   0  20   5 11.2395 6.54901  25
   0  20   6 4.43865 5.43996  16
   0 -20  -6 1.23725 6.35190  38
   0 -20  -6-2.72160 5.69129  42
   0 -20  -6 3.53921 6.05670  41
   0  20   6 2.56799 7.07104   3
   0  20   6-7.70370 7.15445   4
   0 -20  -6 1.82343 5.64037  30
   0 -20  -6 0.90696 5.79323  29
   0  20   6 2.29218 6.64116  25
   0  20   6 5.77977 5.97512  23
   0 -20  -7 9.82136 5.92862  42
   0 -20  -7 10.6334 6.56969  41
   0  20   7 5.01155 7.00432   3
   0  20   7 3.75851 6.92267   4
   0 -20  -7 7.58113 7.18472  38
   0  20   7 15.5615 5.84856  16
   0  20   7 6.96599 6.14775  23
   0  20   7 12.6494 6.65175  25
   0 -20  -8 3.55913 6.63280  41
   0 -20  -8 16.5693 6.08645  42
   0  20   8 9.74958 7.00429   4
   0  20   8 13.3996 7.11501   3
   0 -20  -8 17.9999 7.17834  38
   0  20   8 27.9729 7.84459  39
   0  20   8 12.1793 6.15450  16
   0  20   8 25.7491 6.98383  23
   0  20   8 9.27848 6.56145  25
   0 -20  -9-3.57613 6.60356  41
   0 -20  -9 0.85028 5.45510  42
   0  20   9-1.16920 6.36172   3
   0  20   9 2.33941 6.51782   4
   0 -20  -9 6.52841 7.14743  38
   0  20   9-4.18229 6.75345  39
   0  20   9 0.95763 5.39791  16
   0  20   9 6.92019 6.31371  25
   0  20   9 2.32655 6.40620  23
   0 -20 -10 29.0104 8.02878  38
   0  20  10 37.3369 8.52453  39
   0  20  10 32.1610 6.50964  16
   0 -20 -10 11.9381 7.16288  41
   0  20  10 37.6361 7.68909   4
   0  20  10 23.2214 7.05226   3
   0  20  11 20.4625 7.53662  39
   0 -20 -11 10.5758 7.13602  38
   0  20  11 33.6081 7.50863   3
   0  20  11 23.4695 6.81497   4
   0  20  11 26.6933 6.50311  16
   0 -20 -11 13.0520 7.03478  41
   0 -20 -12 16.2149 6.39300  32
   0  20  12 15.0167 6.30739  16
   0 -20 -12 15.2147 7.09824  41
   0 -20 -12 31.6254 8.12381  38
   0  20  12 25.3359 7.77737  39
   0  20  13 10.1143 5.90376  16
   0 -20 -13 1.14161 6.28960  41
   0  20  13 12.9566 6.86824  39
   0  20  14-3.04704 5.72544  16
   0 -20 -14 1.10147 6.45107  41
   0  20  14 1.24132 6.62969  39
   0 -20 -14-5.11037 6.73647  38
   0 -20 -15 5.23791 6.10884  41
   0  20  15 5.05940 5.93457  16
   0  20  15 22.6102 7.17838  25
   0  20  15 14.0973 6.32092  23
   0 -20 -15 13.5633 7.32887  38
   0  20  15 11.7105 7.06966  39
   0 -20 -16 32.4604 7.15834  41
   0  20  16 38.7537 7.58420  16
   0  20  16 46.9716 7.92883  25
   0  20  16 46.2370 7.85136  23
   0 -20 -16 37.7463 8.78404  38
   0  20  16 35.4705 7.66828  39
   0 -20 -17 2.71104 6.11934  41
   0  20  17-0.99765 6.20090  25
   0  20  17 8.02469 6.23471  23
   0  20  17-0.95753 5.60798  16
   0  20  17-0.95850 5.78820  39
   0 -20 -17 1.10784 5.95405  38
   0  20  18 2.82491 5.69412  23
   0  20  18 0.93384 5.75752  25
   0  20  18 8.10721 5.58073  16
   0 -20 -18 8.20177 6.07450  38
   0  21 -16-2.95818 6.41074  43
   0 -21  16-1.83616 6.16964  42
   0 -21  16-2.45517 8.50788  30
   0 -21  16-6.16184 8.07917  29
   0 -21  16 1.05500 6.74046  28
   0 -21  16-5.25050 6.79756  24
   0  21 -15-3.10187 6.66324  43
   0 -21  15 8.70884 6.20893  42
   0 -21  15-5.26610 7.67022  30
   0 -21  15 7.68517 7.22717  28
   0 -21  15 1.32071 7.97590  29
   0 -21  15 1.09280 7.28307  24
   0  21 -15 3.41935 6.81508  34
   0  21 -14-3.19639 6.46536  43
   0 -21  14 12.0426 7.08326  42
   0 -21  14 6.96248 7.71361  29
   0 -21  14-12.4841 8.16588  30
   0 -21  14 3.37448 6.37580  28
   0 -21  14-1.11965 6.76076  24
   0  21 -14-3.58389 6.99600  34
   0  21 -13-6.47948 6.92892  43
   0 -21  13 8.21764 6.47423  42
   0 -21  13-5.78875 8.82553  29
   0 -21  13 3.41176 7.13495  28
   0 -21  13 5.75889 8.11568  30
   0 -21  13 1.13205 6.93755  24
   0  21 -13 8.63574 7.03307  34
   0  21 -12 38.7651 8.39759  43
   0 -21  12 44.7831 8.07193  42
   0  21 -12 40.3882 8.67304  34
   0 -21  12 35.6224 9.69108  30
   0 -21  12 49.2328 9.61339  29
   0 -21  12 40.9343 8.34162  28
   0 -21  12 23.7699 8.05235  24
   0  21 -11 22.1943 6.96309  43
   0 -21  11 42.9955 7.57103  42
   0  21 -11 34.4647 8.41317  34
   0  21 -11 35.4059 7.41374   4
   0  21 -11 22.8744 7.04532   3
   0 -21  11 34.8940 9.18284  30
   0 -21  11 16.7737 9.22769  29
   0 -21  11 42.7336 8.60427  28
   0 -21  11 33.5852 8.62013  24
   0 -21  10 2.10115 6.08759  42
   0  21 -10-1.02350 6.18053  43
   0  21 -10 3.83874 6.70266  34
   0  21 -10 4.20248 6.28115   4
   0  21 -10 1.04794 6.10490   3
   0 -21  10-1.10050 6.64547  28
   0  21 -10 1.08499 6.58416  25
   0  21 -10-4.38195 6.54937  23
   0 -21  10 5.47803 6.64856  24
   0 -21   9 27.2763 7.67292  42
   0  21  -9 26.4047 7.32159  43
   0  21  -9 29.2658 8.40553  34
   0  21  -9 30.4228 7.54558   3
   0  21  -9 29.3528 8.31314   4
   0 -21   9 28.8951 7.92488  28
   0  21  -9 27.3438 7.70888  25
   0  21  -9 30.8628 7.59452  23
   0 -21   9 19.2086 7.30883  24
   0  21  -8-7.39793 5.61154  43
   0 -21   8 1.04847 6.45521  42
   0  21  -8 2.51042 6.82939  34
   0  21  -8-5.98518 6.59184   3
   0  21  -8 3.59845 6.98742   4
   0 -21   8 4.09336 6.67913  28
   0 -21   8 1.02029 6.63093  24
   0  21  -8 6.55871 5.91113  25
   0  21  -8 3.30059 5.98603  23
   0  21  -7 7.80628 5.64588  43
   0 -21   7 3.13043 6.15103  42
   0  21  -7 7.37000 7.31291  34
   0  21  -7 3.76451 7.23854   3
   0  21  -7 1.25575 7.28299   4
   0 -21   7-3.11624 8.32688  29
   0 -21   7 13.9826 8.95909  30
   0  21  -7 2.18576 6.06217  23
   0  21  -7 11.9583 6.57199  25
   0 -21   6 14.5350 6.84170  42
   0  21  -6 31.5081 6.35411  43
   0  21  -6 32.7187 8.27899   3
   0  21  -6 34.0510 8.75675   4
   0  21  -6 46.4613 8.28762  34
   0 -21   6 15.4208 8.99323  29
   0 -21   6 33.8284 9.20345  30
   0  21  -6 31.3012 7.49584  25
   0  21  -6 42.2119 7.43048  23
   0 -21   5 15.4852 6.42529  42
   0  21  -5 15.4828 5.53287  39
   0  21  -5 21.6980 7.87191   3
   0  21  -5 6.78508 7.57587   4
   0  21  -5 5.72646 6.59580  34
   0 -21   5 16.6386 8.76788  30
   0 -21   5 12.1161 8.44222  29
   0  21  -5 20.3509 6.78462  25
   0  21  -5 24.6818 6.38728  23
   0 -21   4 23.5109 6.71679  42
   0  21  -4 15.2713 5.83707  39
   0 -21   4 19.0853 6.65951  38
   0  21  -4 27.8251 7.99527   4
   0  21  -4 31.9949 8.20986   3
   0  21  -4 23.9577 7.25812  34
   0 -21   4 22.2021 8.90179  29
   0 -21   4 23.6664 8.85149  30
   0  21  -4 12.7823 6.01182  25
   0  21  -4 25.6368 6.58327  23
   0 -21   3 91.2845 10.0170  42
   0  21  -3 73.6520 9.21736  39
   0 -21   3 77.3373 9.61373  38
   0  21  -3 83.8613 11.4326   3
   0  21  -3 72.4972 10.7087   4
   0  21  -3 80.9758 9.59599  34
   0 -21   3 102.009 11.7567  29
   0 -21   3 74.8631 11.5518  30
   0  21  -3 68.1851 9.72669  23
   0  21  -3 96.7392 10.0821  25
   0 -21   2 1.00412 5.69175  42
   0  21  -2-6.67357 5.89762  34
   0 -21   2-4.35868 6.07166  38
   0  21  -2 3.11424 6.04727  39
   0 -21   2 1.39420 7.53923  29
   0 -21   2 5.58820 7.91893  30
   0  21  -2 2.12542 5.67536  25
   0  21  -2-2.12943 5.93262  23
   0 -21   1 8.93676 5.99640  42
   0  21  -1-3.30992 6.32420  39
   0 -21   1-4.43608 6.21569  38
   0  21  -1 3.50722 5.37306  34
   0 -21   1-2.69496 7.84989  29
   0 -21   1 2.70248 8.39843  30
   0  21  -1 3.22778 5.70987  25
   0  21  -1 2.15617 5.75788  23
   0 -21   0 2.94759 6.35815  42
   0  21   0 2.32418 6.24512  39
   0 -21   0 1.12512 6.69219  38
   0  21   0 2.91201 7.31926   4
   0  21   0-4.36791 7.72601   3
   0  21   0-0.79622 5.45457  34
   0 -21   0 5.20202 7.53546  29
   0 -21   0-3.91256 7.91398  30
   0  21   0-5.42910 6.55654  23
   0  21   0 1.08365 5.89594  25
   0 -21  -1 10.6840 6.88136  42
   0  21   1-1.22092 6.74970  39
   0 -21  -1 5.73343 6.15268  38
   0  21   1 8.67272 8.02916   3
   0  21   1 10.1182 7.74226   4
   0  21   1 12.4643 5.13427  31
   0  21   1 15.3032 4.79348  27
   0 -21  -1 13.7618 7.83450  29
   0 -21  -1 18.8193 7.92860  30
   0  21   1 9.88417 6.45914  23
   0  21   1 1.09532 6.37451  25
   0  21   2 1.59488 5.66960  16
   0 -21  -2 8.18014 6.24107  38
   0  21   2 2.54447 6.83739  39
   0 -21  -2-1.91898 6.31559  42
   0 -21  -2 8.64564 6.51216  41
   0  21   2 1.42725 7.22614   3
   0  21   2-5.70897 7.57388   4
   0 -21  -2 2.39703 6.90740  30
   0 -21  -2 5.97393 6.65762  29
   0  21   2-4.45006 6.23518  23
   0  21   2-2.21698 6.24821  25
   0  21   3 9.05464 5.88384  16
   0 -21  -3 8.34758 7.15534  38
   0  21   3 2.63598 6.83958  39
   0 -21  -3 14.1805 6.17439  42
   0 -21  -3 12.1976 6.20560  41
   0  21   3 23.8502 7.97581   3
   0  21   3 2.80585 7.46965   4
   0 -21  -3 12.4653 6.97046  30
   0 -21  -3 9.03891 7.24231  29
   0  21   3 6.76615 6.20312  23
   0  21   3 12.3276 6.45243  25
   0  21   4 33.1351 7.15324  16
   0  21   4 37.9092 8.21506  39
   0 -21  -4 48.6063 8.55805  38
   0 -21  -4 34.3119 7.03210  42
   0 -21  -4 32.6204 8.00277  41
   0  21   4 42.6441 8.61614   4
   0  21   4 55.0567 9.91232   3
   0 -21  -4 33.8327 7.99439  30
   0 -21  -4 44.2520 8.09436  29
   0  21   4 55.3971 8.59800  23
   0  21   4 57.3737 8.44114  25
   0  21   5 9.60159 6.05910  16
   0  21   5 13.8049 7.06685  39
   0 -21  -5 14.8665 6.64662  38
   0 -21  -5 8.15746 6.02426  42
   0 -21  -5 5.98558 6.46482  41
   0  21   5 12.1187 7.35378   3
   0  21   5 8.07891 7.17338   4
   0 -21  -5 8.73033 6.03437  29
   0 -21  -5 11.6895 6.70366  30
   0  21   5 4.62381 6.28322  25
   0  21   5 19.8056 6.95881  23
   0 -21  -6 44.9872 7.20128  42
   0 -21  -6 45.2836 8.33713  41
   0  21   6 39.5226 8.63238   3
   0  21   6 43.4957 8.63609   4
   0 -21  -6 59.2718 9.24977  38
   0  21   6 50.8161 7.51933  16
   0  21   6 31.6993 7.85590  25
   0  21   6 43.7418 8.03059  23
   0 -21  -7 24.8066 6.02622  42
   0 -21  -7 19.0231 6.95542  41
   0  21   7 1.28141 7.03748   4
   0  21   7 17.9312 7.28241   3
   0 -21  -7 12.7887 7.10738  38
   0  21   7 10.9428 6.00354  16
   0  21   7 30.4489 7.44191  25
   0  21   7 8.26384 6.76000  23
   0 -21  -8 27.3357 6.37626  42
   0 -21  -8 36.7634 7.58638  41
   0  21   8 35.9516 8.31605   3
   0  21   8 24.8076 7.65990   4
   0 -21  -8 36.2344 8.26595  38
   0  21   8 30.8850 8.17638  39
   0  21   8 36.9807 7.06471  16
   0  21   8 36.6899 7.83489  23
   0  21   8 39.9051 8.08763  25
   0 -21  -9 8.26524 6.46618  41
   0  21   9 10.6330 7.10115   4
   0  21   9 12.9817 6.54031   3
   0 -21  -9 14.3198 7.41552  38
   0  21   9 4.17383 7.60530  39
   0  21   9 14.0347 5.91515  16
   0  21   9 14.0105 7.01848  23
   0  21   9 18.5068 6.98852  25
   0 -21 -10 29.2662 7.64174  41
   0 -21 -10 18.2642 7.62548  38
   0  21  10 12.3462 7.39440  39
   0  21  10 9.95710 7.16806   4
   0  21  10 17.6661 7.12320   3
   0  21  10 20.6787 6.24200  16
   0  21  10 10.3070 6.98776  25
   0  21  10 12.7208 7.22383  23
   0 -21 -11-5.18940 7.43600  38
   0  21  11-2.68716 6.99128  39
   0  21  11 1.99818 6.68464   3
   0  21  11 9.00909 6.44987   4
   0 -21 -11-1.82990 5.57935  32
   0  21  11-2.83274 5.89606  16
   0 -21 -11-1.14980 6.29401  41
   0 -21 -12 23.8173 6.30300  32
   0  21  12 16.0717 6.29104  16
   0 -21 -12 16.6427 7.58262  38
   0  21  12 41.8329 8.81699  39
   0 -21 -12 39.1798 7.50365  41
   0  21  13 12.2321 5.73126  16
   0  21  13 26.3966 7.80033  39
   0 -21 -13 31.2554 7.46287  38
   0 -21 -13 17.2372 7.05046  41
   0  21  14-0.93266 5.52510  16
   0 -21 -14 7.26601 7.09660  38
   0  21  14 10.7507 7.25314  39
   0 -21 -14 4.08758 6.47396  41
   0  21  15 59.5254 7.70213  16
   0  21  15 46.6392 8.41109  39
   0 -21 -15 25.4211 7.90926  38
   0 -21 -15 37.3649 6.95673  41
   0  21  16 7.99269 5.50715  16
   0 -21 -16 8.69778 6.83094  38
   0  21  16 14.1156 6.36535  39
   0 -21 -16-2.65218 5.65962  41
   0 -21 -17 17.1784 6.50361  38
   0  21  17 5.54264 6.00082  23
   0  21  17 4.56834 6.01134  25
   0  22 -15 5.14139 6.49344  34
   0 -22  15 13.3053 8.16860  30
   0 -22  15 3.63266 7.57253  29
   0  22 -14 2.17854 6.77035  34
   0  22 -14 3.80152 5.87955  43
   0 -22  14-0.90929 5.88473  42
   0 -22  14-1.29451 7.58132  29
   0 -22  14 2.58073 7.75335  30
   0  22 -13 5.69653 6.64714  34
   0 -22  13 5.66257 5.82228  42
   0  22 -13 10.6626 6.77704  43
   0 -22  13 2.71565 8.40761  30
   0 -22  13 4.08635 8.23323  29
   0  22 -12 17.6388 7.45526  34
   0 -22  12 14.1363 8.61704  30
   0 -22  12 12.7623 7.80519  29
   0 -22  12 2.91557 6.93288  42
   0  22 -12 19.4412 6.65825  43
   0 -22  11 1.97856 5.95040  42
   0  22 -11 12.4729 6.62899  43
   0  22 -11-2.40011 6.57480  34
   0  22 -11 1.81128 5.89230   4
   0  22 -11 9.92000 5.99128   3
   0 -22  10 6.01422 6.27065  42
   0  22 -10 5.59545 5.78168  43
   0  22 -10 2.43041 7.23820  34
   0  22 -10 10.0656 6.85304   3
   0  22 -10 8.08765 6.77484   4
   0  22  -9 1.21609 6.49461  34
   0  22  -9-6.57961 6.84752   3
   0  22  -9 6.59640 6.76898   4
   0 -22   9-1.01069 6.65245  42
   0  22  -9 1.79139 5.64467  43
   0  22  -9-2.12474 6.22178  23
   0  22  -9-4.21560 6.64155  25
   0  22  -8 13.6113 6.01222  43
   0 -22   8 5.09055 6.45205  42
   0  22  -8-4.82293 6.44624  34
   0  22  -8 5.87328 6.99346   3
   0  22  -8 1.17644 7.28378   4
   0 -22   8 1.53369 8.55103  29
   0 -22   8 4.59737 8.44435  30
   0  22  -8 7.50470 6.54457  23
   0  22  -8 8.50955 6.49337  25
   0 -22   7 75.5519 9.59852  42
   0  22  -7 68.0709 8.30793  43
   0  22  -7 69.7905 9.76794  34
   0  22  -7 63.5481 9.97278   3
   0  22  -7 79.9054 10.2669   4
   0 -22   7 72.3282 11.6449  29
   0 -22   7 47.6687 10.8000  30
   0  22  -7 62.3347 9.13817  23
   0  22  -7 74.7352 9.66118  25
   0 -22   6 15.3474 6.63734  42
   0  22  -6 3.93198 7.27515   3
   0  22  -6 11.8126 7.65989   4
   0  22  -6 4.59889 6.56989  34
   0 -22   6 13.7900 8.40005  30
   0 -22   6 13.8005 9.40705  29
   0  22  -6 1.06805 6.33731  25
   0  22  -6 3.21831 6.36513  23
   0 -22   5-1.02275 6.08460  42
   0  22  -5 3.90562 4.90156  39
   0 -22   5-4.15079 6.23613  38
   0  22  -5 5.45076 7.85420   4
   0  22  -5 10.8938 7.97556   3
   0  22  -5 1.10387 6.18761  34
   0 -22   5-4.54285 8.38920  30
   0 -22   5-1.51133 8.37287  29
   0  22  -5 7.48611 6.58549  23
   0  22  -5 5.33333 6.34575  25
   0 -22   4 21.3580 6.76466  42
   0  22  -4 9.59285 5.76618  39
   0 -22   4 14.8075 6.58677  38
   0  22  -4 12.6746 7.83805   4
   0  22  -4 19.7029 7.64811   3
   0  22  -4 8.38349 6.73612  34
   0 -22   4 19.2771 8.53301  29
   0 -22   4 8.91461 8.31337  30
   0  22  -4 13.8563 6.48076  25
   0  22  -4 3.20354 6.13401  23
   0 -22   3 6.06005 6.48250  42
   0  22  -3 0.95471 5.62396  39
   0 -22   3-3.22725 6.46663  38
   0  22  -3 14.4386 8.14055   4
   0  22  -3-1.44251 7.25422   3
   0  22  -3 8.84460 6.52496  34
   0 -22   3 2.89889 8.07869  30
   0 -22   3 5.78632 8.01575  29
   0  22  -3 1.07009 6.06892  23
   0  22  -3 4.26943 6.01935  25
   0 -22   2 9.00078 6.21592  42
   0  22  -2-1.82182 5.44597  34
   0  22  -2 4.10712 6.16955  39
   0 -22   2 5.47924 6.55151  38
   0 -22   2-7.00074 8.49648  29
   0 -22   2 9.82775 8.88756  30
   0  22  -2-2.14264 5.89980  25
   0  22  -2-3.21942 5.83905  23
   0 -22   1 69.1463 9.01156  42
   0  22  -1 57.1013 8.92057  39
   0 -22   1 71.4189 9.33313  38
   0  22  -1 56.7224 7.66428  34
   0 -22   1 71.7073 10.6181  30
   0 -22   1 60.7155 9.98568  29
   0  22  -1 59.4194 8.85017  23
   0  22  -1 53.8862 8.44426  25
   0 -22   0 17.0806 7.33853  38
   0  22   0 42.9547 8.03660  39
   0 -22   0 44.5861 7.55082  42
   0  22   0 36.8995 9.20718   4
   0  22   0 5.90365 8.01992   3
   0 -22   0 41.4472 8.77770  29
   0 -22   0 53.2517 9.20671  30
   0  22   0 33.6809 7.49557  25
   0  22   0 21.7754 6.91708  23
   0  22   1 12.2388 6.81562  39
   0 -22  -1 15.0625 6.53096  38
   0 -22  -1 12.4818 6.94955  41
   0 -22  -1 5.71212 5.90299  42
   0  22   1 21.9602 7.89873   4
   0  22   1 11.7125 7.99638   3
   0 -22  -1 11.1126 7.52514  29
   0 -22  -1 13.6236 7.76493  30
   0  22   1 7.75928 6.21584  25
   0  22   1 8.89107 6.51189  23
   0  22   2 10.2082 7.08297  39
   0 -22  -2 8.25700 6.54985  38
   0 -22  -2 9.32304 5.67548  42
   0 -22  -2 7.38554 6.99190  41
   0  22   2 7.21535 7.26837   4
   0  22   2 10.1014 7.62171   3
   0 -22  -2 7.03203 7.26414  30
   0 -22  -2 3.50480 6.89245  29
   0  22   2 5.62189 6.60018  23
   0  22   2 5.61000 6.19516  25
   0 -22  -3-1.20169 6.33570  38
   0  22   3 1.31969 7.04760  39
   0 -22  -3 2.43045 6.57139  41
   0 -22  -3 1.81901 5.59963  42
   0  22   3 2.84387 7.34942   4
   0  22   3-9.94854 7.87277   3
   0 -22  -3-1.09377 7.04745  29
   0 -22  -3-1.09749 7.22354  30
   0  22   3-2.27833 6.12196  23
   0  22   3 2.27018 6.64737  25
   0  22   4 23.6559 8.52136   4
   0  22   4 15.2991 7.60779   3
   0  22   4 31.2003 8.35297  39
   0 -22  -4 18.3208 6.95177  38
   0 -22  -4 26.5227 6.78456  42
   0 -22  -4 31.2053 7.52427  41
   0  22   4 24.3958 6.91439  23
   0  22   4 16.2205 7.17229  25
   0  22   5 55.6656 9.29972   4
   0  22   5 32.5889 8.93584   3
   0 -22  -5 27.2999 7.87404  38
   0  22   5 46.8662 8.98615  39
   0 -22  -5 37.0204 7.16408  42
   0 -22  -5 24.9558 7.36494  41
   0  22   5 37.2107 7.93101  25
   0  22   5 49.1267 8.62827  23
   0  22   6 3.96413 7.17831   4
   0  22   6 21.1317 7.60100   3
   0 -22  -6 17.5786 6.69817  38
   0 -22  -6 16.4865 7.24824  41
   0 -22  -6 12.4331 5.86950  42
   0  22   6 3.51021 6.40308  23
   0  22   6 6.96932 6.58286  25
   0  22   7 30.7905 8.81944   4
   0  22   7 28.1923 8.14530   3
   0 -22  -7 11.3987 7.05732  38
   0 -22  -7 26.8209 7.53738  41
   0 -22  -7 21.4864 6.14467  42
   0  22   7 37.5761 8.15685  23
   0  22   7 25.6404 7.43504  25
   0  22   8 8.59644 7.12091   3
   0  22   8-1.22945 7.05196   4
   0 -22  -8-3.81612 7.09293  38
   0  22   8 1.38194 7.38506  39
   0 -22  -8 18.4997 6.74093  41
   0  22   8 2.33888 6.63429  23
   0  22   8 4.64496 6.80593  25
   0 -22  -9 25.1359 6.90808  41
   0  22   9 26.7485 7.84826   3
   0  22   9 22.1419 7.83271   4
   0 -22  -9 12.7175 6.86153  38
   0  22   9 24.5049 7.68627  39
   0  22   9 21.5404 5.98778  16
   0  22   9 17.0283 7.29242  25
   0  22   9 13.7331 6.98709  23
   0 -22 -10 7.83409 6.21816  41
   0  22  10 1.33074 7.03257  39
   0 -22 -10 13.8670 7.47539  38
   0  22  10 10.7078 6.76477   3
   0  22  10 8.58319 6.80870   4
   0  22  10 13.3855 5.59277  16
   0  22  10 4.46115 6.23292  25
   0  22  10 2.25006 6.21395  23
   0 -22 -11 4.33124 6.13653  41
   0 -22 -11 8.69495 7.03027  38
   0  22  11 27.1743 7.83983  39
   0  22  11 15.3313 6.09928   4
   0  22  11-3.82057 6.24040   3
   0 -22 -11 22.6158 6.19486  32
   0  22  11 10.6238 5.71541  16
   0  22  11 10.8933 7.01749  25
   0  22  11 6.59162 6.22507  23
   0 -22 -12 4.85557 6.56487  38
   0  22  12 2.49847 6.58708  39
   0  22  12 0.87374 5.14463  16
   0 -22 -12-1.04091 6.25494  41
   0  22  13 15.5046 6.80591  39
   0 -22 -13 1.17203 6.53851  38
   0  22  13 4.29663 5.52225  16
   0 -22 -13 1.98153 6.22342  41
   0 -22 -14 6.70678 6.44940  38
   0  22  14 4.47257 6.82534  39
   0  22  14 8.39159 5.17587  16
   0 -22 -14 0.92347 6.08610  41
   0  22  15 13.3795 7.01839  39
   0 -22 -15 17.9806 6.74700  38
   0  22  15 10.5803 5.70072  16
   0 -23  13 4.98741 8.76860  30
   0 -23  13-1.24905 7.79911  29
   0  23 -13-2.04707 6.11892  34
   0  23 -12 3.37345 5.55097  43
   0 -23  12-5.28078 5.74449  42
   0  23 -12 7.46898 6.99353  34
   0 -23  11-0.90784 6.07413  42
   0  23 -11 2.50937 5.90402  43
   0  23 -11-4.40474 6.34625  34
   0  23 -10 3.36446 6.80586  34
   0  23 -10-0.93831 6.50225   4
   0  23 -10 1.86745 6.09477   3
   0  23 -10-3.26877 5.51208  43
   0 -23  10 7.43693 6.22028  42
   0 -23   9 10.4717 5.91324  38
   0  23  -9 14.5133 6.91530   3
   0  23  -9 15.6118 7.16405   4
   0  23  -9 31.6127 7.70191  34
   0 -23   9 11.5641 8.42793  29
   0 -23   9 14.4393 8.93913  30
   0 -23   9 12.3294 6.68695  42
   0 -23   8-3.64899 5.39832  38
   0  23  -8 2.24935 6.98998   3
   0  23  -8-6.76537 7.60471   4
   0  23  -8 3.37633 6.62549  34
   0 -23   8-10.2668 8.49839  29
   0 -23   8-1.46934 8.28170  30
   0 -23   8 14.4348 6.56708  42
   0 -23   7 5.83125 6.27461  42
   0 -23   7 5.65411 5.89750  38
   0  23  -7 2.41324 6.85096   3
   0  23  -7 18.1445 7.16907   4
   0  23  -7-2.21308 6.82423  34
   0 -23   7-1.48460 8.56497  30
   0 -23   7 4.44565 8.45610  29
   0  23  -7 11.2611 6.60816  25
   0  23  -7 14.3899 6.69184  23
   0 -23   6-1.96095 5.89244  42
   0 -23   6 7.81692 6.24212  38
   0  23  -6-2.54964 6.76596   3
   0  23  -6 2.55341 7.03166   4
   0  23  -6 1.07554 6.16591  34
   0 -23   6 11.8918 8.33153  30
   0 -23   6 2.96745 8.41111  29
   0  23  -6 1.03713 6.56648  23
   0  23  -6 1.03152 6.58953  25
   0 -23   5 0.98465 6.23312  42
   0 -23   5-3.00949 5.68634  38
   0  23  -5-8.04013 7.33521   4
   0  23  -5 8.02865 7.32473   3
   0  23  -5 7.22142 6.10485  34
   0 -23   5-4.42757 8.17548  30
   0 -23   5 7.36546 7.81695  29
   0  23  -5 3.10960 5.87549  25
   0  23  -5-3.11831 5.99040  23
   0 -23   4-7.85218 6.40623  42
   0 -23   4-2.06150 6.19319  38
   0  23  -4-0.81950 5.06949  39
   0  23  -4 1.38996 7.65421   3
   0  23  -4 1.39188 7.61905   4
   0  23  -4 4.88506 6.15684  34
   0 -23   4 8.70543 8.71759  30
   0 -23   4 7.23548 8.60732  29
   0  23  -4-5.19547 6.60730  25
   0  23  -4-1.04285 6.10722  23
   0 -23   3 10.7282 6.57859  42
   0  23  -3-2.72397 5.69675  39
   0 -23   3 2.10414 6.19441  38
   0  23  -3-1.42634 8.04002   4
   0  23  -3 1.42537 7.51576   3
   0  23  -3 7.30962 5.93916  34
   0 -23   3-4.24686 8.11447  30
   0 -23   3 1.41188 8.22536  29
   0  23  -3-1.04541 6.28209  25
   0  23  -3 3.14277 6.41984  23
   0 -23   2 8.69445 6.28164  42
   0  23  -2 0.84348 5.41484  34
   0 -23   2-1.36874 8.26736  30
   0 -23   2-2.73014 8.16319  29
   0  23  -2 7.37164 6.42474  25
   0  23  -2 10.5586 6.28345  23
   0  23  -2 2.97163 5.95498  39
   0 -23   2-1.07537 6.02999  38
   0 -23   1-3.78934 6.33823  42
   0  23  -1 4.25386 6.32543  39
   0 -23   1-5.48848 6.79030  38
   0 -23   1 3.94434 7.86003  30
   0 -23   1 1.31124 7.67887  29
   0  23  -1-1.06313 5.99216  25
   0  23  -1 4.25999 5.89946  23
   0 -23   0 8.61141 6.40148  41
   0 -23   0 1.85794 5.95979  42
   0  23   0-1.46580 8.26192   3
   0  23   0-1.46664 8.17222   4
   0 -23   0-2.24024 6.20511  38
   0  23   0 6.80336 6.13183  39
   0 -23   0 2.50747 7.71912  30
   0 -23   0-3.75002 7.51070  29
   0  23   0-4.29596 6.54925  25
   0  23   0 3.23028 5.96493  23
   0 -23  -1-1.21432 6.40233  41
   0 -23  -1 7.25285 5.91726  42
   0  23   1-7.26860 8.14701   4
   0  23   1 7.26457 7.90505   3
   0 -23  -1 1.14239 6.65486  38
   0  23   1-2.38999 6.99821  39
   0 -23  -1 1.18695 7.13165  30
   0 -23  -1-1.18325 7.03799  29
   0  23   1-1.08798 6.47134  23
   0  23   1 1.08563 6.11904  25
   0 -23  -2 2.64217 5.74869  42
   0 -23  -2-2.39573 6.75193  41
   0  23   2-4.29186 8.01779   3
   0  23   2-1.43139 8.51412   4
   0 -23  -2-2.32550 6.32666  38
   0  23   2-1.24670 6.35640  39
   0 -23  -2 1.10917 7.02158  29
   0 -23  -2-3.33663 6.97713  30
   0  23   2-1.10823 6.24672  25
   0  23   2-1.11061 6.29562  23
   0 -23  -3 2.36407 6.85282  38
   0  23   3 2.58554 6.86378  39
   0 -23  -3 9.44533 6.69623  41
   0 -23  -3 1.70213 5.51216  42
   0  23   3 2.23877 6.34909  25
   0  23   3 1.12184 6.57371  23
   0  23   3 12.6311 8.26525   4
   0  23   3 2.80544 7.63532   3
   0  23   4-1.32314 6.97599  39
   0 -23  -4 7.18607 6.97685  38
   0 -23  -4 1.16445 6.09937  41
   0 -23  -4 0.81864 5.67252  42
   0  23   4-2.25264 6.86809  25
   0  23   4-5.64657 6.71713  23
   0  23   4 5.47887 8.06347   3
   0  23   4 1.37043 7.76796   4
   0  23   5-2.68101 7.38341  39
   0 -23  -5 3.63450 6.79123  38
   0 -23  -5-4.59827 6.17972  41
   0  23   5-5.70056 6.81758  25
   0  23   5-6.86709 7.04813  23
   0  23   5 10.6959 7.70662   3
   0  23   5-9.37000 7.54618   4
   0  23   6 4.03180 8.46935  39
   0 -23  -6 2.43816 6.55191  38
   0 -23  -6-1.13343 6.49689  41
   0  23   6-1.13194 6.52392  25
   0  23   6 3.41829 6.27510  23
   0  23   6 1.29523 7.62541   3
   0  23   6 2.59350 7.55442   4
   0 -23  -7-7.33667 6.69383  38
   0 -23  -7-1.11564 6.32431  41
   0  23   7-4.51859 6.75379  25
   0  23   7 7.95489 6.33253  23
   0  23   7-1.24850 7.57648   4
   0  23   7-1.24705 7.06910   3
   0 -23  -8-1.21883 6.87180  38
   0 -23  -8-3.29314 6.04720  41
   0  23   8 12.2431 7.29697  23
   0  23   8 6.62384 6.63521  25
   0  23   8 1.19264 7.13187   4
   0  23   8 4.76059 7.43328   3
   0 -23  -9 13.2790 7.15926  38
   0  23   9 3.88824 6.93773  39
   0  23   9-1.11074 6.65717   3
   0  23   9 7.79104 6.67068   4
   0 -23  -9 8.56775 6.67303  41
   0  23   9 10.8424 6.49916  25
   0  23   9 10.9241 6.27917  23
   0  23  10-5.04130 7.03589  39
   0 -23 -10 3.56043 6.70339  38
   0  23  10 11.1540 7.11831   4
   0  23  10 8.08554 6.58292   3
   0 -23 -10 18.8611 6.16820  32
   0 -23 -10 9.33562 6.55108  41
   0  23  10 8.51781 6.72359  23
   0  23  10 1.05678 6.36438  25
   0 -23 -11 11.1981 5.93006  32
   0  23  11-1.21275 6.48105  39
   0 -23 -11 21.9965 7.46335  38
   0  23  11 5.11306 6.05622  25
   0  23  11-1.02952 6.40314  23
   0 -23 -11-3.97420 5.88439  41
   0  23  12 8.12519 6.65357  39
   0 -23 -12-4.46008 6.49602  38
   0  23  12 1.95703 5.99643  23
   0  23  12 0.97328 6.24445  25
   0 -23 -12 1.87797 5.55729  41
   0  23  13 3.29406 6.69680  39
   0 -23 -13 1.06728 6.28442  38
   0  23  13-0.93690 5.79713  23
   0  23  13 5.58461 6.10198  25
   0  24 -11-0.97802 5.90586  34
   0 -24  10-1.29095 7.56005  30
   0 -24  10 1.28883 7.42754  29
   0 -24  10 0.83353 5.90450  42
   0  24 -10-2.00569 6.54529  34
   0  24  -9-3.79566 5.92516   4
   0  24  -9 6.61272 5.81618   3
   0  24  -9-4.06508 6.54813  34
   0 -24   9-8.00498 7.68885  30
   0 -24   9 7.99156 7.71756  29
   0 -24   9 3.44121 5.61506  42
   0 -24   8-0.82890 5.91397  38
   0  24  -8-6.26286 6.57779   3
   0  24  -8 7.33583 6.98338   4
   0  24  -8 1.01445 6.00317  34
   0 -24   8-4.10109 8.65363  30
   0 -24   8-8.18815 7.60403  29
   0 -24   8 3.51837 5.71663  42
   0 -24   7 1.74536 5.86271  38
   0  24  -7-5.64780 7.27838   3
   0  24  -7 3.39937 6.84253   4
   0  24  -7 9.98983 6.84399  34
   0 -24   7-1.38646 7.94697  30
   0 -24   7-8.29823 7.75117  29
   0 -24   7-6.27688 5.70224  42
   0 -24   6 2.72886 5.83534  38
   0  24  -6 1.20984 7.08505   3
   0  24  -6-3.63866 6.79726   4
   0  24  -6-0.97003 6.02880  34
   0 -24   6 1.39165 7.93239  29
   0 -24   6-2.79026 8.54842  30
   0 -24   6 0.90731 5.92177  42
   0 -24   5 16.4503 6.81581  42
   0 -24   5 5.65224 5.54600  38
   0  24  -5 6.39205 7.85383   3
   0  24  -5 11.5416 7.84047   4
   0  24  -5 8.35709 5.55225  34
   0 -24   5 11.1117 8.06803  30
   0 -24   5 5.54186 8.42637  29
   0  24  -5 3.90439 6.31487  25
   0  24  -5 15.7032 6.12624  23
   0 -24   4 5.47859 5.90637  42
   0 -24   4 12.6470 6.20462  38
   0  24  -4 9.33336 7.72120   4
   0  24  -4 15.9770 8.23201   3
   0  24  -4 9.64921 5.98761  34
   0 -24   4 28.7406 9.29771  30
   0 -24   4 9.55557 8.55717  29
   0  24  -4 12.8305 6.51298  25
   0  24  -4 16.8364 6.80076  23
   0 -24   3 4.54105 5.82957  42
   0  24  -3 19.2571 8.38981   4
   0  24  -3 1.37359 7.33800   3
   0 -24   3-1.33477 7.81914  30
   0 -24   3 1.33132 8.35350  29
   0  24  -3-3.99337 6.26552  23
   0  24  -3 4.98202 6.16680  25
   0  24  -3 5.83992 5.44857  39
   0 -24   3 2.01040 6.25045  38
   0 -24   2 9.87864 5.80300  42
   0 -24   2 10.3140 8.42598  30
   0 -24   2 8.99881 7.81317  29
   0  24  -2 5.02662 6.02604  25
   0  24  -2 2.01737 5.86100  23
   0  24  -2 9.20512 6.02393  39
   0 -24   2 7.19201 5.90513  38
   0 -24   1 8.77530 6.17154  42
   0 -24   1 12.9069 6.99918  41
   0 -24   1 8.39324 6.48106  38
   0  24  -1 12.9524 6.46924  39
   0 -24   1 12.3288 8.03002  30
   0 -24   1 8.60532 7.58718  29
   0  24  -1 4.08049 5.80656  25
   0  24  -1 5.11455 5.91881  23
   0 -24   0-0.85586 5.67993  42
   0 -24   0-4.64413 6.83501  41
   0  24   0-4.25589 7.57600   4
   0  24   0 1.41682 7.46993   3
   0  24   0-2.14013 5.78648  39
   0 -24   0-1.07308 6.41520  38
   0 -24   0-3.49733 7.51142  29
   0 -24   0 2.33862 7.53420  30
   0  24   0 3.09921 6.11329  25
   0  24   0 4.13980 5.80016  23
   0  24   1-4.52721 6.62917  39
   0 -24  -1 12.0448 6.83821  38
   0 -24  -1 9.95294 5.79145  42
   0 -24  -1 5.73772 6.89590  41
   0  24   1-6.26989 6.12083  25
   0  24   1 5.23533 5.76719  23
   0  24   1-8.42104 7.15645   3
   0  24   1 5.62106 7.92146   4
   0 -24  -2 22.2528 7.23925  38
   0  24   2 23.7572 7.84638  39
   0 -24  -2 19.2220 6.99982  41
   0  24   2 11.7069 6.25119  25
   0  24   2 20.2653 6.36193  23
   0  24   2 27.6497 8.55664   4
   0  24   2 17.9502 8.54631   3
   0  24   3 4.90613 6.71512  39
   0 -24  -3 3.38587 6.74842  38
   0 -24  -3 6.68811 6.28408  41
   0  24   3-4.29901 6.61824  23
   0  24   3 11.7964 6.72831  25
   0  24   3 1.35284 7.75503   4
   0  24   3-6.75596 7.39738   3
   0 -24  -4 7.98265 6.78174  38
   0  24   4 8.76615 7.05042  39
   0 -24  -4 2.19421 5.93421  41
   0  24   4 12.9311 6.88504  23
   0  24   4 12.9051 6.96183  25
   0  24   4 17.1338 8.37020   4
   0  24   4 22.3786 7.73840   3
   0  24   5 16.4337 7.78352  39
   0 -24  -5 10.3264 6.97046  38
   0 -24  -5 9.71308 6.90506  41
   0  24   5 9.77293 6.72921  23
   0  24   5 14.0823 7.17082  25
   0  24   5 19.1867 7.98659   4
   0  24   5 10.2206 7.55992   3
   0 -24  -6 14.9403 6.82489  38
   0  24   6 1.26356 6.89864  39
   0 -24  -6 5.30788 6.34023  41
   0  24   6 15.0227 6.72472  23
   0  24   6 4.28312 6.26396  25
   0  24   6 7.43720 7.54350   4
   0  24   6 21.0268 7.88569   3
   0 -24  -7 17.1656 7.14213  38
   0  24   7 32.4940 8.09681  39
   0 -24  -7 17.6217 6.95623  41
   0  24   7 12.7407 6.49077  25
   0  24   7 31.9785 7.17463  23
   0  24   7 16.5514 7.43823   3
   0  24   7 31.9886 7.72071   4
   0 -24  -8 1.13311 6.94617  38
   0 -24  -8-5.04532 6.58929  41
   0  24   8-7.25680 6.68295  23
   0  24   8 3.08923 6.60935  25
   0  24   8-7.85594 7.38965   4
   0  24   8-4.47386 7.57615   3
   0 -24  -9 1.11338 6.58855  38
   0  24   9-2.39477 6.74893  39
   0  24   9 1.03426 6.86384   4
   0  24   9-3.09244 6.69934   3
   0 -24  -9 1.94529 5.75575  41
   0  24   9 11.0331 6.20466  25
   0  24   9-5.04933 6.06771  23
   0  24  10-6.93709 7.05086  39
   0 -24 -10-4.33427 6.27922  38
   0  24  10-1.84810 6.33102   4
   0  24  10-1.84260 6.28788   3
   0 -24 -10-3.24444 5.57876  32
   0 -24 -10-2.79266 5.99872  41
   0  24  10 4.84718 6.16507  25
   0  24  10 4.87577 5.91818  23
   0  24  11 8.37048 5.82488  25
   0  24  11 10.2934 6.35220  23
   0  24  11 8.86748 6.60840  39
   0 -24 -11 2.08875 6.68568  38
   0 -25   8 33.0360 8.58058  30
   0 -25   8 15.8691 8.74764  29
   0  25  -7 6.06086 5.61313  34
   0 -25   7 8.72862 8.11092  30
   0 -25   7-3.73187 8.05693  29
   0  25  -7 10.2587 6.64716   3
   0  25  -7 5.15173 6.98467   4
   0 -25   6 0.81762 5.47069  38
   0  25  -6 1.11473 7.21383   4
   0  25  -6 5.55181 7.06062   3
   0  25  -6-4.19758 5.92576  34
   0 -25   6 1.25882 8.14627  30
   0 -25   6 2.51154 8.02075  29
   0 -25   6 4.01568 5.68949  42
   0  25  -5-2.35961 6.65021   3
   0  25  -5-3.54840 6.70486   4
   0 -25   5-5.13463 5.24417  38
   0 -25   5-2.50756 8.11378  29
   0 -25   5 5.02742 8.40947  30
   0 -25   5 4.87377 5.87746  42
   0  25  -4-3.71706 6.74158   3
   0  25  -4 4.97171 7.04556   4
   0 -25   4-0.89109 6.10488  38
   0 -25   4 6.18427 8.10702  29
   0 -25   4 1.23979 7.98855  30
   0 -25   4 1.62398 5.52004  42
   0 -25   3 4.84808 6.04512  42
   0  25  -3 1.28712 7.69538   4
   0  25  -3-2.56803 7.86828   3
   0 -25   3 3.66639 6.25590  38
   0 -25   3 4.83322 7.18771  30
   0 -25   3-3.61493 7.13126  29
   0  25  -3-0.92891 5.66529  23
   0  25  -3 5.53444 5.78712  25
   0 -25   2 9.56792 5.70684  42
   0 -25   2 5.36957 6.05472  41
   0  25  -2 2.63071 7.69088   4
   0  25  -2 17.0593 7.63226   3
   0 -25   2 13.9861 8.01174  30
   0 -25   2 4.64849 7.61367  29
   0 -25   2 10.4370 6.40799  38
   0  25  -2 13.9850 5.69581  39
   0  25  -2 7.49841 5.83576  23
   0  25  -2 22.4511 6.31876  25
   0 -25   1 7.79670 6.08603  38
   0  25  -1-3.60206 5.92770  39
   0 -25   1-5.33712 6.84827  41
   0  25  -1-0.94778 5.89117  25
   0  25  -1-3.80283 6.07278  23
   0  25   0 5.33056 7.30785   4
   0  25   0 10.6368 7.24756   3
   0  25   0 9.74183 6.15097  39
   0 -25   0 17.8962 6.66102  38
   0 -25   0 7.41250 6.91306  41
   0  25   0 15.4125 6.19280  25
   0  25   1 7.89265 7.49926   3
   0  25   1-2.63681 7.68132   4
   0 -25  -1 3.04210 5.74942  38
   0  25   1 1.03473 6.02914  39
   0 -25  -1 4.18589 5.83243  41
   0  25   1-3.89998 5.94688  25
   0  25   1 7.81937 6.48801  23
   0  25   2 24.6062 8.14062   4
   0  25   2 3.87654 7.78163   3
   0 -25  -2 18.5635 6.71076  38
   0  25   2 20.6828 7.82278  39
   0 -25  -2 4.14669 6.11128  41
   0  25   2 14.7830 6.41886  23
   0  25   2 23.5988 6.51260  25
   0  25   3 17.6727 8.06262   3
   0  25   3 6.32564 7.75186   4
   0  25   3 14.6219 7.44189  39
   0 -25  -3 16.6873 6.82067  38
   0 -25  -3 18.3217 7.01431  41
   0  25   3 4.98955 6.07345  23
   0  25   3 10.9482 6.54030  25
   0  25   4 4.92178 7.05908   4
   0  25   4 4.91096 6.96591   3
   0  25   4 3.43948 6.28325  39
   0 -25  -4-9.44764 6.31465  38
   0 -25  -4 6.99738 5.89275  41
   0  25   4 9.96122 6.16962  23
   0  25   4 24.8512 7.14875  25
   0  25   5-4.75901 7.46328   4
   0  25   5 3.56146 7.41275   3
   0 -25  -5 7.36058 7.17579  38
   0  25   5 1.15431 6.28049  39
   0 -25  -5-3.91869 5.91568  41
   0  25   5 1.98996 6.09670  25
   0  25   5 0.99736 6.08181  23
   0  25   6 2.28505 6.65874   4
   0  25   6 7.98035 6.81859   3
   0  25   6 9.18296 6.93425  39
   0 -25  -6 7.35598 6.22188  38
   0 -25  -6-0.95597 6.21627  41
   0  25   6 3.91278 6.44159  25
   0  25   6-1.95780 6.08743  23
   0  25   7-3.25750 7.08694   3
   0  25   7 5.44794 7.14151   4
   0  25   7 2.26045 7.18669  39
   0 -25  -7 1.03904 6.48784  38
   0 -25  -7 0.93140 5.70700  41
   0  25   7 0.96495 5.73946  23
   0  25   7-5.77486 6.30838  25
   0  25   8 10.2110 5.76721  23
   0  25   8 1.85598 6.10590  25
   0  25   8 14.1861 6.74594   3
   0  25   8 10.1624 6.30919   4
   0 -25  -8 10.1707 6.43153  38
   0  25   9-6.29958 6.04537  23
   0  25   9 7.17102 5.87516  25
   0 -25  -9 0.99258 6.33958  38
   0  26  -4-3.35477 7.21071   4
   0  26  -4-5.56630 7.33269   3
   0 -26   3 1.86686 5.90880  41
   0  26  -3-10.4275 7.16715   3
   0  26  -3 9.30411 7.05733   4
   0 -26   2 0.94431 6.24238  41
   0  26  -2 3.55220 7.04392   3
   0  26  -2 2.37386 6.84145   4
   0 -26   1-1.86956 5.50345  41
   0 -26   1 5.21324 5.59878  38
   0  26   0 10.8085 7.21567   3
   0  26   0-7.22245 7.58549   4
   0 -26   0 0.89030 5.90838  38
   0 -26   0 2.78206 6.02688  41
   0  26   0 5.20870 5.61773  25
   0  26   0-6.96420 5.98647  23
   0  26   1-8.33402 7.26057   4
   0  26   1 1.18785 6.92030   3
   0 -26  -1-4.53810 5.89949  38
   0  26   1 0.90910 6.30009  39
   0 -26  -1-0.92052 5.58675  41
   0  26   1-3.51447 5.43603  25
   0  26   1 2.64300 5.26778  23
   0  26   2 10.4979 7.78980   3
   0  26   2 14.0290 7.48476   4
   0  26   2 12.4723 6.23002  39
   0 -26  -2 4.59681 6.17280  38
   0 -26  -2 15.4489 6.54982  41
   0  26   2 4.42667 5.82578  25
   0  26   2 3.53383 5.51506  23
   0  26   3 2.67330 6.06166  25
   0  26   3 6.25238 5.98034  23
   0  26   3 6.87094 6.74530   4
   0  26   3-1.14109 6.54418   3
   0 -26  -3 0.92768 6.28546  38
   0  26   3 6.94232 6.08108  39
   0  26   4-0.88632 5.71114  25
   0  26   4-4.44393 5.67700  23
   0  26   4-5.53220 6.87690   3
   0  26   4 2.22074 7.06070   4
   0 -26  -4 3.72020 6.14718  38
   0  26   4-2.02012 6.53660  39
   0  26   5 3.19844 6.59624   3
   0  26   5-2.13983 7.07227   4
   0  26   5 5.07233 6.33551  39
  -1  26   4 2.16206 6.87409   3
  -1  26   4-3.25495 6.58404   4
  -1  26   3-6.71307 7.57645   4
  -1  26   3 1.11488 7.05810   3
  -1  26   3 0.97902 6.39064  39
  -1  26   2 2.29135 7.25589   3
  -1  26   2-1.14978 7.04873   4
  -1  26   2 8.53907 6.22282  39
  -1  26   1 14.0801 7.63752   4
  -1  26   1 12.8604 7.10752   3
  -1  26   0-4.74844 6.70115   4
  -1  26   0-7.09685 7.25690   3
  -1  26  -2-1.17037 6.71194   4
  -1  26  -2-5.83010 7.00956   3
  -1  26  -3 4.58241 7.25238   4
  -1  26  -3-1.14116 6.68341   3
  -1  25   8 14.0741 5.82549  25
  -1  25   8 8.79659 5.60575  23
   1 -25  -8 20.1081 6.83404  38
  -1  25   7 0.91432 5.89190  23
  -1  25   7 2.73543 6.12584  25
  -1  25   7 6.35941 7.17727   4
  -1  25   7-1.05613 6.77590   3
   1 -25  -7 4.86800 6.05173  38
  -1  25   7-3.34408 6.96084  39
  -1  25   6 20.0430 7.83201   3
  -1  25   6 14.5214 7.88529   4
   1 -25  -6 0.98787 5.67221  38
  -1  25   6 6.81369 6.95839  39
   1 -25  -6 10.3727 5.65911  41
  -1  25   6 14.8332 6.50795  23
  -1  25   6 17.5808 6.72935  25
  -1  25   5 5.82011 6.92917   3
  -1  25   5 18.6844 7.02171   4
  -1  25   5 14.8046 7.21574  39
   1 -25  -5 9.88900 6.65905  38
   1 -25  -5 13.3455 6.23366  41
  -1  25   5 16.9378 6.44068  23
  -1  25   5 7.50591 6.01325  25
  -1  25   4 28.9791 7.87055   3
  -1  25   4 21.8107 8.12841   4
   1 -25  -4 38.5066 7.39796  38
  -1  25   4 23.7985 7.53510  39
   1 -25  -4 23.6904 6.81581  41
  -1  25   4 32.7361 7.03000  25
  -1  25   4 27.1803 6.62609  23
  -1  25   3 6.25414 7.24192   4
  -1  25   3 19.9429 7.77775   3
  -1  25   3 6.68165 6.62633  39
   1 -25  -3 4.90016 5.89990  38
   1 -25  -3 13.0170 6.08248  41
  -1  25   3 13.0677 6.08007  25
  -1  25   3 16.8572 6.07402  23
  -1  25   2 15.3921 7.91218   4
  -1  25   2 30.6756 8.17886   3
  -1  25   2 22.6894 7.42429  39
   1 -25  -2 21.3038 6.80927  38
   1 -25  -2 26.4682 6.77438  41
  -1  25   2 27.5797 6.55015  25
  -1  25   2 18.4331 6.37643  23
  -1  25   1 15.5806 7.80012   3
  -1  25   1 10.4104 7.69929   4
  -1  25   1 20.6897 6.70974  39
   1 -25  -1 12.3921 6.34699  38
   1 -25  -1 7.95955 5.60969  42
   1 -25  -1 9.60683 6.23759  41
  -1  25   1 16.3634 6.00794  25
[truncated: 14,173,792 more chars]
