# Supplementary material for: Good data with ‘bad’ reflections: the employment of non-spherical scattering factors in the redetermination of the structure of O-ethyl N-phenyl­carbamate
Source: Acta Crystallogr C Struct Chem. 2025 Jul 10;81(Pt 8):455–61. doi: 10.1107/S2053229625005959 (PMC12322929; doi:10.1107/S2053229625005959)
Supplement: Supplementary file 2 [file c-81-00455-2_IAMsup3.hkl]

data_2_IAM                                                                      
_shelx_title ' noqtuk2 in P-1'                                                  
_shelx_refln_list_code          4                                               
_shelx_F_calc_maximum      316.03                                               
_exptl_crystal_F_000       576.00                                               
_reflns_d_resolution_high  0.4401                                               
                                                                                
loop_                                                                           
 _space_group_symop_operation_xyz                                               
 'x, y, z'                                                                      
 '-x, -y, -z'                                                                   
                                                                                
_cell_length_a     9.6661                                                       
_cell_length_b    11.7465                                                       
_cell_length_c    12.1224                                                       
_cell_angle_alpha  88.823                                                       
_cell_angle_beta   84.887                                                       
_cell_angle_gamma  84.290                                                       
                                                                                
_shelx_F_squared_multiplier     1.000                                           
                                                                                
loop_                                                                           
 _refln_index_h                                                                 
 _refln_index_k                                                                 
 _refln_index_l                                                                 
 _refln_F_squared_calc                                                          
 _refln_F_squared_meas                                                          
 _refln_F_squared_sigma                                                         
 _refln_observed_status                                                         
   1   0   0         14.10         15.93         0.89 o                         
   2   0   0        352.14        374.54        16.90 o                         
   3   0   0       2582.72       2673.13        41.00 o                         
   4   0   0        558.23        629.46         9.45 o                         
   5   0   0       1081.47       1304.85        18.67 o                         
   6   0   0        201.96        190.67         2.92 o                         
   7   0   0        459.65        474.27         6.82 o                         
   8   0   0        370.64        368.32         5.48 o                         
   9   0   0        478.66        532.92         8.16 o                         
  10   0   0         62.52         56.48         1.23 o                         
  11   0   0        312.87        304.89         4.91 o                         
  12   0   0          8.35          7.36         1.41 o                         
  13   0   0         74.58         70.73         2.58 o                         
  14   0   0         90.22         92.88         3.76 o                         
  15   0   0         45.73         45.76         2.02 o                         
  16   0   0         19.63         25.28         3.88 o                         
  17   0   0         51.06         50.45         2.17 o                         
  18   0   0         38.97         37.96         1.87 o                         
  19   0   0         16.74         15.94         1.52 o                         
  20   0   0          5.38          5.79         1.46 o                         
  21   0   0          5.35          3.75         1.56 o                         
 -21   1   0          0.24         -0.04         1.52 o                         
 -20   1   0         25.67         25.12         1.97 o                         
 -19   1   0          4.38          3.28         1.51 o                         
 -18   1   0          0.01         -1.20         1.54 o                         
 -17   1   0          3.48          1.32         1.63 o                         
 -16   1   0        478.07        491.81        10.30 o                         
 -15   1   0        295.02        299.25         6.85 o                         
 -14   1   0        175.85        183.20         4.97 o                         
 -13   1   0         59.12         55.67         1.87 o                         
 -12   1   0         48.15         53.46         3.47 o                         
 -11   1   0         25.76         25.53         1.24 o                         
 -10   1   0        331.74        303.73         4.72 o                         
  -9   1   0        220.18        190.39         3.24 o                         
  -8   1   0         29.25         31.75         0.88 o                         
  -7   1   0        891.28        840.37        13.04 o                         
  -6   1   0        277.32        310.17         4.76 o                         
  -5   1   0         20.62         40.17         1.01 o                         
  -4   1   0       7708.74       8056.29       131.01 o                         
  -3   1   0         75.51         67.04         1.31 o                         
  -2   1   0         44.81         42.51         1.11 o                         
  -1   1   0       3302.33       3468.78       122.34 o                         
   1   1   0         40.62         43.17         2.35 o                         
   2   1   0        308.46        324.51        12.03 o                         
   3   1   0          6.49          6.04         0.37 o                         
   4   1   0       1755.13       2006.55        27.34 o                         
   5   1   0        516.91        452.55         6.47 o                         
   6   1   0        367.89        402.96         5.59 o                         
   7   1   0        132.43        154.83         2.45 o                         
   8   1   0          2.20          0.71         0.41 o                         
   9   1   0        389.96        417.66         6.82 o                         
  10   1   0         44.81         43.54         1.42 o                         
  11   1   0        877.49        865.29        13.96 o                         
  12   1   0         11.91         12.81         0.78 o                         
  13   1   0         34.13         34.90         1.15 o                         
  14   1   0        313.57        321.97         6.15 o                         
  15   1   0          9.00          6.67         1.20 o                         
  16   1   0          0.66          4.66         5.22 o                         
  17   1   0          6.02          4.91         1.80 o                         
  18   1   0         97.77        100.27         2.93 o                         
  19   1   0         10.38         10.69         1.58 o                         
  20   1   0          3.34          3.56         1.50 o                         
  21   1   0          2.05         -0.23         1.39 o                         
 -21   2   0          0.44          0.13         1.68 o                         
 -20   2   0         38.60         40.99         2.57 o                         
 -19   2   0         59.55         61.18         2.59 o                         
 -18   2   0         19.31         20.32         1.69 o                         
 -17   2   0          7.51          5.33         1.64 o                         
 -16   2   0          1.81          3.61         1.51 o                         
 -15   2   0         64.42         65.88         2.29 o                         
 -14   2   0        296.26        300.52         6.66 o                         
 -13   2   0        193.10        187.16         4.17 o                         
 -12   2   0          0.03          0.43         0.99 o                         
 -11   2   0        435.84        422.09         8.10 o                         
 -10   2   0        771.98        704.51        11.61 o                         
  -9   2   0        228.62        217.27         4.12 o                         
  -8   2   0        121.62        132.02         2.94 o                         
  -7   2   0          0.99          1.89         0.36 o                         
  -6   2   0        576.08        635.33         9.46 o                         
  -5   2   0       6670.67       7284.61       111.11 o                         
  -4   2   0       2842.40       3113.49        49.08 o                         
  -3   2   0       1537.08       1635.76        25.44 o                         
  -2   2   0      16972.92      17321.63       266.44 o                         
  -1   2   0       1243.52       1311.32        68.10 o                         
   0   2   0         36.87         41.10         1.39 o                         
   1   2   0        380.13        431.92        12.35 o                         
   2   2   0       1484.24       1646.04        32.07 o                         
   3   2   0          0.39          0.33         0.21 o                         
   4   2   0       2905.26       2870.33        42.77 o                         
   5   2   0         38.91         50.31         1.30 o                         
   6   2   0          6.66          7.15         0.33 o                         
   7   2   0        761.26        714.02        10.67 o                         
   8   2   0        281.01        263.66         4.00 o                         
   9   2   0        184.06        194.46         4.37 o                         
  10   2   0        106.55         95.14         1.85 o                         
  11   2   0         99.63         85.11         2.62 o                         
  12   2   0        159.48        162.90         3.12 o                         
  13   2   0         99.57        101.84         2.43 o                         
  14   2   0          3.47          4.29         1.08 o                         
  15   2   0          0.33          0.41         1.17 o                         
  16   2   0          2.00          0.78         1.59 o                         
  17   2   0          0.06         -0.46         1.58 o                         
  18   2   0         23.05         21.55         1.74 o                         
  19   2   0         49.63         43.73         2.09 o                         
  20   2   0         15.29         12.84         1.68 o                         
  21   2   0         22.57         25.62         1.72 o                         
 -21   3   0          4.56          3.11         1.66 o                         
 -20   3   0          5.35          6.14         1.64 o                         
 -19   3   0          6.68          4.72         1.44 o                         
 -18   3   0          0.01         -0.78         1.35 o                         
 -17   3   0         34.83         31.86         2.00 o                         
 -16   3   0        167.68        174.27         4.06 o                         
 -15   3   0         49.71         54.58         2.30 o                         
 -14   3   0        298.64        297.47         6.18 o                         
 -13   3   0         90.90         86.72         2.45 o                         
 -12   3   0         42.86         40.01         1.67 o                         
 -11   3   0        176.30        174.43         3.81 o                         
 -10   3   0         31.70         32.40         1.16 o                         
  -9   3   0       1046.13       1070.35        17.52 o                         
  -8   3   0         78.24         94.89         1.75 o                         
  -7   3   0        130.37        126.61         2.06 o                         
  -6   3   0        524.44        492.37         7.28 o                         
  -5   3   0          0.49          0.31         0.27 o                         
  -4   3   0          8.72         13.72         0.46 o                         
  -3   3   0       1727.96       1855.86        24.46 o                         
  -2   3   0       2335.78       2561.64        33.63 o                         
  -1   3   0      12249.54      12838.46       201.91 o                         
   0   3   0       1090.62       1056.99        20.39 o                         
   1   3   0        928.73        998.40        19.54 o                         
   2   3   0       3992.64       4195.17        74.19 o                         
   3   3   0        384.40        394.90         6.05 o                         
   4   3   0       1309.35       1473.67        24.42 o                         
   5   3   0         32.96         47.90         0.91 o                         
   6   3   0       1593.40       1610.56        22.86 o                         
   7   3   0        102.19        113.97         1.84 o                         
   8   3   0          1.55          5.41         0.43 o                         
   9   3   0       1403.98       1386.15        20.75 o                         
  10   3   0         57.53         49.00         1.19 o                         
  11   3   0          0.29         -0.62         0.62 o                         
  12   3   0        159.69        167.76         3.90 o                         
  13   3   0        253.90        250.94         5.65 o                         
  14   3   0        288.07        288.22         5.61 o                         
  15   3   0         32.97         35.68         1.64 o                         
  16   3   0        103.33        107.37         3.36 o                         
  17   3   0        281.25        277.24         8.75 o                         
  18   3   0         83.85         89.51         4.42 o                         
  19   3   0         16.33         12.63         1.71 o                         
  20   3   0          4.36          4.58         1.57 o                         
  21   3   0          5.29          4.83         1.44 o                         
 -21   4   0          0.76          0.22         1.54 o                         
 -20   4   0          7.67         11.28         1.71 o                         
 -19   4   0          7.22          4.73         1.41 o                         
 -18   4   0          6.84          4.49         1.45 o                         
 -17   4   0         20.04         21.72         1.54 o                         
 -16   4   0         52.82         54.30         2.01 o                         
 -15   4   0        374.43        393.29         7.64 o                         
 -14   4   0         24.01         26.09         1.39 o                         
 -13   4   0        188.30        181.35         3.71 o                         
 -12   4   0         20.42         20.89         1.07 o                         
 -11   4   0          4.44          7.57         2.93 o                         
 -10   4   0          3.11          2.23         0.66 o                         
  -9   4   0          2.30          0.94         0.61 o                         
  -8   4   0        224.73        201.22         3.32 o                         
  -7   4   0       1089.38       1099.05        16.21 o                         
  -6   4   0        366.42        338.83         4.96 o                         
  -5   4   0         38.63         33.63         0.80 o                         
  -4   4   0         38.14         23.16         0.81 o                         
  -3   4   0        760.47        820.65        11.04 o                         
  -2   4   0        487.54        514.71         7.55 o                         
  -1   4   0        192.25        177.12         2.54 o                         
   0   4   0         42.83         37.49         0.69 o                         
   1   4   0        694.67        776.97        11.04 o                         
   2   4   0       6240.86       6580.92       117.06 o                         
   3   4   0          0.30          0.24         0.32 o                         
   4   4   0       3006.46       3403.12        50.67 o                         
   5   4   0        429.96        363.18         5.80 o                         
   6   4   0         33.63         42.52         0.86 o                         
   7   4   0        325.04        344.63         4.82 o                         
   8   4   0        690.74        704.40        11.02 o                         
   9   4   0        130.43        110.83         2.06 o                         
  10   4   0         80.16         71.62         1.38 o                         
  11   4   0        151.18        161.13         3.15 o                         
  12   4   0         75.45         71.08         2.46 o                         
  13   4   0          0.78         -0.56         1.08 o                         
  14   4   0        287.63        303.08         6.70 o                         
  15   4   0          8.00          9.05         1.33 o                         
  16   4   0         15.79         25.41         9.51 o                         
  17   4   0         41.09         41.61         2.10 o                         
  18   4   0         35.11         35.08         2.36 o                         
  19   4   0          7.05          6.98         1.84 o                         
  20   4   0         24.22         27.77         2.23 o                         
  21   4   0          4.34          5.45         1.56 o                         
 -20   5   0          3.23          2.72         1.50 o                         
 -19   5   0         58.43         60.84         2.43 o                         
 -18   5   0          0.53          0.69         1.45 o                         
 -17   5   0         21.09         17.99         1.91 o                         
 -16   5   0         25.35         24.36         1.40 o                         
 -15   5   0          7.69          8.05         1.18 o                         
 -14   5   0         44.78         46.42         1.69 o                         
 -13   5   0        196.71        204.81         4.15 o                         
 -12   5   0        165.38        164.29         3.26 o                         
 -11   5   0        453.64        442.99         7.46 o                         
 -10   5   0        709.26        706.45        11.89 o                         
  -9   5   0         26.53         22.23         0.71 o                         
  -8   5   0        679.29        623.64         9.27 o                         
  -7   5   0         89.93        115.56         1.92 o                         
  -6   5   0          8.92          7.04         0.54 o                         
  -5   5   0       1092.45       1127.51        15.75 o                         
  -4   5   0          1.77          0.65         0.23 o                         
  -3   5   0          8.01         22.30         0.55 o                         
  -2   5   0        708.11        707.93         9.83 o                         
  -1   5   0          0.05          2.15         0.25 o                         
   0   5   0        229.57        244.59         3.59 o                         
   1   5   0         13.50         17.55         0.38 o                         
   2   5   0        504.60        570.04         8.40 o                         
   3   5   0       2252.49       2438.53        38.61 o                         
   4   5   0       1807.68       1816.81        27.90 o                         
   5   5   0         78.07         81.53         1.45 o                         
   6   5   0         78.16         98.15         1.77 o                         
   7   5   0       1907.25       1985.66        28.46 o                         
   8   5   0          6.03          3.04         0.41 o                         
   9   5   0         82.74         81.02         1.49 o                         
  10   5   0         52.29         39.06         1.25 o                         
  11   5   0         10.44         11.14         0.64 o                         
  12   5   0        106.35        108.14         3.25 o                         
  13   5   0        353.24        354.72         7.52 o                         
  14   5   0        192.27        206.76         6.05 o                         
  15   5   0          1.45          0.43         1.26 o                         
  16   5   0          8.15          9.93         2.77 o                         
  17   5   0         71.95         74.19         3.35 o                         
  18   5   0         54.38         43.48         2.87 o                         
  19   5   0          1.33          2.35         1.78 o                         
  20   5   0          1.26          4.02         1.87 o                         
  21   5   0         40.07         40.08         2.26 o                         
 -20   6   0          5.78          5.65         1.79 o                         
 -19   6   0          8.27          7.68         1.72 o                         
 -18   6   0         23.02         23.80         2.06 o                         
 -17   6   0          3.40          2.45         1.69 o                         
 -16   6   0         33.95         31.49         2.25 o                         
 -15   6   0        115.65        119.31         2.78 o                         
 -14   6   0         38.41         38.80         1.43 o                         
 -13   6   0         67.49         67.52         1.82 o                         
 -12   6   0          0.23          0.15         0.86 o                         
 -11   6   0        101.86         99.13         2.26 o                         
 -10   6   0         88.26         84.30         1.99 o                         
  -9   6   0         16.10         11.98         0.57 o                         
  -8   6   0        150.49        135.91         2.10 o                         
  -7   6   0         56.26         53.45         1.24 o                         
  -6   6   0         48.89         45.04         0.85 o                         
  -5   6   0         46.35         50.77         1.22 o                         
  -4   6   0        101.79        136.38         2.16 o                         
  -3   6   0        167.64        152.56         2.32 o                         
  -2   6   0       1344.61       1388.66        19.28 o                         
  -1   6   0         94.56         94.68         1.49 o                         
   0   6   0        145.91        155.30         2.36 o                         
   1   6   0         47.28         75.26         1.13 o                         
   2   6   0        631.74        682.51        10.04 o                         
   3   6   0       3556.84       3794.37        58.07 o                         
   4   6   0        825.16        826.26        12.24 o                         
   5   6   0         41.71         26.58         0.79 o                         
   6   6   0        212.55        203.76         3.31 o                         
   7   6   0        356.53        355.92         5.47 o                         
   8   6   0        455.43        423.26         6.66 o                         
   9   6   0        548.48        507.71         8.01 o                         
  10   6   0          0.05          0.00         0.61 o                         
  11   6   0         31.08         29.66         0.93 o                         
  12   6   0        417.10        441.68         7.66 o                         
  13   6   0         66.65         68.85         1.97 o                         
  14   6   0         73.23         69.51         2.37 o                         
  15   6   0         63.87         71.15         2.77 o                         
  16   6   0          3.81          4.45         1.16 o                         
  17   6   0          0.01          0.88         2.03 o                         
  18   6   0         33.51         33.80         2.26 o                         
  19   6   0         27.31         26.92         2.57 o                         
  20   6   0         12.18         11.42         1.61 o                         
  21   6   0          0.00         -0.68         1.47 o                         
 -20   7   0          1.19          1.42         1.42 o                         
 -19   7   0          0.22         -1.27         1.68 o                         
 -18   7   0         26.00         25.04         2.03 o                         
 -17   7   0         19.86         21.32         2.35 o                         
 -16   7   0          2.88          1.18         1.22 o                         
 -15   7   0        209.08        219.01         4.58 o                         
 -14   7   0          0.00         -0.80         0.99 o                         
 -13   7   0         53.60         57.05         1.68 o                         
 -12   7   0        677.39        695.32        12.83 o                         
 -11   7   0          2.31          1.94         0.82 o                         
 -10   7   0         63.96         59.83         1.57 o                         
  -9   7   0        364.02        345.60         5.09 o                         
  -8   7   0         68.52         67.08         1.20 o                         
  -7   7   0         17.56         20.93         0.61 o                         
  -6   7   0        249.88        247.25         3.56 o                         
  -5   7   0        787.41        874.33        11.60 o                         
  -4   7   0        321.47        320.84         4.49 o                         
  -3   7   0         65.81         48.05         0.90 o                         
  -2   7   0         30.84         32.42         0.70 o                         
  -1   7   0          9.47          9.97         0.40 o                         
   0   7   0        210.93        215.41         3.29 o                         
   1   7   0       1497.22       1594.18        22.01 o                         
   2   7   0       1880.23       1908.79        26.93 o                         
   3   7   0        675.00        695.26        10.90 o                         
   4   7   0          8.72          7.05         0.39 o                         
   5   7   0         74.65         81.65         1.42 o                         
   6   7   0         20.33         22.85         0.65 o                         
   7   7   0        379.00        367.51         6.76 o                         
   8   7   0          4.03          5.22         0.53 o                         
   9   7   0        165.97        170.80         3.12 o                         
  10   7   0        100.26        103.13         2.13 o                         
  11   7   0        569.25        581.01        10.68 o                         
  12   7   0        301.78        308.99         5.29 o                         
  13   7   0         13.86         15.03         1.06 o                         
  14   7   0         69.14         69.85         1.95 o                         
  15   7   0         13.26         13.35         1.15 o                         
  16   7   0          8.17          8.12         1.42 o                         
  17   7   0         18.33         18.82         1.52 o                         
  18   7   0          0.13         -0.14         1.41 o                         
  19   7   0         30.93         29.69         2.06 o                         
  20   7   0          2.15          4.88         1.66 o                         
  21   7   0          1.32          2.50         1.72 o                         
 -20   8   0          3.65          3.11         2.11 o                         
 -19   8   0         11.68         13.11         1.70 o                         
 -18   8   0          9.33          9.51         1.65 o                         
 -17   8   0         13.08          9.83         1.47 o                         
 -16   8   0          1.38          0.53         1.30 o                         
 -15   8   0         25.44         24.92         1.44 o                         
 -14   8   0         11.16         10.69         1.89 o                         
 -13   8   0        318.42        328.86         6.69 o                         
 -12   8   0          0.03          0.04         0.97 o                         
 -11   8   0          0.95          0.16         0.86 o                         
 -10   8   0          3.45          2.77         0.76 o                         
  -9   8   0          2.95          3.68         0.55 o                         
  -8   8   0         66.43         70.06         1.37 o                         
  -7   8   0        113.28        105.16         1.75 o                         
  -6   8   0         12.54         10.15         0.56 o                         
  -5   8   0         42.08         34.63         0.75 o                         
  -4   8   0        404.99        399.41         5.54 o                         
  -3   8   0        144.76        131.68         2.13 o                         
  -2   8   0        173.37        168.18         2.53 o                         
  -1   8   0        834.59        871.21        11.22 o                         
   0   8   0        276.41        295.16         4.46 o                         
   1   8   0         12.02         15.88         0.42 o                         
   2   8   0          0.83          0.12         0.29 o                         
   3   8   0          9.76          1.46         0.34 o                         
   4   8   0          2.65          3.08         0.40 o                         
   5   8   0        190.59        234.89         3.57 o                         
   6   8   0        370.61        338.36         5.32 o                         
   7   8   0       1283.27       1220.83        20.25 o                         
   8   8   0         40.87         49.62         1.16 o                         
   9   8   0        664.07        635.14        10.04 o                         
  10   8   0          1.02          1.09         0.59 o                         
  11   8   0          6.83          5.88         0.72 o                         
  12   8   0         88.09         87.55         1.84 o                         
  13   8   0        140.87        140.80         2.84 o                         
  14   8   0          9.46          7.12         1.04 o                         
  15   8   0          0.11         -0.77         1.10 o                         
  16   8   0          9.18          5.96         1.26 o                         
  17   8   0         46.37         47.54         2.44 o                         
  18   8   0          1.36          0.89         1.41 o                         
  19   8   0         72.16         70.94         2.97 o                         
  20   8   0         10.93         10.56         1.91 o                         
  21   8   0         37.96         31.16         2.24 o                         
 -19   9   0         21.16         18.32         1.64 o                         
 -18   9   0          2.82          3.34         1.56 o                         
 -17   9   0         24.78         23.90         1.69 o                         
 -16   9   0         17.49         17.95         1.48 o                         
 -15   9   0          1.04          0.81         1.26 o                         
 -14   9   0          2.38          1.00         1.30 o                         
 -13   9   0         56.07         56.57         2.09 o                         
 -12   9   0         10.60          4.31         1.50 o                         
 -11   9   0          0.14         -0.29         0.90 o                         
 -10   9   0        147.75        150.83         3.08 o                         
  -9   9   0         14.44         16.11         1.15 o                         
  -8   9   0        548.65        537.96         8.33 o                         
  -7   9   0         15.51         18.91         0.80 o                         
  -6   9   0          1.87          2.15         0.47 o                         
  -5   9   0        275.98        276.74         4.05 o                         
  -4   9   0         73.71         76.60         1.28 o                         
  -3   9   0          0.98          0.81         0.40 o                         
  -2   9   0        497.20        463.82         6.13 o                         
  -1   9   0       1099.89       1140.43        14.75 o                         
   0   9   0        176.14        197.94         3.10 o                         
   1   9   0          5.63         11.74         0.49 o                         
   2   9   0         19.71         20.11         0.54 o                         
   3   9   0         59.70         47.83         1.08 o                         
   4   9   0         16.22         20.50         0.93 o                         
   5   9   0        269.51        284.77         4.43 o                         
   6   9   0       1562.04       1514.27        21.02 o                         
   7   9   0          3.05          1.51         0.43 o                         
   8   9   0          0.32          0.98         0.56 o                         
   9   9   0        740.19        770.99        12.94 o                         
  10   9   0         16.21         17.55         1.32 o                         
  11   9   0        161.78        165.56         3.03 o                         
  12   9   0          2.96          3.67         0.71 o                         
  13   9   0        143.64        144.37         2.78 o                         
  14   9   0         13.09         12.08         1.11 o                         
  15   9   0         37.04         34.62         1.80 o                         
  16   9   0          1.44          1.36         1.32 o                         
  17   9   0          6.26          3.85         1.45 o                         
  18   9   0          5.73          5.59         1.47 o                         
  19   9   0          1.33          2.68         1.66 o                         
  20   9   0          0.85          3.03         1.76 o                         
  21   9   0         51.38         52.22         2.96 o                         
 -19  10   0          0.55         -0.55         1.94 o                         
 -18  10   0         41.05         43.62         2.13 o                         
 -17  10   0          2.97          3.38         1.55 o                         
 -16  10   0          1.29          2.84         1.31 o                         
 -15  10   0         33.21         35.40         1.82 o                         
 -14  10   0         22.16         21.19         1.64 o                         
 -13  10   0         98.12         94.60         2.84 o                         
 -12  10   0          1.96          1.15         1.17 o                         
 -11  10   0         18.55         16.11         1.17 o                         
 -10  10   0         14.96         12.26         0.96 o                         
  -9  10   0        514.26        512.72         9.56 o                         
  -8  10   0          1.78          2.89         0.67 o                         
  -7  10   0          0.49          1.20         0.55 o                         
  -6  10   0        379.37        368.90         5.28 o                         
  -5  10   0         15.15         10.30         0.60 o                         
  -4  10   0        164.23        163.70         2.50 o                         
  -3  10   0        411.71        433.60         5.48 o                         
  -2  10   0         64.67         65.96         1.09 o                         
  -1  10   0          6.12          9.68         0.69 o                         
   0  10   0         30.14         22.90         0.56 o                         
   1  10   0        201.00        177.06         2.57 o                         
   2  10   0        352.40        357.84         5.28 o                         
   3  10   0         45.89         35.61         1.07 o                         
   4  10   0         39.11         34.53         0.92 o                         
   5  10   0        939.40        983.64        14.58 o                         
   6  10   0          2.26          2.62         0.46 o                         
   7  10   0        595.47        585.53         8.96 o                         
   8  10   0        190.26        200.28         4.08 o                         
   9  10   0        402.51        398.56         7.47 o                         
  10  10   0         90.04         87.89         2.11 o                         
  11  10   0          8.30          7.64         0.73 o                         
  12  10   0        125.76        124.85         2.63 o                         
  13  10   0         35.06         36.32         1.29 o                         
  14  10   0         24.94         26.40         1.56 o                         
  15  10   0          2.82          1.83         1.41 o                         
  16  10   0          0.88         -0.07         1.55 o                         
  17  10   0         18.50         22.09         1.74 o                         
  18  10   0          7.82          5.16         1.51 o                         
  19  10   0          4.27          1.78         1.69 o                         
  20  10   0         52.25         49.88         2.55 o                         
 -18  11   0          0.15          0.46         1.45 o                         
 -17  11   0          6.98          5.51         1.24 o                         
 -16  11   0          3.09          4.19         1.42 o                         
 -15  11   0          0.51          1.32         1.34 o                         
 -14  11   0         16.59         17.04         1.50 o                         
 -13  11   0         55.04         58.40         2.19 o                         
 -12  11   0          5.96          8.26         1.24 o                         
 -11  11   0          0.84         -0.09         1.06 o                         
 -10  11   0         54.63         53.89         1.74 o                         
  -9  11   0         11.12         12.79         1.35 o                         
  -8  11   0         54.90         53.59         1.28 o                         
  -7  11   0        203.39        199.13         3.25 o                         
  -6  11   0        100.56        102.90         1.75 o                         
  -5  11   0        249.96        249.56         3.52 o                         
  -4  11   0        222.10        224.51         3.03 o                         
  -3  11   0        140.47        142.37         2.02 o                         
  -2  11   0         24.89         21.27         0.59 o                         
  -1  11   0        147.61        139.65         2.10 o                         
   0  11   0         34.79         29.57         0.72 o                         
   1  11   0         48.12         57.52         1.30 o                         
   2  11   0         51.70         49.53         1.04 o                         
   3  11   0        520.36        529.82         7.73 o                         
   4  11   0        481.48        478.18         6.89 o                         
   5  11   0        472.23        499.23         7.65 o                         
   6  11   0        141.43        126.18         2.39 o                         
   7  11   0          0.63          0.42         0.64 o                         
   8  11   0        290.00        276.81         5.12 o                         
   9  11   0        214.96        201.95         4.04 o                         
  10  11   0          2.92          3.24         0.84 o                         
  11  11   0        146.13        140.70         3.63 o                         
  12  11   0        108.56        107.32         2.68 o                         
  13  11   0         59.60         59.58         1.71 o                         
  14  11   0          1.69          1.31         1.22 o                         
  15  11   0        110.94        109.30         3.45 o                         
  16  11   0         93.82         93.08         2.97 o                         
  17  11   0          7.47          5.26         1.47 o                         
  18  11   0         12.16         12.71         1.64 o                         
  19  11   0          0.83         -0.26         1.49 o                         
  20  11   0         65.38         56.43         2.88 o                         
 -18  12   0          0.48          0.12         1.64 o                         
 -17  12   0         21.82         24.78         1.59 o                         
 -16  12   0          5.34          6.37         1.33 o                         
 -15  12   0          3.18          3.12         1.36 o                         
 -14  12   0         21.05         21.52         1.48 o                         
 -13  12   0         10.08         10.90         1.37 o                         
 -12  12   0         18.18         19.03         1.41 o                         
 -11  12   0        135.15        134.41         3.83 o                         
 -10  12   0          1.07          1.20         1.16 o                         
  -9  12   0         89.07         84.27         2.16 o                         
  -8  12   0        463.45        473.00         7.50 o                         
  -7  12   0          4.18          2.65         0.64 o                         
  -6  12   0         30.20         27.70         0.97 o                         
  -5  12   0        153.26        156.74         2.33 o                         
  -4  12   0         42.52         43.63         0.86 o                         
  -3  12   0          8.22          9.75         0.53 o                         
  -2  12   0        236.36        229.61         3.26 o                         
  -1  12   0        421.58        423.88         5.84 o                         
   0  12   0         12.61         10.18         0.53 o                         
   1  12   0        397.73        397.85         5.73 o                         
   2  12   0          0.20          0.11         0.46 o                         
   3  12   0         18.20         21.60         0.77 o                         
   4  12   0        288.56        295.25         4.69 o                         
   5  12   0          1.75          2.27         0.53 o                         
   6  12   0         27.50         25.12         0.90 o                         
   7  12   0        101.55         94.03         2.12 o                         
   8  12   0          0.04          1.69         0.75 o                         
   9  12   0        246.47        252.07         4.57 o                         
  10  12   0        380.83        375.81         7.49 o                         
  11  12   0          0.01         -0.05         1.02 o                         
  12  12   0          2.97          2.46         0.98 o                         
  13  12   0         82.34         85.70         2.57 o                         
  14  12   0         34.46         37.77         1.70 o                         
  15  12   0         39.54         44.40         2.13 o                         
  16  12   0          6.02          5.33         1.45 o                         
  17  12   0         38.42         41.57         2.57 o                         
  18  12   0         18.53         19.82         1.65 o                         
  19  12   0          0.93          0.28         1.67 o                         
  20  12   0         32.76         37.36         3.24 o                         
 -17  13   0          0.45         -1.23         1.40 o                         
 -16  13   0          0.03         -0.53         1.52 o                         
 -15  13   0          0.03          0.11         1.19 o                         
 -14  13   0         32.80         30.95         1.81 o                         
 -13  13   0         12.34         11.11         1.43 o                         
 -12  13   0          0.44          0.42         1.30 o                         
 -11  13   0          8.20          4.64         1.47 o                         
 -10  13   0          9.87         10.80         1.32 o                         
  -9  13   0         43.46         45.56         1.53 o                         
  -8  13   0         28.24         28.41         1.19 o                         
  -7  13   0          0.46          1.57         0.67 o                         
  -6  13   0        250.80        253.56         3.95 o                         
  -5  13   0         26.27         25.29         0.78 o                         
  -4  13   0         80.12         88.90         1.48 o                         
  -3  13   0          1.07          0.50         0.45 o                         
  -2  13   0         40.68         37.63         0.80 o                         
  -1  13   0         85.23         87.63         1.49 o                         
   0  13   0        123.14        130.36         1.91 o                         
   1  13   0         71.34         63.44         1.61 o                         
   2  13   0          3.35          1.63         0.52 o                         
   3  13   0        412.96        403.18         6.12 o                         
   4  13   0        397.05        395.48         6.18 o                         
   5  13   0          1.06          2.12         0.58 o                         
   6  13   0        436.22        430.58         7.18 o                         
   7  13   0        172.07        167.25         3.33 o                         
   8  13   0        214.50        210.51         4.67 o                         
   9  13   0         78.98         79.22         2.14 o                         
  10  13   0        295.74        290.27         5.91 o                         
  11  13   0        114.74        108.71         2.90 o                         
  12  13   0          9.84          8.30         1.06 o                         
  13  13   0          9.32          9.92         1.13 o                         
  14  13   0         34.51         35.32         1.60 o                         
  15  13   0          0.01         -0.90         1.39 o                         
  16  13   0         65.46         60.98         2.34 o                         
  17  13   0          8.54          5.89         1.63 o                         
  18  13   0          2.87          4.02         2.00 o                         
  19  13   0          7.97          7.09         2.49 o                         
  20  13   0          1.71          1.22         3.73 o                         
 -17  14   0          5.27          6.05         2.02 o                         
 -16  14   0          0.93          0.56         1.49 o                         
 -15  14   0         13.48         10.41         1.43 o                         
 -14  14   0         31.09         32.97         1.88 o                         
 -13  14   0         49.87         49.95         2.09 o                         
 -12  14   0          8.31         11.54         1.63 o                         
 -11  14   0         26.59         25.50         1.79 o                         
 -10  14   0        104.36        105.45         3.05 o                         
  -9  14   0          6.97          6.27         0.96 o                         
  -8  14   0          3.91          3.08         0.75 o                         
  -7  14   0         74.50         72.13         1.49 o                         
  -6  14   0         51.97         49.74         1.21 o                         
  -5  14   0         27.69         29.18         0.85 o                         
  -4  14   0        313.18        327.38         4.81 o                         
  -3  14   0         11.64         11.20         0.63 o                         
  -2  14   0         30.02         27.56         0.88 o                         
  -1  14   0        205.18        211.05         3.22 o                         
   0  14   0        164.59        164.62         2.60 o                         
   1  14   0          0.29         -0.56         0.62 o                         
   2  14   0         10.06          8.97         0.75 o                         
   3  14   0         88.02         90.58         1.77 o                         
   4  14   0          6.50          5.46         0.67 o                         
   5  14   0        273.23        282.47         4.96 o                         
   6  14   0          6.90          6.40         0.72 o                         
   7  14   0         91.22         92.17         2.16 o                         
   8  14   0         33.55         31.11         1.23 o                         
   9  14   0         22.18         21.70         1.59 o                         
  10  14   0          4.08          3.88         1.00 o                         
  11  14   0          0.01          1.59         1.05 o                         
  12  14   0        143.66        151.51         3.28 o                         
  13  14   0         24.22         26.14         1.42 o                         
  14  14   0          9.17          8.58         1.30 o                         
  15  14   0          1.20         -0.24         1.80 o                         
  16  14   0          0.95         -1.69         2.13 o                         
  17  14   0          0.13         -0.99         2.02 o                         
  18  14   0         28.34         34.56         2.65 o                         
  19  14   0          1.82          1.81         1.91 o                         
 -16  15   0         17.63         17.12         1.71 o                         
 -15  15   0          0.05         -1.32         1.46 o                         
 -14  15   0          0.57          1.74         1.41 o                         
 -13  15   0         18.78         19.87         1.72 o                         
 -12  15   0         16.50         15.99         2.31 o                         
 -11  15   0         42.85         45.08         2.80 o                         
 -10  15   0          3.31          2.51         1.55 o                         
  -9  15   0         72.21         68.32         2.84 o                         
  -8  15   0         23.67         23.67         1.11 o                         
  -7  15   0          0.74          1.24         0.79 o                         
  -6  15   0         82.34         85.73         2.01 o                         
  -5  15   0          3.54          4.78         0.83 o                         
  -4  15   0        229.30        235.88         3.82 o                         
  -3  15   0        150.48        151.19         2.45 o                         
  -2  15   0        198.90        196.63         2.99 o                         
  -1  15   0         20.33         19.64         0.76 o                         
   0  15   0          3.34          2.02         0.62 o                         
   1  15   0        242.66        245.71         4.14 o                         
   2  15   0          9.15          7.85         0.70 o                         
   3  15   0          0.41          0.33         0.81 o                         
   4  15   0         50.40         53.91         2.14 o                         
   5  15   0        133.12        122.01         2.52 o                         
   6  15   0          3.62          3.24         0.71 o                         
   7  15   0        265.84        267.33         5.06 o                         
   8  15   0        152.36        152.11         3.75 o                         
   9  15   0        106.96        108.05         2.61 o                         
  10  15   0          0.02          1.08         0.95 o                         
  11  15   0         48.63         48.86         2.16 o                         
  12  15   0          7.88         10.03         1.13 o                         
  13  15   0         36.56         35.18         1.58 o                         
  14  15   0        125.94        137.82         4.23 o                         
  15  15   0         22.58         18.20         3.29 o                         
  16  15   0          0.29         -2.24         3.40 o                         
  17  15   0          8.23          2.06         2.43 o                         
  18  15   0         21.81         23.44         3.17 o                         
  19  15   0          1.96          3.88         2.39 o                         
 -16  16   0         24.26         23.39         2.26 o                         
 -15  16   0         15.07         16.19         2.37 o                         
 -14  16   0          0.43          1.47         1.62 o                         
 -13  16   0         11.59         12.23         2.54 o                         
 -12  16   0          2.22          0.09         2.44 o                         
 -11  16   0          3.04          0.86         1.40 o                         
 -10  16   0         11.03         12.64         1.59 o                         
  -9  16   0         27.67         27.11         1.83 o                         
  -8  16   0         29.99         28.06         1.46 o                         
  -7  16   0         19.12         17.82         1.15 o                         
  -6  16   0        343.52        347.82         6.08 o                         
  -5  16   0        102.99        112.78         2.62 o                         
  -4  16   0         26.18         26.77         1.10 o                         
  -3  16   0          0.62          0.13         0.74 o                         
  -2  16   0         84.62         85.65         1.59 o                         
  -1  16   0         76.84         80.94         1.60 o                         
   0  16   0         21.06         20.79         0.89 o                         
   1  16   0         71.37         71.38         1.54 o                         
   2  16   0          7.80          9.46         0.83 o                         
   3  16   0        217.25        224.79         4.47 o                         
   4  16   0         13.88         15.06         1.02 o                         
   5  16   0          0.87          0.47         0.88 o                         
   6  16   0         16.37         17.02         1.11 o                         
   7  16   0         60.63         62.07         2.03 o                         
   8  16   0         21.82         19.88         1.48 o                         
   9  16   0          0.54         -0.77         0.98 o                         
  10  16   0         11.24         10.43         1.08 o                         
  11  16   0          0.17          0.85         1.04 o                         
  12  16   0         87.03         88.01         2.45 o                         
  13  16   0          6.90          8.20         1.25 o                         
  14  16   0          4.41          4.36         1.31 o                         
  15  16   0         17.97         14.42         1.81 o                         
  16  16   0         45.24         43.51         3.11 o                         
  17  16   0          4.77          0.43         2.01 o                         
  18  16   0          2.04          0.69         1.63 o                         
 -15  17   0          3.54          1.15         1.54 o                         
 -14  17   0          4.71          7.21         2.00 o                         
 -13  17   0          8.48          2.96         2.34 o                         
 -12  17   0          0.02         -1.98         2.12 o                         
 -11  17   0          2.03          1.34         1.70 o                         
 -10  17   0         14.34         13.99         1.82 o                         
  -9  17   0         40.80         41.76         2.12 o                         
  -8  17   0          0.14          0.22         1.42 o                         
  -7  17   0         19.01         18.46         1.18 o                         
  -6  17   0          1.77          1.78         0.99 o                         
  -5  17   0         33.70         34.20         1.26 o                         
  -4  17   0         92.94         96.73         2.53 o                         
  -3  17   0          0.09         -0.82         0.82 o                         
  -2  17   0          0.01         -0.65         0.81 o                         
  -1  17   0        174.12        175.06         3.00 o                         
   0  17   0          1.41          0.49         0.81 o                         
   1  17   0         59.23         59.42         1.51 o                         
   2  17   0         65.14         63.46         1.60 o                         
   3  17   0         37.72         37.61         1.35 o                         
   4  17   0         14.97         15.51         0.99 o                         
   5  17   0        278.74        285.06         5.85 o                         
   6  17   0         26.50         26.37         1.37 o                         
   7  17   0          0.43          1.00         1.15 o                         
   8  17   0          3.70          2.53         1.20 o                         
   9  17   0         31.84         29.62         1.72 o                         
  10  17   0         21.71         26.24         2.34 o                         
  11  17   0          9.41         11.10         1.33 o                         
  12  17   0         78.31         78.29         2.30 o                         
  13  17   0          0.32          0.86         1.21 o                         
  14  17   0          0.03         -0.27         1.26 o                         
  15  17   0          3.56          1.98         1.66 o                         
  16  17   0          9.73         12.46         1.91 o                         
  17  17   0          0.09          0.37         1.68 o                         
  18  17   0         15.32         16.66         7.46 o                         
 -14  18   0          0.02         -0.34         1.75 o                         
 -13  18   0          4.33          1.76         2.08 o                         
 -12  18   0          3.58          4.48         1.68 o                         
 -11  18   0          6.48          5.66         1.75 o                         
 -10  18   0         27.04         24.87         2.05 o                         
  -9  18   0          2.27          1.02         1.53 o                         
  -8  18   0         10.38         10.73         1.62 o                         
  -7  18   0         38.64         35.44         2.00 o                         
  -6  18   0         79.12         78.03         1.99 o                         
  -5  18   0         20.05         19.30         1.17 o                         
  -4  18   0         66.14         67.41         1.78 o                         
  -3  18   0         18.24         19.20         1.09 o                         
  -2  18   0         28.08         29.00         1.13 o                         
  -1  18   0         15.10         14.75         1.03 o                         
   0  18   0         15.12         15.15         0.92 o                         
   1  18   0         14.51         13.76         1.02 o                         
   2  18   0          7.11          4.42         0.95 o                         
   3  18   0         23.60         19.14         1.24 o                         
   4  18   0          3.26          1.88         0.96 o                         
   5  18   0        174.83        187.57         4.37 o                         
   6  18   0          1.39          1.43         1.25 o                         
   7  18   0          2.87          2.23         1.21 o                         
   8  18   0         15.96         16.06         1.45 o                         
   9  18   0         33.74         36.53         1.82 o                         
  10  18   0          2.25          2.79         1.39 o                         
  11  18   0          0.01         -0.01         1.33 o                         
  12  18   0         15.11         14.60         1.42 o                         
  13  18   0         13.77         14.73         1.43 o                         
  14  18   0         31.06         30.76         1.84 o                         
  15  18   0          7.05          7.09         2.18 o                         
  16  18   0          4.24          2.65         2.20 o                         
  17  18   0          2.75          0.30         2.42 o                         
 -13  19   0          2.48          4.01         2.30 o                         
 -12  19   0          0.00          0.02         1.65 o                         
 -11  19   0         14.35         14.13         1.88 o                         
 -10  19   0          0.23         -1.72         1.72 o                         
  -9  19   0          0.05         -1.48         1.57 o                         
  -8  19   0          0.86          2.63         1.57 o                         
  -7  19   0          0.02          0.31         1.52 o                         
  -6  19   0         19.99         20.04         1.40 o                         
  -5  19   0          0.35          0.51         0.97 o                         
  -4  19   0         34.57         36.30         1.41 o                         
  -3  19   0          3.32          1.47         0.94 o                         
  -2  19   0         25.02         27.18         1.54 o                         
  -1  19   0         48.73         50.16         1.62 o                         
   0  19   0         70.47         72.04         1.88 o                         
   1  19   0          7.05          6.67         0.88 o                         
   2  19   0         16.47         16.70         1.16 o                         
   3  19   0         90.15         86.90         3.00 o                         
   4  19   0         13.49         14.44         1.24 o                         
   5  19   0          5.03          4.65         1.20 o                         
   6  19   0          0.13          0.37         1.41 o                         
   7  19   0         11.40         13.04         1.67 o                         
   8  19   0         71.72         78.19         2.95 o                         
   9  19   0          2.03          2.70         1.49 o                         
  10  19   0         82.73         85.64         3.02 o                         
  11  19   0          6.25          3.78         1.56 o                         
  12  19   0         13.56         13.82         1.67 o                         
  13  19   0          0.45          0.25         1.41 o                         
  14  19   0          2.21          2.26         1.42 o                         
  15  19   0          1.35         -1.81         1.81 o                         
  16  19   0         49.12         52.28         4.19 o                         
 -12  20   0          2.92          3.60         1.63 o                         
 -11  20   0          0.72         -0.03         1.68 o                         
 -10  20   0          2.16          1.58         1.74 o                         
  -9  20   0          0.16          0.88         1.85 o                         
  -8  20   0          6.07          9.52         1.56 o                         
  -7  20   0          0.02          0.07         1.48 o                         
  -6  20   0          6.46          4.15         1.46 o                         
  -5  20   0          1.95          1.54         1.14 o                         
  -4  20   0         44.61         42.94         1.56 o                         
  -3  20   0          2.24          2.74         1.19 o                         
  -2  20   0          0.74         -0.35         1.06 o                         
  -1  20   0          1.69          0.77         1.09 o                         
   0  20   0          3.75          3.13         1.00 o                         
   1  20   0         17.29         17.50         1.30 o                         
   2  20   0         12.90         13.51         1.25 o                         
   3  20   0         27.33         28.48         1.47 o                         
   4  20   0          4.70          2.99         1.26 o                         
   5  20   0          8.39          7.34         1.22 o                         
   6  20   0         12.43          8.47         1.84 o                         
   7  20   0          0.36         -0.87         1.54 o                         
   8  20   0          0.05         -0.20         1.42 o                         
   9  20   0         28.46         31.75         2.12 o                         
  10  20   0          4.74          5.74         1.50 o                         
  11  20   0         28.91         29.54         1.85 o                         
  12  20   0         20.93         23.26         2.45 o                         
  13  20   0          0.00         -0.80         1.49 o                         
  14  20   0          1.11          1.39         1.36 o                         
  15  20   0          1.02         -0.48         1.80 o                         
  16  20   0          1.57         -3.68         3.87 o                         
 -11  21   0          0.53         -0.66         1.58 o                         
 -10  21   0          2.84          3.52         1.81 o                         
  -9  21   0          5.51          7.61         1.92 o                         
  -8  21   0          1.14          0.47         1.48 o                         
  -7  21   0         16.16         16.32         1.62 o                         
  -6  21   0          0.19          0.00         1.42 o                         
  -5  21   0          2.70          2.87         1.45 o                         
  -4  21   0          0.36          0.97         1.24 o                         
  -3  21   0         22.82         25.05         1.39 o                         
  -2  21   0         18.67         16.55         1.32 o                         
  -1  21   0          7.77          5.76         1.23 o                         
   0  21   0          0.17          0.10         1.31 o                         
   1  21   0         46.84         45.67         1.73 o                         
   2  21   0         12.21         12.61         1.29 o                         
   3  21   0         33.62         36.91         1.74 o                         
   4  21   0          7.15          7.59         1.52 o                         
   5  21   0          2.81          4.91         1.58 o                         
   6  21   0         57.64         60.29         2.49 o                         
   7  21   0         21.73         21.21         1.82 o                         
   8  21   0         56.08         52.26         2.43 o                         
   9  21   0         32.65         34.78         1.79 o                         
  10  21   0          0.16         -0.08         1.39 o                         
  11  21   0          0.45         -0.26         1.45 o                         
  12  21   0          0.39         -0.49         1.30 o                         
  13  21   0          2.73          3.29         1.47 o                         
  14  21   0          0.03         -1.23         1.36 o                         
  15  21   0          1.57          1.64         2.72 o                         
 -10  22   0          0.21         -0.54         1.69 o                         
  -9  22   0          0.00         -1.71         1.71 o                         
  -8  22   0          7.27          6.42         1.83 o                         
  -7  22   0          5.34          7.83         1.85 o                         
  -6  22   0          3.59          3.85         1.81 o                         
  -5  22   0          1.80         -0.91         1.83 o                         
  -4  22   0          0.05          0.48         1.41 o                         
  -3  22   0          8.06          5.73         1.28 o                         
  -2  22   0          1.04          1.42         1.14 o                         
  -1  22   0          7.27          6.80         1.44 o                         
   0  22   0         22.51         22.31         2.58 o                         
   1  22   0          1.01          0.33         1.25 o                         
   2  22   0         16.28         17.91         1.41 o                         
   3  22   0          0.45          0.00         1.30 o                         
   4  22   0          8.01          6.97         1.51 o                         
   5  22   0          7.21          7.89         2.18 o                         
   6  22   0         13.94         12.84         1.57 o                         
   7  22   0         24.01         29.08         2.19 o                         
   8  22   0          4.13          6.35         1.80 o                         
   9  22   0         15.59         17.12         1.65 o                         
  10  22   0          0.31          0.34         1.42 o                         
  11  22   0          0.82          1.34         1.40 o                         
  12  22   0          1.74          0.71         1.47 o                         
  13  22   0          2.30         -1.16         1.56 o                         
  14  22   0          0.01          1.24         3.78 o                         
  -9  23   0          0.13         -1.68         2.84 o                         
  -8  23   0          0.01          1.84         1.83 o                         
  -7  23   0          0.67          1.75         1.83 o                         
  -6  23   0          0.56         -0.47         1.72 o                         
  -5  23   0          0.52         -0.84         1.73 o                         
  -4  23   0          4.60          5.30         1.71 o                         
  -3  23   0          0.62         -0.41         1.73 o                         
  -2  23   0          1.08          1.29         1.46 o                         
  -1  23   0          1.49          1.30         1.32 o                         
   0  23   0          1.67          0.75         1.33 o                         
   1  23   0         13.14         12.75         1.54 o                         
   2  23   0          0.01          0.85         1.46 o                         
   3  23   0          6.52          4.56         1.42 o                         
   4  23   0          1.00          0.60         1.76 o                         
   5  23   0          3.33          1.52         1.60 o                         
   6  23   0          0.14          1.73         1.37 o                         
   7  23   0         10.12         11.42         1.60 o                         
   8  23   0          0.75          0.10         1.56 o                         
   9  23   0          0.01         -0.15         1.43 o                         
  10  23   0          1.70          3.03         1.41 o                         
  11  23   0          2.19          2.00         1.43 o                         
  12  23   0          4.12          3.43         1.51 o                         
  -7  24   0          0.16          0.40         2.33 o                         
  -6  24   0          0.00          1.02         1.69 o                         
  -5  24   0          0.50         -1.48         2.14 o                         
  -4  24   0          5.07          5.96         2.23 o                         
  -3  24   0          0.44         -1.89         1.89 o                         
  -2  24   0          1.34          0.26         1.62 o                         
  -1  24   0          0.01         -0.27         1.38 o                         
   0  24   0          0.37         -0.28         1.29 o                         
   1  24   0          0.08          0.88         1.46 o                         
   2  24   0          5.16          2.85         1.48 o                         
   3  24   0         12.23         12.81         1.50 o                         
   4  24   0          5.92          5.78         1.61 o                         
   5  24   0          4.06          1.69         1.82 o                         
   6  24   0          6.06          4.48         1.44 o                         
   7  24   0          0.03         -1.39         1.39 o                         
   8  24   0          6.91          6.47         1.53 o                         
   9  24   0          0.09          1.12         1.51 o                         
  10  24   0          2.46          1.55         1.35 o                         
  11  24   0          1.88          1.11         1.42 o                         
  -5  25   0          3.88          3.27         2.97 o                         
  -4  25   0          6.47          7.34         2.15 o                         
  -3  25   0          1.76         -0.39         1.94 o                         
  -2  25   0          4.45          5.33         1.62 o                         
  -1  25   0          0.09         -0.92         1.62 o                         
   0  25   0          8.44          7.01         1.71 o                         
   1  25   0          0.12          2.11         1.50 o                         
   2  25   0          0.01          0.40         1.42 o                         
   3  25   0          2.10          2.24         1.63 o                         
   4  25   0          2.01          3.34         1.53 o                         
   5  25   0          0.31         -0.72         1.74 o                         
   6  25   0          1.37          2.50         1.48 o                         
   7  25   0          0.08          0.91         1.74 o                         
   8  25   0          4.25          3.71         1.81 o                         
   9  25   0          0.62         -1.77         1.77 o                         
  -2  26   0          1.98          1.87         3.19 o                         
  -1  26   0          0.23         -3.07         3.07 o                         
   0  26   0          0.03          0.61         1.60 o                         
   1  26   0          3.29          3.03         1.46 o                         
   2  26   0          0.50          2.51         1.69 o                         
   3  26   0          0.82          2.20         1.71 o                         
   4  26   0          5.03          4.14         1.66 o                         
   5  26   0          2.09          2.69         2.07 o                         
   6  26   0          1.81         -1.85         1.85 o                         
   7  26   0          4.11          2.53         3.73 o                         
  -6 -26   1          0.65          2.54         1.96 o                         
  -5 -26   1          3.91          2.15         1.75 o                         
  -4 -26   1          4.51          6.25         1.73 o                         
  -3 -26   1          0.01         -0.56         1.69 o                         
  -2 -26   1          1.17          0.62         1.60 o                         
  -1 -26   1          1.56          1.55         1.86 o                         
   0 -26   1          0.10          1.02         2.45 o                         
  -9 -25   1          2.84          4.39         1.53 o                         
  -8 -25   1          6.64          9.18         1.65 o                         
  -7 -25   1          1.64          0.45         1.57 o                         
  -6 -25   1          0.28          2.74         2.02 o                         
  -5 -25   1          2.77          2.62         2.05 o                         
  -4 -25   1          1.34          0.79         1.47 o                         
  -3 -25   1          3.30          4.22         1.69 o                         
  -2 -25   1          0.15          0.02         1.57 o                         
  -1 -25   1          0.10          2.22         1.51 o                         
   0 -25   1          1.02         -0.69         1.71 o                         
   1 -25   1          1.04          0.97         1.86 o                         
   2 -25   1          4.35          5.21         1.83 o                         
   3 -25   1          0.08         -1.15         2.60 o                         
   4 -25   1          0.00          2.88         2.62 o                         
 -11 -24   1          1.39          1.72         1.44 o                         
 -10 -24   1          1.32          1.69         1.25 o                         
  -9 -24   1         14.89         15.52         1.54 o                         
  -8 -24   1          7.31          5.06         1.75 o                         
  -7 -24   1          3.83          4.12         1.51 o                         
  -6 -24   1         28.40         28.25         2.53 o                         
  -5 -24   1          2.70          1.10         1.70 o                         
  -4 -24   1         10.51          7.89         1.55 o                         
  -3 -24   1          1.97          0.72         1.57 o                         
  -2 -24   1          0.05          0.12         1.76 o                         
  -1 -24   1          7.24          7.36         1.79 o                         
   0 -24   1          4.53          5.57         1.45 o                         
   1 -24   1          0.00         -0.29         1.53 o                         
   2 -24   1          0.21          0.67         1.94 o                         
   3 -24   1          4.74          2.79         2.95 o                         
   4 -24   1          0.30         -1.27         2.79 o                         
   5 -24   1          0.19         -0.05         5.22 o                         
   6 -24   1          0.04         -1.89         2.83 o                         
   7 -24   1          4.43          5.30         3.46 o                         
 -12 -23   1          0.00          1.08         1.26 o                         
 -11 -23   1          1.12          0.04         1.31 o                         
 -10 -23   1          0.10         -0.53         1.27 o                         
  -9 -23   1          5.91          5.42         1.45 o                         
  -8 -23   1          7.12          6.18         1.65 o                         
  -7 -23   1          2.71          2.49         1.55 o                         
  -6 -23   1          2.08          1.00         1.42 o                         
  -5 -23   1          0.01         -1.01         1.82 o                         
  -4 -23   1          0.06         -0.57         1.53 o                         
  -3 -23   1         12.83         14.07         1.66 o                         
  -2 -23   1          3.79          3.05         1.45 o                         
  -1 -23   1          7.37         10.42         2.10 o                         
   0 -23   1          1.04          0.29         1.55 o                         
   1 -23   1          2.55          3.23         1.52 o                         
   2 -23   1          3.92          3.37         1.51 o                         
   3 -23   1          0.13          0.22         1.91 o                         
   4 -23   1         23.20         18.47         3.48 o                         
   5 -23   1          0.33          4.04         2.29 o                         
   6 -23   1          0.12         -1.67         2.08 o                         
   7 -23   1          0.14         -0.24         2.01 o                         
   8 -23   1          3.18          3.72         1.78 o                         
   9 -23   1          0.48          1.28         2.94 o                         
 -13 -22   1          0.66          0.04         1.42 o                         
 -12 -22   1         18.99         20.46         1.66 o                         
 -11 -22   1          0.01          0.30         1.40 o                         
 -10 -22   1         18.32         13.45         1.64 o                         
  -9 -22   1          0.30          0.53         1.53 o                         
  -8 -22   1         26.00         26.90         2.20 o                         
  -7 -22   1          0.42          0.27         1.65 o                         
  -6 -22   1          2.93          3.27         1.66 o                         
  -5 -22   1          3.45          3.60         1.62 o                         
  -4 -22   1          2.20          1.46         1.66 o                         
  -3 -22   1         20.75         19.47         1.85 o                         
  -2 -22   1          9.03         10.31         1.46 o                         
  -1 -22   1          1.36          2.11         1.34 o                         
   0 -22   1         36.50         38.97         1.98 o                         
   1 -22   1         41.12         38.68         3.35 o                         
   2 -22   1          2.66          0.03         1.50 o                         
   3 -22   1          6.24          4.82         1.22 o                         
   4 -22   1          0.42          0.94         1.58 o                         
   5 -22   1          0.03          0.67         2.07 o                         
   6 -22   1          9.27          9.92         1.90 o                         
   7 -22   1          0.00          0.76         1.78 o                         
   8 -22   1          2.00          0.16         1.40 o                         
   9 -22   1          0.34         -0.35         1.53 o                         
  10 -22   1          0.01          0.03         1.70 o                         
 -14 -21   1         10.03          7.29         1.46 o                         
 -13 -21   1         13.45         12.57         1.57 o                         
 -12 -21   1          4.96          6.64         1.37 o                         
 -11 -21   1          4.32          2.62         1.28 o                         
 -10 -21   1          3.27          2.36         1.37 o                         
  -9 -21   1          2.89          3.88         1.45 o                         
  -8 -21   1         26.24         27.75         2.57 o                         
  -7 -21   1          6.18          4.71         1.53 o                         
  -6 -21   1          2.40          2.14         1.41 o                         
  -5 -21   1         68.56         68.84         2.59 o                         
  -4 -21   1          6.94          8.30         1.91 o                         
  -3 -21   1          0.38          1.41         1.32 o                         
  -2 -21   1          2.91          2.26         1.42 o                         
  -1 -21   1          6.72          8.53         1.38 o                         
   0 -21   1          1.60          0.90         1.38 o                         
   1 -21   1          9.61          7.87         1.43 o                         
   2 -21   1         17.74         19.73         1.38 o                         
   3 -21   1         15.00         13.44         1.39 o                         
   4 -21   1         20.95         18.95         1.49 o                         
   5 -21   1          0.01          1.80         1.63 o                         
   6 -21   1         22.66         26.88         2.22 o                         
   7 -21   1         18.06         18.05         1.63 o                         
   8 -21   1          0.24         -0.68         1.57 o                         
   9 -21   1          0.11          1.42         1.60 o                         
  10 -21   1         13.22         12.21         1.70 o                         
  11 -21   1          0.92         -0.32         1.37 o                         
 -15 -20   1          0.02         -0.89         1.55 o                         
 -14 -20   1          2.03          0.13         1.32 o                         
 -13 -20   1          0.02         -1.39         1.39 o                         
 -12 -20   1         32.01         29.15         1.76 o                         
 -11 -20   1          6.85          6.74         1.52 o                         
 -10 -20   1          2.14          5.10         1.58 o                         
  -9 -20   1         73.37         74.54         2.84 o                         
  -8 -20   1          3.49          4.50         1.45 o                         
  -7 -20   1          1.26         -0.39         1.53 o                         
  -6 -20   1         13.24         11.65         1.60 o                         
  -5 -20   1        108.53        112.60         3.43 o                         
  -4 -20   1          9.64         14.72         1.40 o                         
  -3 -20   1          3.77          3.44         1.12 o                         
  -2 -20   1         26.74         27.86         1.43 o                         
  -1 -20   1         38.27         36.89         1.65 o                         
   0 -20   1          1.49          1.28         1.20 o                         
   1 -20   1         43.22         40.82         1.70 o                         
   2 -20   1          0.16         -0.11         1.14 o                         
   3 -20   1          6.30          6.57         1.20 o                         
   4 -20   1         22.61         24.83         1.30 o                         
   5 -20   1          3.20          4.09         1.01 o                         
   6 -20   1          5.43          5.10         1.49 o                         
   7 -20   1          8.37          7.33         1.51 o                         
   8 -20   1          0.70         -0.86         1.60 o                         
   9 -20   1          8.04          6.77         1.67 o                         
  10 -20   1          3.49          2.92         1.55 o                         
  11 -20   1          0.08         -0.33         1.51 o                         
  12 -20   1          0.07         -1.44         1.44 o                         
 -16 -19   1         43.55         40.57         2.76 o                         
 -15 -19   1          0.01         -1.39         1.57 o                         
 -14 -19   1          4.42          5.36         1.40 o                         
 -13 -19   1         23.42         20.36         2.10 o                         
 -12 -19   1         11.02         11.17         1.63 o                         
 -11 -19   1          6.63          4.58         1.44 o                         
 -10 -19   1          2.07          1.69         1.36 o                         
  -9 -19   1         11.51         16.80         1.56 o                         
  -8 -19   1          2.30          3.74         1.37 o                         
  -7 -19   1          0.07         -0.31         1.35 o                         
  -6 -19   1         15.25         12.58         1.59 o                         
  -5 -19   1          0.01          1.63         1.41 o                         
  -4 -19   1         23.48         20.36         1.45 o                         
  -3 -19   1        142.07        143.50         3.73 o                         
  -2 -19   1         70.74         73.43         2.12 o                         
  -1 -19   1          6.08          3.68         1.05 o                         
   0 -19   1          5.90          6.25         0.91 o                         
   1 -19   1         44.56         44.51         1.62 o                         
   2 -19   1          9.43          9.12         1.18 o                         
   3 -19   1          0.87          0.94         1.03 o                         
   4 -19   1          0.89          0.96         0.95 o                         
   5 -19   1        123.25        129.17         2.78 o                         
   6 -19   1        131.05        125.16         3.14 o                         
   7 -19   1         14.42         14.34         1.66 o                         
   8 -19   1          1.02          1.19         1.55 o                         
   9 -19   1          0.79          0.62         1.56 o                         
  10 -19   1          1.01         -0.44         1.55 o                         
  11 -19   1          1.64          2.40         1.52 o                         
  12 -19   1          0.64         -0.46         1.50 o                         
  13 -19   1         10.96          7.41         1.77 o                         
 -17 -18   1          1.79          1.39         1.66 o                         
 -16 -18   1          1.40          0.10         1.75 o                         
 -15 -18   1          5.21          5.76         1.71 o                         
 -14 -18   1         45.36         48.94         2.65 o                         
 -13 -18   1         25.12         24.45         1.50 o                         
 -12 -18   1          0.71          0.66         1.39 o                         
 -11 -18   1         20.61         21.78         2.59 o                         
 -10 -18   1         25.59         29.93         2.64 o                         
  -9 -18   1         21.29         21.53         1.65 o                         
  -8 -18   1         57.70         60.52         2.19 o                         
  -7 -18   1        180.76        179.15         4.67 o                         
  -6 -18   1          6.78          9.67         1.36 o                         
  -5 -18   1          0.88          2.90         1.08 o                         
  -4 -18   1         64.33         64.43         3.67 o                         
  -3 -18   1          8.58          7.83         1.10 o                         
  -2 -18   1         17.51         14.58         1.06 o                         
  -1 -18   1         34.58         35.28         1.40 o                         
   0 -18   1          7.15          6.20         0.96 o                         
   1 -18   1          9.32          8.18         0.89 o                         
   2 -18   1        104.46        106.24         2.30 o                         
   3 -18   1         91.27         89.37         2.15 o                         
   4 -18   1         24.11         24.06         1.27 o                         
   5 -18   1         11.15         12.12         1.03 o                         
   6 -18   1         10.94         11.36         1.06 o                         
   7 -18   1         21.93         22.33         1.68 o                         
   8 -18   1          6.51          4.40         1.56 o                         
   9 -18   1          5.20          5.95         1.58 o                         
  10 -18   1          0.11         -0.27         1.54 o                         
  11 -18   1         15.31         16.32         1.73 o                         
  12 -18   1         13.57         13.49         1.94 o                         
  13 -18   1          6.18          6.25         1.82 o                         
  14 -18   1          1.52          0.46         1.34 o                         
 -18 -17   1         34.46         38.84         5.46 o                         
 -17 -17   1         19.26         18.16         1.84 o                         
 -16 -17   1          4.29          4.69         1.49 o                         
 -15 -17   1          4.05          3.43         1.47 o                         
 -14 -17   1          8.98          7.81         1.26 o                         
 -13 -17   1          6.88          7.09         1.23 o                         
 -12 -17   1         97.80         97.40         2.61 o                         
 -11 -17   1          9.87          8.96         1.50 o                         
 -10 -17   1         36.74         35.89         1.88 o                         
  -9 -17   1         31.72         30.70         2.08 o                         
  -8 -17   1         15.03         14.29         1.34 o                         
  -7 -17   1          3.70          2.92         1.21 o                         
  -6 -17   1          0.01          0.50         1.11 o                         
  -5 -17   1        246.00        241.47         5.52 o                         
  -4 -17   1         86.65         85.94         2.33 o                         
  -3 -17   1         29.16         33.46         1.41 o                         
  -2 -17   1         14.48         11.24         0.98 o                         
  -1 -17   1          7.60          5.87         0.83 o                         
   0 -17   1         30.15         33.19         1.16 o                         
   1 -17   1        157.82        165.18         3.20 o                         
   2 -17   1          0.20          0.78         0.71 o                         
   3 -17   1          3.84          1.55         0.82 o                         
   4 -17   1        116.46        121.20         2.46 o                         
   5 -17   1         21.85         23.56         1.13 o                         
   6 -17   1          4.94          6.29         0.96 o                         
   7 -17   1         60.62         58.43         1.70 o                         
   8 -17   1          1.78          3.24         1.46 o                         
   9 -17   1         27.11         29.64         2.06 o                         
  10 -17   1          3.28          1.56         1.53 o                         
  11 -17   1          6.67          5.09         1.56 o                         
  12 -17   1          7.84          6.36         1.87 o                         
  13 -17   1          6.36          6.09         1.85 o                         
  14 -17   1          6.24          6.33         1.44 o                         
  15 -17   1          3.27          3.64         1.35 o                         
 -18 -16   1         13.12         15.98         1.54 o                         
 -17 -16   1          0.39          0.96         1.61 o                         
 -16 -16   1          6.51          4.36         1.60 o                         
 -15 -16   1          0.86          0.91         1.63 o                         
 -14 -16   1         16.39         16.68         1.34 o                         
 -13 -16   1          5.15          5.52         1.23 o                         
 -12 -16   1         40.69         40.94         2.03 o                         
 -11 -16   1          6.31          3.94         1.06 o                         
 -10 -16   1         78.62         82.56         2.66 o                         
  -9 -16   1        154.96        161.89         3.55 o                         
  -8 -16   1        135.04        132.90         3.79 o                         
  -7 -16   1        182.56        177.87         3.74 o                         
  -6 -16   1         26.37         24.36         1.06 o                         
  -5 -16   1         24.02         21.46         1.23 o                         
  -4 -16   1        240.20        227.40         5.19 o                         
  -3 -16   1         30.31         31.66         1.43 o                         
  -2 -16   1          0.71         -0.17         0.90 o                         
  -1 -16   1         14.69         15.42         0.86 o                         
   0 -16   1         39.47         42.12         1.73 o                         
   1 -16   1         70.17         71.81         1.52 o                         
   2 -16   1          6.01          5.79         0.69 o                         
   3 -16   1          4.39          5.25         0.67 o                         
   4 -16   1         25.24         25.22         1.01 o                         
   5 -16   1          9.78          7.79         0.86 o                         
   6 -16   1         62.38         66.60         1.88 o                         
   7 -16   1          3.34          2.86         0.93 o                         
   8 -16   1         20.75         19.06         1.26 o                         
   9 -16   1         39.91         38.92         3.90 o                         
  10 -16   1         12.30         12.39         1.61 o                         
  11 -16   1         13.38         11.88         1.62 o                         
  12 -16   1          1.01          2.40         1.83 o                         
  13 -16   1          0.13          0.19         1.54 o                         
  14 -16   1          8.31          8.61         1.81 o                         
  15 -16   1          0.33          1.73         1.43 o                         
  16 -16   1          1.02          2.22         1.89 o                         
 -19 -15   1          1.57          0.68         2.06 o                         
 -18 -15   1          6.36          6.41         1.56 o                         
 -17 -15   1         34.97         35.76         2.51 o                         
 -16 -15   1          0.35         -0.14         1.80 o                         
 -15 -15   1          4.54          4.78         1.85 o                         
 -14 -15   1         35.87         37.71         1.67 o                         
 -13 -15   1         67.62         73.09         2.41 o                         
 -12 -15   1          0.40         -0.49         1.14 o                         
 -11 -15   1         20.13         15.96         1.22 o                         
 -10 -15   1        180.21        181.47         3.90 o                         
  -9 -15   1         64.14         63.24         1.85 o                         
  -8 -15   1         24.27         23.96         1.17 o                         
  -7 -15   1         25.11         24.51         1.08 o                         
  -6 -15   1          7.07          7.30         0.86 o                         
  -5 -15   1          0.05         -0.08         0.71 o                         
  -4 -15   1        114.59        109.31         2.46 o                         
  -3 -15   1         33.60         33.69         1.21 o                         
  -2 -15   1          5.50          4.06         0.72 o                         
  -1 -15   1        231.89        228.79         3.97 o                         
   0 -15   1         43.57         41.96         1.02 o                         
   1 -15   1         85.84         87.70         1.68 o                         
   2 -15   1         82.67         79.73         1.61 o                         
   3 -15   1          1.35          0.68         0.63 o                         
   4 -15   1         58.43         59.18         1.32 o                         
   5 -15   1          0.08         -0.09         0.77 o                         
   6 -15   1          2.01          1.67         0.74 o                         
   7 -15   1         51.29         52.92         1.37 o                         
   8 -15   1         36.72         37.28         1.29 o                         
   9 -15   1         38.88         42.50         1.46 o                         
  10 -15   1          5.14          5.10         1.07 o                         
  11 -15   1         18.61         19.56         1.60 o                         
  12 -15   1          9.22         10.97         1.53 o                         
  13 -15   1          8.25          6.79         1.41 o                         
  14 -15   1         18.07         20.22         1.58 o                         
  15 -15   1          1.50          1.20         1.34 o                         
  16 -15   1          0.01          0.11         1.56 o                         
 -19 -14   1          2.71          0.23         1.57 o                         
 -18 -14   1         51.40         52.67         4.04 o                         
 -17 -14   1         18.54         14.81         2.09 o                         
 -16 -14   1          5.76          6.42         1.52 o                         
 -15 -14   1         72.10         74.69         2.75 o                         
 -14 -14   1         18.46         20.14         1.33 o                         
 -13 -14   1         14.13         15.33         1.16 o                         
 -12 -14   1         72.61         75.80         2.22 o                         
 -11 -14   1         43.66         40.13         1.48 o                         
 -10 -14   1         10.36          8.76         1.11 o                         
  -9 -14   1        264.30        260.23         5.72 o                         
  -8 -14   1         12.25         12.00         1.07 o                         
  -7 -14   1         43.84         39.17         1.26 o                         
  -6 -14   1         34.16         29.51         1.01 o                         
  -5 -14   1        112.40        114.86         2.41 o                         
  -4 -14   1         66.88         64.07         1.65 o                         
  -3 -14   1        154.91        154.04         3.54 o                         
  -2 -14   1         11.04          8.63         0.61 o                         
  -1 -14   1         36.24         37.07         1.02 o                         
   0 -14   1         83.62         84.77         1.78 o                         
   1 -14   1         34.57         34.90         0.94 o                         
   2 -14   1          0.80          0.93         0.60 o                         
   3 -14   1          8.49          6.88         0.56 o                         
   4 -14   1        104.18        110.66         1.83 o                         
   5 -14   1        310.75        309.38         4.60 o                         
   6 -14   1         91.65         96.07         1.82 o                         
   7 -14   1         56.48         54.79         1.28 o                         
   8 -14   1         50.52         48.39         1.28 o                         
   9 -14   1          9.27         11.91         1.11 o                         
  10 -14   1         69.88         70.91         2.19 o                         
  11 -14   1          1.26          2.28         1.36 o                         
  12 -14   1         11.09         13.91         1.41 o                         
  13 -14   1         57.53         57.53         2.60 o                         
  14 -14   1          3.85          3.94         1.18 o                         
  15 -14   1         10.07         11.64         1.37 o                         
  16 -14   1          0.16          1.80         1.38 o                         
  17 -14   1          8.01          7.58         1.89 o                         
 -19 -13   1          4.49          1.08         1.85 o                         
 -18 -13   1          6.03          8.42         2.05 o                         
 -17 -13   1          5.09          6.05         1.43 o                         
 -16 -13   1         19.20         18.66         1.51 o                         
 -15 -13   1          5.48          1.30         1.34 o                         
 -14 -13   1          0.52          0.26         1.19 o                         
 -13 -13   1         73.07         66.69         2.21 o                         
 -12 -13   1         42.77         42.27         1.73 o                         
 -11 -13   1          2.11          0.28         1.02 o                         
 -10 -13   1         26.95         25.46         1.44 o                         
  -9 -13   1        225.63        225.74         4.37 o                         
  -8 -13   1         81.61         76.81         2.16 o                         
  -7 -13   1         52.05         48.60         1.42 o                         
  -6 -13   1         24.73         27.09         1.16 o                         
  -5 -13   1        239.78        244.35         4.35 o                         
  -4 -13   1         76.56         74.20         1.54 o                         
  -3 -13   1        139.56        129.88         2.63 o                         
  -2 -13   1          0.21         -0.45         0.58 o                         
  -1 -13   1        142.78        140.17         2.41 o                         
   0 -13   1         47.32         47.30         1.13 o                         
   1 -13   1          1.01          1.15         0.54 o                         
   2 -13   1        161.08        161.33         2.58 o                         
   3 -13   1         84.77         87.76         1.50 o                         
   4 -13   1         52.94         54.05         1.08 o                         
   5 -13   1         21.99         21.77         0.92 o                         
   6 -13   1        179.60        176.38         2.65 o                         
   7 -13   1         61.38         61.72         1.35 o                         
   8 -13   1          9.55          9.56         0.78 o                         
   9 -13   1        261.54        265.44         4.94 o                         
  10 -13   1         25.38         25.61         1.46 o                         
  11 -13   1          3.61          2.12         1.25 o                         
  12 -13   1         13.65         13.90         1.42 o                         
  13 -13   1         25.93         25.83         2.20 o                         
  14 -13   1          0.88          1.09         1.18 o                         
  15 -13   1         15.02         13.49         1.31 o                         
  16 -13   1          3.33          3.25         1.18 o                         
  17 -13   1          0.05         -0.07         1.40 o                         
 -20 -12   1          2.24          0.98         3.04 o                         
 -19 -12   1          0.25         -0.42         1.49 o                         
 -18 -12   1          0.09          0.12         1.39 o                         
 -17 -12   1         35.68         34.85         2.00 o                         
 -16 -12   1          3.05          2.85         1.37 o                         
 -15 -12   1         18.63         14.84         1.70 o                         
 -14 -12   1        115.32        115.95         2.98 o                         
 -13 -12   1         35.70         34.45         1.35 o                         
 -12 -12   1         26.11         24.65         1.43 o                         
 -11 -12   1         63.07         62.26         1.91 o                         
 -10 -12   1         15.83         15.52         1.11 o                         
  -9 -12   1        401.81        412.69         8.31 o                         
  -8 -12   1        106.67        104.00         2.25 o                         
  -7 -12   1        122.28        116.71         2.57 o                         
  -6 -12   1        267.74        254.46         4.84 o                         
  -5 -12   1        357.63        364.56         5.86 o                         
  -4 -12   1         56.77         62.17         1.40 o                         
  -3 -12   1        136.94        132.38         2.53 o                         
  -2 -12   1        123.15        128.41         2.51 o                         
  -1 -12   1          1.62          1.20         0.53 o                         
   0 -12   1          3.00          3.84         0.44 o                         
   1 -12   1        583.76        601.53         8.55 o                         
   2 -12   1        515.06        522.07         7.47 o                         
   3 -12   1         75.70         76.97         1.46 o                         
   4 -12   1          0.55          0.54         0.42 o                         
   5 -12   1        128.69        125.69         2.00 o                         
   6 -12   1          9.76          9.30         0.62 o                         
   7 -12   1         80.46         80.44         1.56 o                         
   8 -12   1        597.50        618.93         9.36 o                         
   9 -12   1         16.63         16.62         1.21 o                         
  10 -12   1         66.82         62.68         2.15 o                         
  11 -12   1          6.76          7.81         1.13 o                         
  12 -12   1         32.61         33.56         1.64 o                         
  13 -12   1         22.01         23.83         1.53 o                         
  14 -12   1          0.00          0.78         1.23 o                         
  15 -12   1          2.86          0.46         1.17 o                         
  16 -12   1         29.79         30.19         1.57 o                         
  17 -12   1          0.49          0.05         1.28 o                         
  18 -12   1          1.97          3.75         2.21 o                         
 -20 -11   1          0.01         -1.30         1.63 o                         
 -19 -11   1         56.67         60.48         3.41 o                         
 -18 -11   1         15.56         17.78         1.63 o                         
 -17 -11   1          5.35          8.41         1.52 o                         
 -16 -11   1          5.09          4.09         1.50 o                         
 -15 -11   1          5.14          3.36         1.51 o                         
 -14 -11   1         11.75         13.03         1.35 o                         
 -13 -11   1         70.35         72.25         2.53 o                         
 -12 -11   1         32.21         32.56         1.24 o                         
 -11 -11   1         45.25         44.33         1.51 o                         
 -10 -11   1          0.08          0.49         0.94 o                         
  -9 -11   1        199.82        187.98         3.65 o                         
  -8 -11   1         90.55         94.85         2.16 o                         
  -7 -11   1        558.26        554.57         8.91 o                         
  -6 -11   1        289.81        276.52         4.58 o                         
  -5 -11   1        138.09        149.34         2.76 o                         
  -4 -11   1          2.04          0.98         0.51 o                         
  -3 -11   1        337.56        323.02         5.87 o                         
  -2 -11   1         67.09         64.33         1.42 o                         
  -1 -11   1          0.59          3.14         0.45 o                         
   0 -11   1        200.64        211.93         3.28 o                         
   1 -11   1        468.47        471.93         6.76 o                         
   2 -11   1         44.67         48.09         1.11 o                         
   3 -11   1         85.30         74.57         1.24 o                         
   4 -11   1        532.35        538.70         7.23 o                         
   5 -11   1         49.76         51.50         1.01 o                         
   6 -11   1         10.47          8.25         0.58 o                         
   7 -11   1         79.76         77.45         1.54 o                         
   8 -11   1        181.55        177.25         3.27 o                         
   9 -11   1         35.01         30.47         1.35 o                         
  10 -11   1          5.21          5.20         1.03 o                         
  11 -11   1          0.06         -0.37         0.97 o                         
  12 -11   1         38.74         36.17         1.54 o                         
  13 -11   1         98.81         98.48         2.89 o                         
  14 -11   1         36.77         36.03         2.09 o                         
  15 -11   1         13.05         10.82         1.34 o                         
  16 -11   1          1.22          2.27         1.26 o                         
  17 -11   1          3.37          2.03         1.38 o                         
  18 -11   1          8.64          6.30         1.47 o                         
 -20 -10   1          7.67          6.77         2.00 o                         
 -19 -10   1          0.48          1.78         1.77 o                         
 -18 -10   1          0.51          0.99         1.54 o                         
 -17 -10   1         28.79         28.60         2.04 o                         
 -16 -10   1         26.07         27.14         1.89 o                         
 -15 -10   1         19.17         21.83         2.22 o                         
 -14 -10   1        130.72        133.17         3.41 o                         
 -13 -10   1          0.70          1.13         0.82 o                         
 -12 -10   1         36.06         36.03         1.18 o                         
 -11 -10   1        314.47        333.43         6.17 o                         
 -10 -10   1        322.79        321.82         5.61 o                         
  -9 -10   1          8.15         10.86         0.81 o                         
  -8 -10   1         18.47         17.53         1.16 o                         
  -7 -10   1        703.12        711.60        11.70 o                         
  -6 -10   1        135.10        149.03         2.61 o                         
  -5 -10   1          1.48          1.90         0.51 o                         
  -4 -10   1         35.47         40.68         1.00 o                         
  -3 -10   1        491.58        494.87         7.87 o                         
  -2 -10   1       1088.38       1083.39        19.59 o                         
  -1 -10   1        539.25        531.76         8.69 o                         
   0 -10   1         93.89         84.28         1.86 o                         
   1 -10   1         36.28         39.83         0.93 o                         
   2 -10   1         84.77         95.28         1.58 o                         
   3 -10   1        302.19        291.79         4.17 o                         
   4 -10   1          3.50          1.73         0.44 o                         
   5 -10   1        137.34        140.58         2.06 o                         
   6 -10   1         35.02         35.99         1.01 o                         
   7 -10   1          6.20          5.05         0.56 o                         
   8 -10   1         31.20         30.38         1.09 o                         
   9 -10   1        105.31        103.75         2.44 o                         
  10 -10   1          2.60          2.91         0.89 o                         
  11 -10   1         53.03         55.61         2.20 o                         
  12 -10   1        320.69        333.94         6.60 o                         
  13 -10   1         26.43         30.46         1.49 o                         
  14 -10   1         20.73         25.03         1.54 o                         
  15 -10   1        109.07        115.94         3.47 o                         
  16 -10   1          3.41          2.82         1.25 o                         
  17 -10   1          7.39          6.83         1.33 o                         
  18 -10   1         36.31         38.60         2.47 o                         
  19 -10   1          4.35          3.40         1.55 o                         
 -21  -9   1          0.26         -1.47         1.51 o                         
 -20  -9   1          0.97          1.76         1.94 o                         
 -19  -9   1         47.74         44.57         2.55 o                         
 -18  -9   1         16.56         17.13         2.04 o                         
 -17  -9   1          2.69          1.58         1.52 o                         
 -16  -9   1          0.01         -0.33         1.49 o                         
 -15  -9   1          0.89          0.22         1.09 o                         
 -14  -9   1         24.74         25.45         1.32 o                         
 -13  -9   1        111.38        108.27         2.30 o                         
 -12  -9   1        208.44        219.01         3.71 o                         
 -11  -9   1         64.14         62.56         2.01 o                         
 -10  -9   1         17.01         13.34         0.76 o                         
  -9  -9   1        143.65        130.65         2.80 o                         
  -8  -9   1        117.29        118.61         2.34 o                         
  -7  -9   1        104.11         98.50         1.91 o                         
  -6  -9   1        352.68        350.84         6.07 o                         
  -5  -9   1        194.21        182.77         3.20 o                         
  -4  -9   1       1135.99       1151.16        18.46 o                         
  -3  -9   1       1456.84       1519.69        23.64 o                         
  -2  -9   1        192.21        215.69         3.64 o                         
  -1  -9   1        505.29        494.40         7.53 o                         
   0  -9   1         18.54         19.26         0.55 o                         
   1  -9   1          5.05          7.84         0.66 o                         
   2  -9   1       1332.99       1348.32        18.66 o                         
   3  -9   1          0.36          0.28         0.41 o                         
   4  -9   1          8.42         12.52         0.51 o                         
   5  -9   1         14.51         15.65         0.75 o                         
   6  -9   1         38.95         34.68         0.96 o                         
   7  -9   1         12.08         13.37         0.63 o                         
   8  -9   1        155.80        156.64         2.87 o                         
   9  -9   1          0.95          0.50         0.79 o                         
  10  -9   1          0.72          2.48         0.83 o                         
  11  -9   1         89.80         91.67         2.06 o                         
  12  -9   1          1.75          1.50         0.91 o                         
  13  -9   1          3.13          3.58         1.14 o                         
  14  -9   1         33.28         35.77         1.71 o                         
  15  -9   1         44.23         41.63         2.00 o                         
  16  -9   1         26.73         26.57         1.51 o                         
  17  -9   1          6.21          5.78         1.46 o                         
  18  -9   1          0.59          0.64         1.50 o                         
  19  -9   1          0.05         -1.40         1.76 o                         
 -21  -8   1         24.02         21.21         1.98 o                         
 -20  -8   1          4.75          4.47         1.82 o                         
 -19  -8   1          5.36          4.02         1.58 o                         
 -18  -8   1         14.55         14.99         1.65 o                         
 -17  -8   1          2.98          5.28         1.40 o                         
 -16  -8   1          4.04          4.39         1.36 o                         
 -15  -8   1          0.52         -0.27         1.09 o                         
 -14  -8   1          3.73          5.02         1.04 o                         
 -13  -8   1        236.14        241.01         4.49 o                         
 -12  -8   1        178.72        189.93         3.43 o                         
 -11  -8   1          4.74          5.55         0.70 o                         
 -10  -8   1          6.18          5.66         0.71 o                         
  -9  -8   1         51.38         50.21         1.30 o                         
  -8  -8   1         83.46         82.84         2.10 o                         
  -7  -8   1        979.11        994.02        16.50 o                         
  -6  -8   1        162.55        153.30         2.85 o                         
  -5  -8   1        165.16        179.06         3.22 o                         
  -4  -8   1        207.06        179.74         3.11 o                         
  -3  -8   1        294.04        291.48         4.88 o                         
  -2  -8   1        199.21        195.43         3.20 o                         
  -1  -8   1          3.67          4.14         0.41 o                         
   0  -8   1         66.20         72.65         1.29 o                         
   1  -8   1         24.76         20.49         0.60 o                         
   2  -8   1         28.91         24.56         0.89 o                         
   3  -8   1         69.58         89.20         1.38 o                         
   4  -8   1         29.79         41.53         0.87 o                         
   5  -8   1        780.66        828.44        11.00 o                         
   6  -8   1          3.16          7.19         0.43 o                         
   7  -8   1         90.46         90.69         1.68 o                         
   8  -8   1        151.39        136.81         2.55 o                         
   9  -8   1         76.69         80.08         1.91 o                         
  10  -8   1        879.70        874.38        13.54 o                         
  11  -8   1        276.18        281.64         5.00 o                         
  12  -8   1         97.22        103.79         2.46 o                         
  13  -8   1        348.62        366.01         7.15 o                         
  14  -8   1          0.52          0.40         1.11 o                         
  15  -8   1          2.45          3.77         1.29 o                         
  16  -8   1         92.73         95.80         2.62 o                         
  17  -8   1         35.19         34.74         2.07 o                         
  18  -8   1          0.83          0.67         1.66 o                         
  19  -8   1         26.72         26.81         1.96 o                         
  20  -8   1          0.52          1.18         1.99 o                         
 -21  -7   1          8.08          6.22         1.67 o                         
 -20  -7   1          0.69          0.00         1.61 o                         
 -19  -7   1          9.14          6.70         1.67 o                         
 -18  -7   1          9.40         11.08         1.62 o                         
 -17  -7   1          5.32          4.80         1.35 o                         
 -16  -7   1          0.21          1.14         1.13 o                         
 -15  -7   1         22.71         23.39         1.66 o                         
 -14  -7   1        211.89        216.50         4.55 o                         
 -13  -7   1          6.32          6.10         1.09 o                         
 -12  -7   1         31.32         30.30         1.06 o                         
 -11  -7   1        348.66        355.10         6.01 o                         
 -10  -7   1         27.96         25.12         1.10 o                         
  -9  -7   1        166.08        142.86         2.88 o                         
  -8  -7   1        253.54        268.67         4.89 o                         
  -7  -7   1        305.11        303.02         5.01 o                         
  -6  -7   1         81.94         89.41         1.81 o                         
  -5  -7   1        736.04        741.63        12.86 o                         
  -4  -7   1       2025.52       2255.92        42.06 o                         
  -3  -7   1        477.93        477.26         7.77 o                         
  -2  -7   1       1897.40       2026.29        31.36 o                         
  -1  -7   1          6.15         10.49         0.44 o                         
   0  -7   1       1070.69       1105.24        18.37 o                         
   1  -7   1        426.63        449.83         6.31 o                         
   2  -7   1        491.94        541.13         7.68 o                         
   3  -7   1         28.24         26.69         0.59 o                         
   4  -7   1        313.37        328.02         4.87 o                         
   5  -7   1        226.24        238.71         3.39 o                         
   6  -7   1        966.13        934.03        13.65 o                         
   7  -7   1        423.37        437.49         6.65 o                         
   8  -7   1        259.42        251.33         3.77 o                         
   9  -7   1         58.17         59.72         1.30 o                         
  10  -7   1        161.36        158.47         2.80 o                         
  11  -7   1         79.96         79.96         1.78 o                         
  12  -7   1          2.24          1.13         0.85 o                         
  13  -7   1         81.33         76.17         1.98 o                         
  14  -7   1         11.64         12.86         1.08 o                         
  15  -7   1        316.35        331.16         6.08 o                         
  16  -7   1         17.36         19.38         1.39 o                         
  17  -7   1         17.59         14.71         2.03 o                         
  18  -7   1         10.54          8.04         1.73 o                         
  19  -7   1          0.67          0.65         1.62 o                         
  20  -7   1          2.47          3.81         1.62 o                         
 -21  -6   1          9.81         10.16         1.50 o                         
 -20  -6   1          1.22          1.81         1.49 o                         
 -19  -6   1         11.15         10.85         1.79 o                         
 -18  -6   1         98.73        110.22         3.51 o                         
 -17  -6   1        180.51        185.32         4.27 o                         
 -16  -6   1         59.15         59.36         1.93 o                         
 -15  -6   1         20.15         18.37         1.36 o                         
 -14  -6   1        347.97        346.33         8.69 o                         
 -13  -6   1        187.08        182.87         4.12 o                         
 -12  -6   1        115.37        121.37         2.86 o                         
 -11  -6   1         20.58         21.68         0.89 o                         
 -10  -6   1        142.74        139.22         2.25 o                         
  -9  -6   1       1084.52       1027.50        15.84 o                         
  -8  -6   1        260.50        280.52         4.51 o                         
  -7  -6   1         80.60         66.06         1.39 o                         
  -6  -6   1        606.96        572.96         9.29 o                         
  -5  -6   1         47.77         41.41         1.36 o                         
  -4  -6   1         13.49         20.97         0.74 o                         
  -3  -6   1         21.81         28.43         0.79 o                         
  -2  -6   1       2459.11       2846.63        43.77 o                         
  -1  -6   1         23.72         19.27         0.55 o                         
   0  -6   1       4376.56       4508.56        73.92 o                         
   1  -6   1       2299.67       2600.45        36.52 o                         
   2  -6   1        974.05       1145.13        15.22 o                         
   3  -6   1       2257.82       2484.89        34.17 o                         
   4  -6   1         31.77         26.98         0.61 o                         
   5  -6   1         56.10         56.78         1.05 o                         
   6  -6   1        118.12         96.36         1.61 o                         
   7  -6   1         76.64         71.07         1.45 o                         
   8  -6   1        245.12        271.39         3.99 o                         
   9  -6   1        572.53        578.05         8.57 o                         
  10  -6   1          3.06          2.94         0.63 o                         
  11  -6   1        608.67        616.42        10.14 o                         
  12  -6   1         73.53         72.02         1.77 o                         
  13  -6   1        128.63        130.21         2.79 o                         
  14  -6   1        117.77        117.48         2.45 o                         
  15  -6   1         12.49         13.31         1.28 o                         
  16  -6   1        105.43        107.89         2.78 o                         
  17  -6   1         16.22         13.37         1.69 o                         
  18  -6   1          0.32         -0.58         1.71 o                         
  19  -6   1          6.08          5.59         1.67 o                         
  20  -6   1         13.89         14.96         1.97 o                         
 -21  -5   1         21.17         24.55         2.04 o                         
 -20  -5   1         40.38         41.72         2.23 o                         
 -19  -5   1         14.16         14.68         1.74 o                         
 -18  -5   1        125.72        120.33         4.81 o                         
 -17  -5   1          0.15          1.57         1.55 o                         
 -16  -5   1         31.58         34.65         3.71 o                         
 -15  -5   1         32.33         31.86         1.75 o                         
 -14  -5   1         21.79         21.92         1.86 o                         
 -13  -5   1        349.88        327.44         7.62 o                         
 -12  -5   1        110.46        120.85         3.21 o                         
 -11  -5   1         75.88         72.84         1.53 o                         
 -10  -5   1          0.01          0.40         0.49 o                         
  -9  -5   1         51.18         48.64         1.02 o                         
  -8  -5   1        270.06        241.63         3.91 o                         
  -7  -5   1        664.98        699.34        11.62 o                         
  -6  -5   1          8.91          6.71         0.42 o                         
  -5  -5   1         74.60         79.10         1.44 o                         
  -4  -5   1       4348.56       4611.57        73.11 o                         
  -3  -5   1        195.93        201.50         3.94 o                         
  -2  -5   1        655.55        727.18        12.47 o                         
  -1  -5   1         23.01         25.54         0.55 o                         
   0  -5   1        152.26        146.12         2.77 o                         
   1  -5   1        678.03        764.35        11.88 o                         
   2  -5   1       6009.57       6477.33        90.85 o                         
   3  -5   1       1983.79       2146.97        33.23 o                         
   4  -5   1       4465.23       4709.79        66.11 o                         
   5  -5   1       1787.91       1834.70        25.00 o                         
   6  -5   1        264.86        234.00         3.39 o                         
   7  -5   1         96.71         93.27         2.03 o                         
   8  -5   1         53.28         61.04         1.45 o                         
   9  -5   1         75.32         82.98         1.79 o                         
  10  -5   1        362.33        347.63         5.77 o                         
  11  -5   1        154.11        158.21         2.94 o                         
  12  -5   1          7.38          7.09         0.80 o                         
  13  -5   1         63.83         65.57         1.73 o                         
  14  -5   1        106.36        105.25         2.46 o                         
  15  -5   1         72.21         76.56         1.97 o                         
  16  -5   1         27.64         30.78         1.41 o                         
  17  -5   1          1.48          1.40         1.40 o                         
  18  -5   1          8.52          7.62         1.47 o                         
  19  -5   1         67.93         66.12         3.37 o                         
  20  -5   1          3.24          4.33         1.82 o                         
  21  -5   1          0.60          0.68         2.79 o                         
 -21  -4   1          1.87          2.09         1.39 o                         
 -20  -4   1         36.00         36.54         2.46 o                         
 -19  -4   1         14.33         13.79         1.56 o                         
 -18  -4   1        130.63        142.66         4.22 o                         
 -17  -4   1          8.56         10.68         1.52 o                         
 -16  -4   1          6.93         14.54         5.92 o                         
 -15  -4   1         71.17         69.07         3.51 o                         
 -14  -4   1        192.50        198.32         4.95 o                         
 -13  -4   1        154.70        156.21         3.85 o                         
 -12  -4   1         23.23         22.98         0.97 o                         
 -11  -4   1        692.09        664.59        10.31 o                         
 -10  -4   1          6.68          7.98         0.52 o                         
  -9  -4   1         31.60         42.36         1.00 o                         
  -8  -4   1         17.43         15.36         0.70 o                         
  -7  -4   1          1.27          0.71         0.46 o                         
  -6  -4   1        242.02        271.75         4.98 o                         
  -5  -4   1        522.41        464.88         7.78 o                         
  -4  -4   1       1594.16       1939.71        29.93 o                         
  -3  -4   1         15.19         11.33         0.41 o                         
  -2  -4   1        575.30        541.91         9.71 o                         
  -1  -4   1        187.03        210.67         3.88 o                         
   0  -4   1        129.50        148.21         2.75 o                         
   1  -4   1       2292.23       2457.65        40.46 o                         
   2  -4   1       1645.65       1832.32        27.36 o                         
   3  -4   1        737.86        782.99        11.56 o                         
   4  -4   1       1301.33       1300.80        19.17 o                         
   5  -4   1         19.02         10.17         0.42 o                         
   6  -4   1        554.06        587.95         8.00 o                         
   7  -4   1        538.58        480.34         6.71 o                         
   8  -4   1          2.21          1.36         0.50 o                         
   9  -4   1        202.40        173.66         3.04 o                         
  10  -4   1         60.54         48.97         1.21 o                         
  11  -4   1         40.44         38.19         1.19 o                         
  12  -4   1        227.72        224.78         4.11 o                         
  13  -4   1          3.89          2.96         0.88 o                         
  14  -4   1        190.42        187.29         3.75 o                         
  15  -4   1        273.38        278.40         5.06 o                         
  16  -4   1         94.72         95.32         2.30 o                         
  17  -4   1          0.57          0.33         1.32 o                         
  18  -4   1          1.50         -0.05         1.41 o                         
  19  -4   1          0.31          0.08         1.37 o                         
  20  -4   1         22.60         22.84         2.07 o                         
  21  -4   1          0.36         -1.79         1.80 o                         
 -21  -3   1          0.64         -0.56         1.37 o                         
 -20  -3   1          8.65          5.49         1.52 o                         
 -19  -3   1         15.80         15.68         1.48 o                         
 -18  -3   1         71.15         76.01         3.68 o                         
 -17  -3   1         15.92         19.89         2.11 o                         
 -16  -3   1          4.30          4.47         1.44 o                         
 -15  -3   1        101.17        102.71         3.31 o                         
 -14  -3   1        141.50        149.88         5.19 o                         
 -13  -3   1          1.73          1.87         0.72 o                         
 -12  -3   1          0.12          0.12         0.64 o                         
 -11  -3   1         87.78         85.19         1.71 o                         
 -10  -3   1         90.94         87.96         1.89 o                         
  -9  -3   1        572.71        637.25        12.41 o                         
  -8  -3   1         50.72         67.28         1.33 o                         
  -7  -3   1        319.52        299.22         4.76 o                         
  -6  -3   1        139.64        129.78         2.40 o                         
  -5  -3   1        282.17        362.94         6.28 o                         
  -4  -3   1         16.59         20.02         0.67 o                         
  -3  -3   1        846.09        906.16        16.20 o                         
  -2  -3   1       5209.35       5597.57        91.68 o                         
  -1  -3   1       4868.72       5197.03       130.20 o                         
   0  -3   1      99873.25      96168.10      1848.02 o                         
   1  -3   1        145.78        155.87         2.64 o                         
   2  -3   1       4257.30       4382.38        72.06 o                         
   3  -3   1        160.12        156.46         2.91 o                         
   4  -3   1        397.79        442.59         7.12 o                         
   5  -3   1        450.48        558.90         8.94 o                         
   6  -3   1        122.61        112.59         1.95 o                         
   7  -3   1        119.31        133.49         2.41 o                         
   8  -3   1        389.64        363.33         6.28 o                         
   9  -3   1        367.67        416.86         7.02 o                         
  10  -3   1         70.98         67.08         1.63 o                         
  11  -3   1        221.89        225.31         5.15 o                         
  12  -3   1         18.16         14.73         0.96 o                         
  13  -3   1        135.09        134.62         2.94 o                         
  14  -3   1         61.90         59.94         2.23 o                         
  15  -3   1          3.08          3.66         1.14 o                         
  16  -3   1         22.24         24.21         1.34 o                         
  17  -3   1        118.40        123.22         3.62 o                         
  18  -3   1         13.90         16.05         1.54 o                         
  19  -3   1         12.46          8.94         1.47 o                         
  20  -3   1          5.60          5.69         1.46 o                         
  21  -3   1         12.15         10.21         2.41 o                         
 -21  -2   1          1.12         -0.74         1.35 o                         
 -20  -2   1         26.66         28.00         1.79 o                         
 -19  -2   1         12.43          8.38         1.40 o                         
 -18  -2   1         24.80         18.92         1.81 o                         
 -17  -2   1          2.52          1.76         1.43 o                         
 -16  -2   1        592.82        611.25        12.85 o                         
 -15  -2   1        161.28        169.83         4.04 o                         
 -14  -2   1         32.86         33.67         2.55 o                         
 -13  -2   1         96.84         99.73         2.15 o                         
 -12  -2   1         17.47         16.33         1.12 o                         
 -11  -2   1          0.95          1.68         0.63 o                         
 -10  -2   1        197.04        174.89         3.62 o                         
  -9  -2   1        353.88        298.59         4.99 o                         
  -8  -2   1          3.77          3.05         0.46 o                         
  -7  -2   1       1174.67       1123.94        16.86 o                         
  -6  -2   1         23.61         33.64         0.90 o                         
  -5  -2   1        615.18        760.34        11.86 o                         
  -4  -2   1       8770.91       9172.90       155.67 o                         
  -3  -2   1         98.61        122.79         2.17 o                         
  -2  -2   1       1229.20       1366.45        24.29 o                         
  -1  -2   1       2034.89       2201.72        96.13 o                         
   0  -2   1        363.60        397.12        15.86 o                         
   1  -2   1        110.52        118.72         3.99 o                         
   2  -2   1        585.33        661.50        11.88 o                         
   3  -2   1        262.50        265.94         6.22 o                         
   4  -2   1        371.90        340.84         5.75 o                         
   5  -2   1       1140.40       1173.26        19.20 o                         
   6  -2   1          1.37          2.25         0.24 o                         
   7  -2   1         82.53         96.99         2.13 o                         
   8  -2   1          0.51          0.77         0.45 o                         
   9  -2   1        937.14        867.41        13.53 o                         
  10  -2   1        261.02        258.85         4.56 o                         
  11  -2   1        303.32        296.69         5.03 o                         
  12  -2   1        137.99        138.55         2.83 o                         
  13  -2   1         22.17         19.66         1.30 o                         
  14  -2   1         40.74         42.98         2.90 o                         
  15  -2   1          1.30          0.92         1.40 o                         
  16  -2   1          0.01         -1.17         1.17 o                         
  17  -2   1          2.36         -0.02         1.49 o                         
  18  -2   1         56.70         55.55         2.55 o                         
  19  -2   1          1.86         -1.63         1.73 o                         
  20  -2   1          1.92         -0.01         2.21 o                         
  21  -2   1          1.04          1.50         2.12 o                         
 -21  -1   1          0.40         -0.20         1.35 o                         
 -20  -1   1         80.21         79.66         2.50 o                         
 -19  -1   1         21.57         23.50         1.60 o                         
 -18  -1   1          1.50         -0.86         1.59 o                         
 -17  -1   1         23.95         18.38         1.61 o                         
 -16  -1   1          7.02          4.72         1.49 o                         
 -15  -1   1          7.95          6.31         0.98 o                         
 -14  -1   1        172.52        169.93         4.11 o                         
 -13  -1   1         18.53         17.31         0.91 o                         
 -12  -1   1         37.89         34.18         1.26 o                         
 -11  -1   1        890.55        878.78        13.15 o                         
 -10  -1   1        356.45        334.93         5.50 o                         
  -9  -1   1        286.14        257.91         4.48 o                         
  -8  -1   1         55.91         52.68         1.08 o                         
  -7  -1   1        318.72        345.18         5.26 o                         
  -6  -1   1         33.51         50.95         0.95 o                         
  -5  -1   1       6876.52       7759.76       101.63 o                         
  -4  -1   1        522.05        576.49         8.16 o                         
  -3  -1   1         27.99         23.68         0.48 o                         
  -2  -1   1      10073.83      11033.88       206.51 o                         
  -1  -1   1        664.83        705.81        21.89 o                         
   0  -1   1          2.03          3.80         0.38 o                         
   1  -1   1       3500.79       3758.25       117.29 o                         
   2  -1   1        209.24        238.65         4.80 o                         
   3  -1   1         90.39         98.62         2.18 o                         
   4  -1   1       2286.44       2219.16        32.18 o                         
   5  -1   1         19.83         37.43         0.69 o                         
   6  -1   1          5.94         11.40         0.40 o                         
   7  -1   1       1111.60       1131.07        16.36 o                         
   8  -1   1        545.94        546.56         7.47 o                         
   9  -1   1         65.61         66.51         1.32 o                         
  10  -1   1        204.76        184.82         3.53 o                         
  11  -1   1         27.93         29.68         1.57 o                         
  12  -1   1         39.44         36.20         1.91 o                         
  13  -1   1         85.98         87.71         2.14 o                         
  14  -1   1         18.91         18.75         1.13 o                         
  15  -1   1         10.17         11.17         1.02 o                         
  16  -1   1         17.28         16.01         1.45 o                         
  17  -1   1         49.74         47.93         2.02 o                         
  18  -1   1          4.85          4.39         1.34 o                         
  19  -1   1         61.48         59.34         2.30 o                         
  20  -1   1          0.41          1.99         1.76 o                         
  21  -1   1         17.39         19.02         3.16 o                         
 -21   0   1          7.68          8.91         1.56 o                         
 -20   0   1          1.46          1.43         1.41 o                         
 -19   0   1          5.25          3.17         1.46 o                         
 -18   0   1          0.18         -1.30         1.44 o                         
 -17   0   1         35.86         34.99         1.74 o                         
 -16   0   1        244.18        261.89         6.11 o                         
 -15   0   1        171.20        177.58         5.14 o                         
 -14   0   1        324.01        323.62         6.48 o                         
 -13   0   1          8.16          6.59         0.86 o                         
 -12   0   1          0.52          0.09         0.71 o                         
 -11   0   1          7.93          7.28         0.64 o                         
 -10   0   1         49.34         47.23         1.34 o                         
  -9   0   1        698.28        763.41        11.58 o                         
  -8   0   1         46.33         45.81         0.97 o                         
  -7   0   1        343.54        330.05         5.18 o                         
  -6   0   1       1785.06       1847.97        26.49 o                         
  -5   0   1        209.14        258.52         3.85 o                         
  -4   0   1          8.93         11.40         0.40 o                         
  -3   0   1         47.27         53.65         0.95 o                         
  -2   0   1          1.07          1.01         0.30 o                         
  -1   0   1       1263.51       1369.52        48.63 o                         
   1   0   1       1260.36       1315.04        57.36 o                         
   2   0   1        135.22        156.21         5.03 o                         
   3   0   1       3593.22       3679.85        59.71 o                         
   4   0   1        433.50        461.69         6.80 o                         
   5   0   1        137.42        170.62         2.71 o                         
   6   0   1       2412.53       2596.14        37.33 o                         
   7   0   1        433.88        438.58         6.16 o                         
   8   0   1        440.30        444.54         6.43 o                         
   9   0   1        790.29        770.76        11.04 o                         
  10   0   1          5.90          5.83         0.49 o                         
  11   0   1          4.99          7.96         0.62 o                         
  12   0   1         81.01         84.35         2.22 o                         
  13   0   1         74.42         80.83         1.96 o                         
  14   0   1        113.90        115.68         4.27 o                         
  15   0   1        107.18        110.96         2.68 o                         
  16   0   1         40.16         44.99         1.97 o                         
  17   0   1        315.92        315.22         7.41 o                         
  18   0   1         66.34         68.57         2.48 o                         
  19   0   1          4.80          4.93         1.40 o                         
  20   0   1         12.84         12.41         1.55 o                         
  21   0   1          2.36          1.78         1.72 o                         
 -21   1   1          1.28          0.00         1.50 o                         
 -20   1   1         17.77         18.12         1.95 o                         
 -19   1   1         15.09         13.55         1.59 o                         
 -18   1   1          0.96          0.24         1.47 o                         
 -17   1   1          3.57          2.70         1.47 o                         
 -16   1   1        140.65        146.12         4.47 o                         
 -15   1   1        206.63        213.53         4.94 o                         
 -14   1   1          0.95          2.84         1.08 o                         
 -13   1   1        162.54        166.53         3.99 o                         
 -12   1   1        158.75        163.30         3.76 o                         
 -11   1   1         54.38         51.59         1.30 o                         
 -10   1   1          9.98         14.59         0.96 o                         
  -9   1   1          4.73          3.32         0.51 o                         
  -8   1   1          2.56          8.57         0.61 o                         
  -7   1   1       1429.27       1458.70        22.59 o                         
  -6   1   1        435.28        467.35         7.29 o                         
  -5   1   1         38.77         35.55         0.77 o                         
  -4   1   1        219.82        163.45         2.56 o                         
  -3   1   1        680.22        728.87        12.42 o                         
  -2   1   1         10.62         10.90         0.41 o                         
  -1   1   1        846.18        909.97        39.79 o                         
   0   1   1         29.03         29.18         0.99 o                         
   1   1   1       2585.58       2680.73        62.35 o                         
   2   1   1      10648.07      11111.25       306.60 o                         
   3   1   1         44.87         52.56         1.05 o                         
   4   1   1       1153.49       1347.59        23.89 o                         
   5   1   1          7.94         41.18         0.81 o                         
   6   1   1         50.09         65.63         1.08 o                         
   7   1   1        226.26        234.75         3.62 o                         
   8   1   1        726.70        720.32        10.07 o                         
   9   1   1        132.27        132.21         2.34 o                         
  10   1   1        119.09         97.17         1.76 o                         
  11   1   1        111.28        127.71         2.58 o                         
  12   1   1        296.38        290.32         5.03 o                         
  13   1   1         21.86         25.20         1.06 o                         
  14   1   1        329.61        336.97         6.36 o                         
  15   1   1          0.55         -0.79         1.29 o                         
  16   1   1         76.30         75.53         2.75 o                         
  17   1   1         55.82         52.46         2.23 o                         
  18   1   1         53.91         55.05         2.21 o                         
  19   1   1         13.17         13.44         1.51 o                         
  20   1   1          9.58          8.89         1.79 o                         
  21   1   1          5.12          4.50         1.77 o                         
 -21   2   1          0.20         -1.54         1.54 o                         
 -20   2   1          3.49          1.51         1.29 o                         
 -19   2   1         94.40        103.49         2.75 o                         
 -18   2   1          4.83          3.04         1.38 o                         
 -17   2   1         21.88         20.73         1.68 o                         
 -16   2   1         11.28         10.50         1.27 o                         
 -15   2   1         11.74         11.28         1.42 o                         
 -14   2   1          3.54          4.22         1.07 o                         
 -13   2   1        174.42        177.81         4.15 o                         
 -12   2   1        110.30        115.64         2.91 o                         
 -11   2   1        218.96        222.06         4.67 o                         
 -10   2   1        555.58        525.67         9.50 o                         
  -9   2   1         43.52         55.02         1.27 o                         
  -8   2   1       1587.23       1561.25        23.59 o                         
  -7   2   1         25.40         29.24         0.99 o                         
  -6   2   1          0.72          0.02         0.29 o                         
  -5   2   1       2417.29       2527.19        38.92 o                         
  -4   2   1          4.08          1.53         0.29 o                         
  -3   2   1        419.38        435.53         7.21 o                         
  -2   2   1       7304.99       7539.91       129.04 o                         
  -1   2   1       2040.36       2069.05        52.86 o                         
   0   2   1        146.43        136.90         3.68 o                         
   1   2   1       4085.23       4305.52        99.20 o                         
   2   2   1          9.21          8.29         0.49 o                         
   3   2   1       1201.49       1290.15        21.33 o                         
   4   2   1       4924.61       5056.68        77.70 o                         
   5   2   1       1119.94       1318.81        19.64 o                         
   6   2   1        356.83        377.86         5.41 o                         
   7   2   1       2017.14       2037.88        27.95 o                         
   8   2   1          1.01          1.20         0.34 o                         
   9   2   1         85.11         84.58         1.60 o                         
  10   2   1        140.06        119.56         2.94 o                         
  11   2   1         85.14         83.53         1.66 o                         
  12   2   1         23.05         19.29         0.90 o                         
  13   2   1        186.03        175.14         3.29 o                         
  14   2   1        260.49        272.03         8.13 o                         
  15   2   1        103.45        102.80         3.20 o                         
  16   2   1          7.53          7.62         3.02 o                         
  17   2   1         18.71         20.21         1.81 o                         
  18   2   1         82.68         79.65         2.60 o                         
  19   2   1         12.38         10.01         1.56 o                         
  20   2   1          3.95          2.31         1.58 o                         
  21   2   1         60.59         54.43         2.52 o                         
 -21   3   1          0.44         -1.53         1.53 o                         
 -20   3   1         11.08          8.85         1.49 o                         
 -19   3   1         11.48         10.91         1.25 o                         
 -18   3   1         74.53         73.87         2.66 o                         
 -17   3   1          0.52         -1.32         1.32 o                         
 -16   3   1         19.17         18.79         1.46 o                         
 -15   3   1        101.05        108.75         2.75 o                         
 -14   3   1         53.65         53.68         1.73 o                         
 -13   3   1         86.67         85.62         2.22 o                         
 -12   3   1         14.23         12.01         0.92 o                         
 -11   3   1        122.59        119.79         2.57 o                         
 -10   3   1        347.57        333.67         5.48 o                         
  -9   3   1        526.84        485.63         8.13 o                         
  -8   3   1          0.13          0.48         0.48 o                         
  -7   3   1        138.09        130.62         2.35 o                         
  -6   3   1          0.55          1.54         0.36 o                         
  -5   3   1          6.65          7.70         0.41 o                         
  -4   3   1         81.54        111.71         1.99 o                         
  -3   3   1       1599.40       1643.95        22.81 o                         
  -2   3   1        202.74        209.62         3.42 o                         
  -1   3   1        169.90        169.08         3.43 o                         
   0   3   1         51.75         69.89         1.53 o                         
   1   3   1       5165.58       5557.97       119.64 o                         
   2   3   1         13.37         15.38         0.50 o                         
   3   3   1       1507.20       1631.58        27.01 o                         
   4   3   1        557.62        581.08         8.85 o                         
   5   3   1         30.58         69.32         1.35 o                         
   6   3   1        394.71        373.25         5.39 o                         
   7   3   1        153.33        175.53         2.78 o                         
   8   3   1        564.97        532.80         7.65 o                         
   9   3   1       1272.66       1214.26        17.39 o                         
  10   3   1        162.85        135.84         2.38 o                         
  11   3   1         75.07         71.78         1.58 o                         
  12   3   1        280.38        307.75         5.65 o                         
  13   3   1         74.71         82.87         2.25 o                         
  14   3   1         32.78         33.33         2.01 o                         
  15   3   1        262.10        272.49         7.57 o                         
  16   3   1          2.87          2.36         3.98 o                         
  17   3   1         47.62         48.71         2.87 o                         
  18   3   1         47.36         46.80         3.33 o                         
  19   3   1         14.33         15.07         2.11 o                         
  20   3   1         27.42         29.28         2.24 o                         
  21   3   1         11.90         14.01         1.68 o                         
 -21   4   1          8.93          7.34         1.64 o                         
 -20   4   1          7.39          6.66         1.46 o                         
 -19   4   1          0.14         -0.19         1.26 o                         
 -18   4   1         19.94         20.56         1.62 o                         
 -17   4   1         39.74         39.36         2.38 o                         
 -16   4   1          0.51         -0.10         1.13 o                         
 -15   4   1        311.56        316.22         6.53 o                         
 -14   4   1         77.61         76.69         2.12 o                         
 -13   4   1        212.77        216.81         4.29 o                         
 -12   4   1        391.62        381.70         7.04 o                         
 -11   4   1         41.13         42.33         1.65 o                         
 -10   4   1         83.33         76.86         1.70 o                         
  -9   4   1        829.94        788.99        13.38 o                         
  -8   4   1         29.68         28.54         1.27 o                         
  -7   4   1        989.74       1050.03        17.32 o                         
  -6   4   1        203.95        171.53         3.04 o                         
  -5   4   1        376.53        381.00         6.22 o                         
  -4   4   1        674.36        675.83         9.87 o                         
  -3   4   1          8.38          1.56         0.24 o                         
  -2   4   1        289.39        321.77         4.39 o                         
  -1   4   1       1963.50       2206.83        36.37 o                         
   0   4   1        140.47        144.39         2.44 o                         
   1   4   1       1375.68       1462.89        22.50 o                         
   2   4   1       5369.38       5578.74        95.37 o                         
   3   4   1        575.31        627.62        10.15 o                         
   4   4   1        152.57        154.55         2.66 o                         
   5   4   1       1718.16       1839.17        28.50 o                         
   6   4   1         11.56         18.91         0.53 o                         
   7   4   1        240.12        218.95         3.42 o                         
   8   4   1         23.16         26.24         0.63 o                         
   9   4   1        218.14        205.91         3.15 o                         
  10   4   1         28.09         22.83         1.05 o                         
  11   4   1        376.50        383.17         7.11 o                         
  12   4   1        258.69        271.77         5.85 o                         
  13   4   1         44.78         46.11         1.79 o                         
  14   4   1         44.47         44.04         1.92 o                         
  15   4   1          7.33          7.32         1.18 o                         
  16   4   1          4.54          3.44         1.42 o                         
  17   4   1          0.02         -0.33         1.87 o                         
  18   4   1          0.81          0.58         1.60 o                         
  19   4   1         33.32         31.76         2.34 o                         
  20   4   1         19.84         19.91         2.05 o                         
  21   4   1          0.57         -0.13         1.70 o                         
 -20   5   1          2.12          3.19         1.53 o                         
 -19   5   1         27.05         31.59         1.69 o                         
 -18   5   1          3.79          2.36         1.32 o                         
 -17   5   1         38.01         39.90         1.75 o                         
 -16   5   1         11.44          8.51         1.24 o                         
 -15   5   1         80.44         73.68         2.16 o                         
 -14   5   1         42.90         43.71         1.60 o                         
 -13   5   1        545.50        541.80         9.43 o                         
 -12   5   1        137.80        136.80         2.81 o                         
 -11   5   1        328.66        335.73         5.97 o                         
 -10   5   1         31.06         33.97         1.29 o                         
  -9   5   1         52.60         52.46         1.35 o                         
  -8   5   1         83.57         78.87         1.75 o                         
  -7   5   1         52.55         41.66         1.03 o                         
  -6   5   1          3.98          6.03         0.35 o                         
  -5   5   1        250.49        271.01         3.97 o                         
  -4   5   1        148.20        142.60         2.01 o                         
  -3   5   1         80.89         75.28         1.19 o                         
  -2   5   1        262.49        228.28         3.31 o                         
  -1   5   1       1630.19       1690.55        26.01 o                         
   0   5   1         13.75         12.36         0.46 o                         
   1   5   1        158.65        182.79         2.68 o                         
   2   5   1         28.83         29.90         0.66 o                         
   3   5   1         65.15        126.11         2.06 o                         
   4   5   1         50.26         31.15         0.69 o                         
   5   5   1         26.37         28.15         0.92 o                         
   6   5   1        370.52        393.74         6.28 o                         
   7   5   1       2186.79       2073.11        31.88 o                         
   8   5   1         36.25         46.33         0.99 o                         
   9   5   1       1153.12       1123.79        17.28 o                         
  10   5   1          1.59          1.19         0.50 o                         
  11   5   1          0.89          1.28         0.54 o                         
  12   5   1        126.69        133.85         2.92 o                         
  13   5   1        228.53        229.92         4.68 o                         
  14   5   1         24.49         21.53         1.24 o                         
  15   5   1          0.15          0.17         1.04 o                         
  16   5   1         68.61         71.78         5.29 o                         
  17   5   1         55.57         56.74         3.39 o                         
  18   5   1         10.53          9.27         2.01 o                         
  19   5   1          8.15          6.28         1.59 o                         
  20   5   1         10.24         11.81         1.67 o                         
  21   5   1         50.86         47.54         2.19 o                         
 -20   6   1         11.68         13.64         2.02 o                         
 -19   6   1         26.18         26.45         2.29 o                         
 -18   6   1          0.50          0.83         1.54 o                         
 -17   6   1         94.71         99.04         2.94 o                         
 -16   6   1          0.06         -1.15         1.15 o                         
 -15   6   1         24.00         23.21         1.33 o                         
 -14   6   1          1.08          1.45         0.98 o                         
 -13   6   1         88.74         94.96         2.62 o                         
 -12   6   1         22.63         22.89         1.25 o                         
 -11   6   1          0.58         -0.16         0.84 o                         
 -10   6   1         13.10         17.54         1.58 o                         
  -9   6   1         64.03         65.01         1.36 o                         
  -8   6   1        891.53        859.38        13.31 o                         
  -7   6   1         72.59         67.18         1.40 o                         
  -6   6   1         38.11         43.28         0.98 o                         
  -5   6   1          2.98          2.11         0.32 o                         
  -4   6   1         38.05         35.96         0.65 o                         
  -3   6   1        144.81        127.98         2.02 o                         
  -2   6   1        231.27        212.75         3.06 o                         
  -1   6   1       1591.85       1596.38        23.14 o                         
   0   6   1        677.71        740.98        10.52 o                         
   1   6   1         21.49         16.31         0.42 o                         
   2   6   1        252.09        277.46         4.74 o                         
   3   6   1        587.59        588.24         8.22 o                         
   4   6   1          0.11          0.15         0.30 o                         
   5   6   1          3.25          6.04         0.38 o                         
   6   6   1       1564.70       1459.37        23.25 o                         
   7   6   1         46.52         35.81         0.85 o                         
   8   6   1         54.29         44.31         1.01 o                         
   9   6   1        665.11        715.97        10.97 o                         
  10   6   1        116.87        109.42         2.12 o                         
  11   6   1         74.56         70.25         2.10 o                         
  12   6   1         62.82         64.00         1.51 o                         
  13   6   1        133.59        136.88         2.96 o                         
  14   6   1          1.96          0.33         1.00 o                         
  15   6   1         57.13         57.00         2.25 o                         
  16   6   1          0.20         -1.18         1.18 o                         
  17   6   1          0.35          1.43         2.45 o                         
  18   6   1         22.55         22.07         1.93 o                         
  19   6   1          1.78          3.18         1.67 o                         
  20   6   1          9.23          5.50         1.71 o                         
  21   6   1         27.28         26.36         2.75 o                         
 -20   7   1          1.30          2.01         1.52 o                         
 -19   7   1          0.02          0.20         1.47 o                         
 -18   7   1         47.20         43.80         2.30 o                         
 -17   7   1         17.05         16.38         1.37 o                         
 -16   7   1          3.71          3.35         1.24 o                         
 -15   7   1         19.21         18.91         1.26 o                         
 -14   7   1         25.57         23.46         1.41 o                         
 -13   7   1        147.94        147.39         3.08 o                         
 -12   7   1         23.22         25.87         1.17 o                         
 -11   7   1          2.28         -0.04         0.87 o                         
 -10   7   1        147.44        142.96         2.75 o                         
  -9   7   1        537.23        536.85         8.35 o                         
  -8   7   1          0.35          1.10         0.47 o                         
  -7   7   1          0.74         -0.22         0.36 o                         
  -6   7   1        781.08        819.08        11.16 o                         
  -5   7   1        110.15         94.37         1.41 o                         
  -4   7   1        820.99        819.36        11.16 o                         
  -3   7   1       1307.09       1404.21        19.97 o                         
  -2   7   1        113.84        143.53         2.17 o                         
  -1   7   1         42.17         39.73         0.72 o                         
   0   7   1         73.48         77.64         1.37 o                         
   1   7   1         45.56         25.46         0.53 o                         
   2   7   1       1926.36       1962.50        29.39 o                         
   3   7   1         14.51         10.50         0.42 o                         
   4   7   1        114.73        153.11         2.46 o                         
   5   7   1       1528.58       1651.82        23.46 o                         
   6   7   1        149.34        142.14         2.60 o                         
   7   7   1       1868.48       1923.50        30.70 o                         
   8   7   1        272.49        283.71         4.89 o                         
   9   7   1        199.77        176.87         2.93 o                         
  10   7   1        228.20        222.80         3.50 o                         
  11   7   1        269.42        267.80         4.61 o                         
  12   7   1         51.72         50.44         1.25 o                         
  13   7   1         74.62         77.30         1.97 o                         
  14   7   1        201.70        207.19         4.17 o                         
  15   7   1          0.19          1.63         1.08 o                         
  16   7   1          1.66         -0.23         1.13 o                         
  17   7   1         25.83         26.26         1.67 o                         
  18   7   1         35.70         32.95         1.85 o                         
  19   7   1          0.22          1.27         1.61 o                         
  20   7   1         27.41         27.52         2.25 o                         
  21   7   1          4.60          2.96         1.74 o                         
 -19   8   1          6.20          4.82         1.48 o                         
 -18   8   1          0.00         -0.93         1.48 o                         
 -17   8   1          8.86          7.15         1.36 o                         
 -16   8   1         11.09          9.05         1.27 o                         
 -15   8   1          0.08         -0.99         1.16 o                         
 -14   8   1        150.28        145.08         3.36 o                         
 -13   8   1         37.50         40.99         1.68 o                         
 -12   8   1         70.47         71.56         2.13 o                         
 -11   8   1          5.47          4.97         0.93 o                         
 -10   8   1        183.92        190.90         3.53 o                         
  -9   8   1        227.95        241.32         4.59 o                         
  -8   8   1         53.70         51.01         1.14 o                         
  -7   8   1         89.18         77.25         1.40 o                         
  -6   8   1        125.39        118.49         1.95 o                         
  -5   8   1         46.76         43.52         0.85 o                         
  -4   8   1         77.43         72.01         1.19 o                         
  -3   8   1        460.17        473.62         7.05 o                         
  -2   8   1        294.93        259.94         3.64 o                         
  -1   8   1        230.99        189.84         2.99 o                         
   0   8   1         56.93         52.46         1.02 o                         
   1   8   1         31.00         38.26         0.76 o                         
   2   8   1         38.15         44.88         0.80 o                         
   3   8   1       1451.42       1506.68        21.89 o                         
   4   8   1       1242.08       1277.15        19.24 o                         
   5   8   1        414.95        432.13         6.13 o                         
   6   8   1        182.52        167.98         2.72 o                         
   7   8   1        499.86        504.90         8.04 o                         
   8   8   1        416.53        384.51         6.27 o                         
   9   8   1        309.97        284.31         4.79 o                         
  10   8   1         35.81         41.01         1.07 o                         
  11   8   1        173.19        179.20         3.32 o                         
  12   8   1        219.83        228.41         4.17 o                         
  13   8   1        292.61        304.39         5.95 o                         
  14   8   1         88.22         91.23         2.25 o                         
  15   8   1         11.17         10.55         1.11 o                         
  16   8   1         94.09         99.10         2.74 o                         
  17   8   1         10.32          7.75         1.30 o                         
  18   8   1         16.09         15.15         1.51 o                         
  19   8   1         11.83         11.02         1.88 o                         
  20   8   1          8.00          6.25         1.64 o                         
  21   8   1         21.88         24.29         2.26 o                         
 -19   9   1          1.55          1.51         1.25 o                         
 -18   9   1          0.21         -1.26         1.41 o                         
 -17   9   1         39.07         43.95         1.87 o                         
 -16   9   1         33.92         31.08         1.58 o                         
 -15   9   1          0.79          0.23         1.26 o                         
 -14   9   1          3.56          2.09         1.18 o                         
 -13   9   1         16.81         15.60         1.39 o                         
 -12   9   1         43.12         44.37         1.90 o                         
 -11   9   1        483.60        477.83        11.06 o                         
 -10   9   1         29.31         27.42         1.19 o                         
  -9   9   1          5.21          5.58         0.68 o                         
  -8   9   1       1248.81       1247.61        19.46 o                         
  -7   9   1        298.68        291.93         4.48 o                         
  -6   9   1        584.31        586.73         8.60 o                         
  -5   9   1        260.49        262.77         3.88 o                         
  -4   9   1        210.47        208.53         3.18 o                         
  -3   9   1         93.52        110.05         1.71 o                         
  -2   9   1        565.41        560.05         7.68 o                         
  -1   9   1       1391.06       1459.65        21.88 o                         
   0   9   1        379.98        389.51         6.25 o                         
   1   9   1        715.75        735.54         9.70 o                         
   2   9   1        197.15        216.72         3.29 o                         
   3   9   1          9.71          7.00         0.49 o                         
   4   9   1        270.15        308.37         5.01 o                         
   5   9   1        223.08        229.08         3.52 o                         
   6   9   1          1.05          1.17         0.36 o                         
   7   9   1          1.79          0.65         0.45 o                         
   8   9   1        118.10         97.56         1.89 o                         
   9   9   1        948.05        946.10        14.52 o                         
  10   9   1        103.30        107.74         2.18 o                         
  11   9   1          3.38          3.99         0.65 o                         
  12   9   1          0.08         -0.30         0.73 o                         
  13   9   1         23.01         22.04         0.98 o                         
  14   9   1         16.77         17.03         1.37 o                         
  15   9   1         58.28         58.65         2.11 o                         
  16   9   1          2.42          3.73         1.25 o                         
  17   9   1         36.55         37.19         1.88 o                         
  18   9   1         14.82         14.17         1.75 o                         
  19   9   1          9.24         11.34         2.05 o                         
  20   9   1          6.21          4.74         1.80 o                         
  21   9   1          0.19         -1.60         1.79 o                         
 -19  10   1          3.52          3.31         1.66 o                         
 -18  10   1          3.63          5.33         1.36 o                         
 -17  10   1          0.52          1.31         1.30 o                         
 -16  10   1          3.93          2.29         1.23 o                         
 -15  10   1         10.00          8.87         1.32 o                         
 -14  10   1         25.30         24.50         1.60 o                         
 -13  10   1         11.58          9.36         1.33 o                         
 -12  10   1         11.78         12.36         1.34 o                         
 -11  10   1          2.38          0.93         1.09 o                         
 -10  10   1         33.78         33.41         1.50 o                         
  -9  10   1         48.64         48.17         1.33 o                         
  -8  10   1        227.09        230.36         4.05 o                         
  -7  10   1          1.70          1.76         0.56 o                         
  -6  10   1        444.19        433.99         6.66 o                         
  -5  10   1          0.44          0.34         0.49 o                         
  -4  10   1        234.83        241.77         3.54 o                         
  -3  10   1          6.58          4.52         0.38 o                         
  -2  10   1        121.66        113.05         1.76 o                         
  -1  10   1         97.84         99.13         1.58 o                         
   0  10   1        211.92        229.20         3.48 o                         
   1  10   1        420.38        409.02         5.48 o                         
   2  10   1        159.57        151.06         2.27 o                         
   3  10   1        889.54        877.21        12.19 o                         
   4  10   1        298.31        302.37         5.18 o                         
   5  10   1        577.44        561.46         8.76 o                         
   6  10   1        586.21        616.82         9.30 o                         
   7  10   1        266.06        242.92         4.06 o                         
   8  10   1        362.94        328.05         5.45 o                         
   9  10   1          4.93          4.67         0.73 o                         
  10  10   1        518.12        521.53         9.64 o                         
  11  10   1        225.53        208.26         3.88 o                         
  12  10   1          7.02          6.10         0.83 o                         
  13  10   1        122.90        120.61         2.51 o                         
  14  10   1         22.22         22.52         1.43 o                         
  15  10   1         23.69         25.58         1.74 o                         
  16  10   1        111.64        115.86         3.37 o                         
  17  10   1          3.30          3.78         1.50 o                         
  18  10   1          3.96          1.90         1.70 o                         
  19  10   1         12.79         10.46         1.64 o                         
  20  10   1          1.79          2.65         1.55 o                         
  21  10   1          3.39          2.06         3.09 o                         
 -18  11   1          3.08          1.38         1.32 o                         
 -17  11   1         14.05         15.24         1.33 o                         
 -16  11   1          0.35         -0.30         1.24 o                         
 -15  11   1         29.29         27.89         1.77 o                         
 -14  11   1         68.10         64.07         2.33 o                         
 -13  11   1        215.06        220.09         5.34 o                         
 -12  11   1          5.53          3.56         1.30 o                         
 -11  11   1          0.23         -0.03         1.11 o                         
 -10  11   1        313.58        320.42         7.24 o                         
  -9  11   1          0.36          0.13         0.73 o                         
  -8  11   1         42.20         45.61         1.13 o                         
  -7  11   1         84.43         85.97         1.70 o                         
  -6  11   1        273.01        274.67         4.44 o                         
  -5  11   1        153.76        162.70         2.45 o                         
  -4  11   1        689.54        698.02        10.11 o                         
  -3  11   1         41.69         45.75         1.10 o                         
  -2  11   1        145.95        139.28         2.05 o                         
  -1  11   1        491.41        485.90         6.83 o                         
   0  11   1        359.21        360.74         4.99 o                         
   1  11   1          8.86         10.64         0.46 o                         
   2  11   1         31.52         33.24         0.85 o                         
   3  11   1        182.92        183.98         2.88 o                         
   4  11   1         31.65         33.49         1.18 o                         
   5  11   1         64.60         67.57         1.41 o                         
   6  11   1         39.11         34.27         0.92 o                         
   7  11   1         17.42         19.51         0.80 o                         
   8  11   1        173.16        165.09         3.22 o                         
   9  11   1        112.02        115.80         2.56 o                         
  10  11   1         38.51         35.44         1.37 o                         
  11  11   1        100.99        101.66         2.39 o                         
  12  11   1         11.66          9.44         1.02 o                         
  13  11   1          4.63          5.67         1.18 o                         
  14  11   1         36.27         35.76         1.64 o                         
  15  11   1         18.41         17.66         2.10 o                         
  16  11   1          7.24         11.45         1.69 o                         
  17  11   1          5.67          5.81         1.38 o                         
  18  11   1          0.09         -1.03         1.38 o                         
  19  11   1          6.99          6.64         1.52 o                         
  20  11   1         30.64         30.42         2.80 o                         
 -18  12   1         10.98         15.13         1.68 o                         
 -17  12   1         12.23         12.55         1.29 o                         
 -16  12   1         12.34         12.67         1.31 o                         
 -15  12   1          0.08          0.02         1.34 o                         
 -14  12   1          0.49          0.90         1.34 o                         
 -13  12   1         52.23         52.47         2.20 o                         
 -12  12   1          7.67          7.96         1.26 o                         
 -11  12   1         43.12         48.32         2.07 o                         
 -10  12   1         13.98         12.04         1.37 o                         
  -9  12   1         95.63         91.31         2.00 o                         
  -8  12   1        122.30        125.46         2.35 o                         
  -7  12   1         86.13         87.82         1.76 o                         
  -6  12   1        130.00        127.01         2.33 o                         
  -5  12   1         53.75         54.52         1.20 o                         
  -4  12   1        496.32        498.21         7.09 o                         
  -3  12   1         63.40         58.47         1.06 o                         
  -2  12   1        121.66        107.69         1.63 o                         
  -1  12   1        213.29        208.40         3.26 o                         
   0  12   1         57.48         53.48         1.11 o                         
   1  12   1        474.51        477.64         7.17 o                         
   2  12   1         18.87         21.46         0.66 o                         
   3  12   1         12.38         12.51         0.52 o                         
   4  12   1          0.39         -0.10         0.50 o                         
   5  12   1        680.39        662.63         9.79 o                         
   6  12   1         27.70         25.62         0.83 o                         
   7  12   1        148.55        154.33         2.92 o                         
   8  12   1         63.30         66.18         1.62 o                         
   9  12   1         79.03         79.29         2.72 o                         
  10  12   1          0.02         -0.13         0.80 o                         
  11  12   1         10.74          9.56         1.01 o                         
  12  12   1         18.83         17.94         1.13 o                         
  13  12   1         26.64         26.60         1.39 o                         
  14  12   1        213.00        223.22         5.08 o                         
  15  12   1         32.28         29.76         2.74 o                         
  16  12   1         16.58         15.93         1.60 o                         
  17  12   1         45.44         45.74         1.96 o                         
  18  12   1         47.35         46.29         1.95 o                         
  19  12   1          0.19         -2.09         2.09 o                         
  20  12   1          2.65          4.25         2.73 o                         
 -17  13   1          0.67         -0.88         1.31 o                         
 -16  13   1         24.73         22.83         1.56 o                         
 -15  13   1         27.00         26.11         1.54 o                         
 -14  13   1          5.50          3.72         1.35 o                         
 -13  13   1          7.04          7.13         1.32 o                         
 -12  13   1         12.12         11.54         1.35 o                         
 -11  13   1          5.67          6.49         1.37 o                         
 -10  13   1         15.52         17.26         1.51 o                         
  -9  13   1         38.00         38.60         1.67 o                         
  -8  13   1        115.20        116.76         2.33 o                         
  -7  13   1         12.70         12.35         0.76 o                         
  -6  13   1        386.69        392.58         6.19 o                         
  -5  13   1         31.56         34.89         0.97 o                         
  -4  13   1         34.49         35.66         1.29 o                         
  -3  13   1         10.13         10.56         0.59 o                         
  -2  13   1        382.16        398.38         5.78 o                         
  -1  13   1         36.38         38.44         0.89 o                         
   0  13   1          5.67          6.99         0.54 o                         
   1  13   1        203.24        215.23         3.77 o                         
   2  13   1          6.80          4.38         0.61 o                         
   3  13   1        291.04        288.06         4.32 o                         
   4  13   1          0.43          0.14         0.53 o                         
   5  13   1         90.06         84.51         1.74 o                         
   6  13   1        106.47        105.69         2.06 o                         
   7  13   1         32.65         36.32         1.19 o                         
   8  13   1        116.45        114.52         2.38 o                         
   9  13   1         31.62         32.74         1.15 o                         
  10  13   1         34.81         35.09         1.17 o                         
  11  13   1         17.40         19.19         1.11 o                         
  12  13   1        182.12        182.38         3.61 o                         
  13  13   1          2.68          4.45         1.13 o                         
  14  13   1         14.12         15.19         1.28 o                         
  15  13   1         15.28         15.54         1.69 o                         
  16  13   1        107.91        113.39         3.81 o                         
  17  13   1          2.65          2.60         1.69 o                         
  18  13   1          7.24         11.68         1.99 o                         
  19  13   1         58.11         61.70         4.00 o                         
  20  13   1          0.53         -0.95         2.72 o                         
 -17  14   1          2.90          3.43         1.53 o                         
 -16  14   1          2.61          1.92         1.33 o                         
 -15  14   1         14.81         14.23         1.45 o                         
 -14  14   1          4.55          2.71         1.52 o                         
 -13  14   1         25.40         29.52         1.99 o                         
 -12  14   1          0.80          0.32         1.79 o                         
 -11  14   1          0.73          1.10         1.40 o                         
 -10  14   1         89.03         90.91         2.75 o                         
  -9  14   1         72.33         69.66         3.24 o                         
  -8  14   1          1.30         -0.29         0.80 o                         
  -7  14   1         32.06         29.65         0.99 o                         
  -6  14   1        127.52        127.10         2.69 o                         
  -5  14   1         22.91         23.04         0.95 o                         
  -4  14   1        185.06        180.88         3.07 o                         
  -3  14   1         26.19         26.42         0.96 o                         
  -2  14   1         38.88         32.89         0.87 o                         
  -1  14   1        282.74        295.64         4.27 o                         
   0  14   1          1.43          2.97         0.58 o                         
   1  14   1         66.34         61.28         1.47 o                         
   2  14   1        104.69        104.46         2.25 o                         
   3  14   1        172.18        173.11         3.22 o                         
   4  14   1         14.65         14.55         1.00 o                         
   5  14   1        514.35        517.92         8.79 o                         
   6  14   1        136.02        137.12         2.59 o                         
   7  14   1          5.27          5.44         0.75 o                         
   8  14   1          0.73         -0.22         0.79 o                         
   9  14   1          4.28          3.46         0.85 o                         
  10  14   1         93.75         91.52         2.15 o                         
  11  14   1         93.67         98.02         2.61 o                         
  12  14   1        322.91        328.38         6.51 o                         
  13  14   1         32.74         31.98         1.58 o                         
  14  14   1          0.82          1.58         1.26 o                         
  15  14   1         17.36         18.44         2.06 o                         
  16  14   1         19.46         22.21         3.21 o                         
  17  14   1          0.50          0.06         1.90 o                         
  18  14   1         29.61         31.19         2.53 o                         
  19  14   1         15.48         12.28         2.20 o                         
 -16  15   1          0.34          1.81         1.52 o                         
 -15  15   1          8.11          7.39         1.29 o                         
 -14  15   1          0.00          0.38         1.33 o                         
 -13  15   1          6.51          6.32         1.87 o                         
 -12  15   1         11.50         17.34         2.27 o                         
 -11  15   1         26.60         26.61         2.00 o                         
 -10  15   1         18.16         21.02         1.89 o                         
  -9  15   1          3.03          3.01         1.52 o                         
  -8  15   1         18.73         18.91         1.31 o                         
  -7  15   1         26.58         26.41         1.18 o                         
  -6  15   1        209.44        218.70         4.07 o                         
  -5  15   1         40.52         38.68         1.72 o                         
  -4  15   1        148.18        152.98         2.88 o                         
  -3  15   1         34.39         34.87         1.12 o                         
  -2  15   1        213.03        220.42         3.56 o                         
  -1  15   1         26.57         26.15         0.84 o                         
   0  15   1         81.61         85.52         1.65 o                         
   1  15   1        255.10        267.40         4.61 o                         
   2  15   1          0.49          0.28         0.71 o                         
   3  15   1         40.73         38.27         1.13 o                         
   4  15   1         66.60         66.77         1.65 o                         
   5  15   1        209.07        218.97         4.51 o                         
   6  15   1         37.77         38.65         2.06 o                         
   7  15   1         39.94         39.54         1.54 o                         
   8  15   1         54.00         50.49         1.44 o                         
   9  15   1          1.30          1.25         0.88 o                         
  10  15   1          9.45          7.93         0.97 o                         
  11  15   1          0.95         -0.09         0.96 o                         
  12  15   1         14.50         14.94         1.16 o                         
  13  15   1          4.36          4.82         1.13 o                         
  14  15   1        105.97        114.20         3.16 o                         
  15  15   1         48.08         50.20         3.09 o                         
  16  15   1          0.80          0.75         2.62 o                         
  17  15   1         10.63          6.47         2.83 o                         
  18  15   1          0.40         -2.05         2.05 o                         
  19  15   1          0.14         -1.05         2.77 o                         
 -16  16   1         15.35         18.58         2.59 o                         
 -15  16   1          0.01         -0.43         1.35 o                         
 -14  16   1          8.04          8.45         1.85 o                         
 -13  16   1         15.82         13.48         1.89 o                         
 -12  16   1         14.78         12.73         3.04 o                         
 -11  16   1         20.44         21.29         1.90 o                         
 -10  16   1         12.23         15.27         1.79 o                         
  -9  16   1          1.07          0.14         1.54 o                         
  -8  16   1          5.73          3.34         1.10 o                         
  -7  16   1          0.10         -0.97         1.00 o                         
  -6  16   1        105.80        109.00         2.48 o                         
  -5  16   1          0.73         -0.60         0.86 o                         
  -4  16   1        195.01        204.20         3.74 o                         
  -3  16   1          6.69          6.57         0.81 o                         
  -2  16   1         16.87         18.50         0.93 o                         
  -1  16   1         52.69         52.34         1.25 o                         
   0  16   1        107.45        106.57         2.21 o                         
   1  16   1         37.18         38.51         1.18 o                         
   2  16   1          8.84         10.89         0.89 o                         
   3  16   1        196.89        204.01         4.09 o                         
   4  16   1        114.32        116.15         2.51 o                         
   5  16   1         35.63         34.78         1.32 o                         
   6  16   1          9.12          6.82         1.03 o                         
   7  16   1         13.47         12.23         1.10 o                         
   8  16   1         56.22         59.55         1.89 o                         
   9  16   1         50.02         46.70         1.65 o                         
  10  16   1        135.16        144.57         3.20 o                         
  11  16   1         41.35         40.63         1.51 o                         
  12  16   1         20.80         22.19         1.54 o                         
  13  16   1          0.05         -0.63         1.24 o                         
  14  16   1         33.69         33.20         1.64 o                         
  15  16   1         15.67         18.19         1.73 o                         
  16  16   1         70.58         74.76         3.26 o                         
  17  16   1          0.03         -1.11         2.10 o                         
  18  16   1          2.08         -0.79         1.79 o                         
 -15  17   1          0.52          0.86         1.39 o                         
 -14  17   1          0.02          0.39         1.49 o                         
 -13  17   1          2.92          0.84         2.30 o                         
 -12  17   1          4.24          3.41         1.87 o                         
 -11  17   1          0.01         -0.68         1.82 o                         
 -10  17   1          1.22          3.22         1.80 o                         
  -9  17   1          1.58          1.17         1.81 o                         
  -8  17   1          1.09          1.27         1.69 o                         
  -7  17   1          0.16         -1.07         1.07 o                         
  -6  17   1          5.23          4.72         1.01 o                         
  -5  17   1         16.74         17.35         1.10 o                         
  -4  17   1        177.23        184.20         3.61 o                         
  -3  17   1         10.01          9.16         0.98 o                         
  -2  17   1          3.81          2.84         0.83 o                         
  -1  17   1         39.39         37.91         1.28 o                         
   0  17   1          5.34          5.48         0.77 o                         
   1  17   1         65.87         64.72         1.57 o                         
   2  17   1         34.28         33.19         1.24 o                         
   3  17   1         97.09         96.16         2.88 o                         
   4  17   1          6.00          3.69         0.97 o                         
   5  17   1         48.59         51.93         1.76 o                         
   6  17   1         95.64         92.21         2.70 o                         
   7  17   1          0.31          1.00         1.09 o                         
   8  17   1          9.75          8.48         1.13 o                         
   9  17   1        131.48        136.86         3.38 o                         
  10  17   1        111.25        104.88         2.84 o                         
  11  17   1         19.64         20.61         1.26 o                         
  12  17   1         60.74         59.51         1.85 o                         
  13  17   1         22.11         19.92         1.42 o                         
  14  17   1          0.53          1.27         1.25 o                         
  15  17   1         11.31          8.57         1.85 o                         
  16  17   1         13.37         13.82         2.23 o                         
  17  17   1          4.50          4.28         2.02 o                         
  18  17   1          8.29         11.79         4.41 o                         
 -14  18   1          0.46          1.80         1.65 o                         
 -13  18   1          0.35          4.82         2.30 o                         
 -12  18   1          8.22          6.57         2.34 o                         
 -11  18   1         13.17         13.02         2.06 o                         
 -10  18   1          0.54         -0.42         1.73 o                         
  -9  18   1         16.77         17.69         2.37 o                         
  -8  18   1          8.45          7.29         1.71 o                         
  -7  18   1         31.89         31.26         2.09 o                         
  -6  18   1         10.83          9.58         1.09 o                         
  -5  18   1         20.44         21.76         1.17 o                         
  -4  18   1          8.73          9.38         1.09 o                         
  -3  18   1          9.09          9.34         0.95 o                         
  -2  18   1         60.60         61.02         2.00 o                         
  -1  18   1         49.20         50.10         1.51 o                         
   0  18   1         94.93         95.67         2.20 o                         
   1  18   1         33.05         32.75         1.14 o                         
   2  18   1          4.94          3.65         0.80 o                         
   3  18   1         79.82         83.20         2.55 o                         
   4  18   1          1.10          0.40         0.95 o                         
   5  18   1        133.84        138.98         3.31 o                         
   6  18   1          9.09         12.75         1.36 o                         
   7  18   1         38.92         42.09         1.88 o                         
   8  18   1         82.84         90.81         2.63 o                         
   9  18   1         77.03         77.08         2.42 o                         
  10  18   1          2.15          2.75         1.31 o                         
  11  18   1         14.38         14.28         1.44 o                         
  12  18   1          0.91          0.10         1.29 o                         
  13  18   1         51.53         49.34         2.18 o                         
  14  18   1          0.24         -0.51         1.46 o                         
  15  18   1          2.36          1.11         1.90 o                         
  16  18   1          7.89          5.50         2.81 o                         
  17  18   1          2.62          2.96         2.49 o                         
 -13  19   1          0.73         -0.10         1.38 o                         
 -12  19   1          5.81          5.00         1.71 o                         
 -11  19   1          2.49          1.88         1.72 o                         
 -10  19   1          0.21          2.62         1.68 o                         
  -9  19   1          0.56          1.57         1.83 o                         
  -8  19   1         16.00         15.56         1.89 o                         
  -7  19   1         24.47         26.07         1.93 o                         
  -6  19   1         24.31         24.79         1.45 o                         
  -5  19   1          8.02          7.20         1.07 o                         
  -4  19   1         16.11         14.63         1.17 o                         
  -3  19   1         26.04         24.32         1.39 o                         
  -2  19   1          0.64         -0.20         1.07 o                         
  -1  19   1         15.98         18.03         1.15 o                         
   0  19   1        159.77        160.92         3.28 o                         
   1  19   1         40.61         41.51         1.43 o                         
   2  19   1         66.83         69.13         2.17 o                         
   3  19   1          1.50          2.16         1.09 o                         
   4  19   1         28.07         28.37         1.71 o                         
   5  19   1          2.00          2.31         1.14 o                         
   6  19   1         27.06         29.81         2.54 o                         
   7  19   1         61.88         65.43         2.62 o                         
   8  19   1          0.12          0.53         1.37 o                         
   9  19   1         23.89         24.74         1.61 o                         
  10  19   1          1.91          1.35         1.34 o                         
  11  19   1         37.52         36.38         1.79 o                         
  12  19   1         10.18         11.44         1.58 o                         
  13  19   1          8.23          5.93         1.34 o                         
  14  19   1          4.92          5.96         1.46 o                         
  15  19   1          0.08         -1.72         1.99 o                         
  16  19   1         18.37         24.57         3.00 o                         
 -12  20   1          2.69          3.32         1.80 o                         
 -11  20   1          7.27          5.26         1.67 o                         
 -10  20   1          2.23          1.63         1.70 o                         
  -9  20   1          0.21          1.58         1.84 o                         
  -8  20   1          2.20          2.20         1.84 o                         
  -7  20   1          6.55          3.76         1.90 o                         
  -6  20   1          0.10          2.82         1.58 o                         
  -5  20   1          5.85          2.66         1.23 o                         
  -4  20   1         41.44         44.41         2.27 o                         
  -3  20   1         15.07         13.59         1.48 o                         
  -2  20   1          9.05          6.38         1.41 o                         
  -1  20   1         13.06         14.06         1.19 o                         
   0  20   1         43.75         42.62         1.56 o                         
   1  20   1         57.63         58.37         1.91 o                         
   2  20   1          0.02         -0.19         1.15 o                         
   3  20   1         38.79         38.54         1.78 o                         
   4  20   1          0.79          1.81         1.18 o                         
   5  20   1         16.72         21.35         1.44 o                         
   6  20   1          2.25          2.14         1.26 o                         
   7  20   1         30.15         30.33         1.79 o                         
   8  20   1         27.67         29.33         1.96 o                         
   9  20   1          2.33          0.97         1.31 o                         
  10  20   1          0.02         -1.08         1.33 o                         
  11  20   1          2.31          1.80         1.38 o                         
  12  20   1          1.65          1.48         1.29 o                         
  13  20   1          8.49          9.26         1.50 o                         
  14  20   1         26.11         26.69         2.16 o                         
  15  20   1          0.64          1.04         1.93 o                         
  16  20   1          0.02         -3.90         4.05 o                         
 -11  21   1          0.16         -1.33         1.63 o                         
 -10  21   1          9.78          8.10         1.87 o                         
  -9  21   1         12.65         16.73         2.04 o                         
  -8  21   1          5.86          5.15         1.70 o                         
  -7  21   1          0.20          1.35         1.57 o                         
  -6  21   1          0.03         -1.83         1.83 o                         
  -5  21   1          0.11          0.55         1.55 o                         
  -4  21   1          6.35          6.32         1.27 o                         
  -3  21   1          7.85         10.25         1.23 o                         
  -2  21   1          0.08         -0.87         1.13 o                         
  -1  21   1          9.06          6.38         1.22 o                         
   0  21   1          6.42          6.03         1.22 o                         
   1  21   1         28.37         25.94         1.45 o                         
   2  21   1         13.51         11.02         1.35 o                         
   3  21   1          5.23          7.05         1.31 o                         
   4  21   1          0.01         -0.11         1.49 o                         
   5  21   1          1.06          0.98         1.30 o                         
   6  21   1         12.73         12.18         1.40 o                         
   7  21   1          0.68          1.24         1.63 o                         
   8  21   1         19.38         21.33         1.71 o                         
   9  21   1          2.29          3.15         1.50 o                         
  10  21   1         18.73         22.30         1.73 o                         
  11  21   1          0.05          0.78         1.23 o                         
  12  21   1         22.62         21.98         1.50 o                         
  13  21   1          5.25          5.57         1.48 o                         
  14  21   1         10.44         10.79         1.41 o                         
  15  21   1          1.82          1.97         3.72 o                         
 -10  22   1          5.66         10.12         2.09 o                         
  -9  22   1          0.17         -1.55         1.85 o                         
  -8  22   1          1.11          0.29         1.83 o                         
  -7  22   1          0.01          0.15         1.64 o                         
  -6  22   1          0.79          0.27         1.73 o                         
  -5  22   1          0.80          1.47         1.78 o                         
  -4  22   1          7.82          8.33         1.60 o                         
  -3  22   1          0.00         -0.26         1.23 o                         
  -2  22   1         22.48         21.76         1.48 o                         
  -1  22   1          0.15          0.03         1.14 o                         
   0  22   1          7.69          7.35         1.36 o                         
   1  22   1          0.15         -0.85         1.43 o                         
   2  22   1          1.37          2.26         1.33 o                         
   3  22   1          3.02          0.49         1.27 o                         
   4  22   1          2.61          1.45         1.44 o                         
   5  22   1          2.76         -0.15         1.31 o                         
   6  22   1          2.07          1.96         1.28 o                         
   7  22   1          1.40         -1.16         1.43 o                         
   8  22   1         16.75         18.61         1.70 o                         
   9  22   1         16.10         12.38         1.56 o                         
  10  22   1          0.20          0.89         1.31 o                         
  11  22   1         10.56          9.55         1.35 o                         
  12  22   1          2.04          2.44         1.35 o                         
  13  22   1          1.58          2.03         1.48 o                         
  14  22   1          2.36          3.10         4.09 o                         
  -9  23   1          0.91          3.69         2.93 o                         
  -8  23   1          0.63         -0.92         1.74 o                         
  -7  23   1          0.05          0.35         1.75 o                         
  -6  23   1          3.60          2.92         1.77 o                         
  -5  23   1          1.35          1.14         1.71 o                         
  -4  23   1          1.97          4.06         1.54 o                         
  -3  23   1         20.63         21.47         1.42 o                         
  -2  23   1          4.70          5.30         1.53 o                         
  -1  23   1          0.63          1.83         1.44 o                         
   0  23   1          1.16          0.38         1.34 o                         
   1  23   1          5.56          8.29         1.39 o                         
   2  23   1          0.35          1.34         1.38 o                         
   3  23   1          5.71          5.02         1.42 o                         
   4  23   1         11.35          6.24         1.80 o                         
   5  23   1          5.69          5.30         1.46 o                         
   6  23   1          8.92          8.25         1.34 o                         
   7  23   1         18.74         19.99         1.63 o                         
   8  23   1          3.12          4.45         1.33 o                         
   9  23   1          0.07         -0.21         1.33 o                         
  10  23   1         13.86         16.77         1.57 o                         
  11  23   1          9.16          9.35         1.32 o                         
  12  23   1          1.69          1.20         1.49 o                         
  -7  24   1          1.80          1.27         2.28 o                         
  -6  24   1          0.71          0.41         1.50 o                         
  -5  24   1          0.02         -0.05         1.54 o                         
  -4  24   1          5.27          3.52         2.26 o                         
  -3  24   1          5.96          8.97         1.94 o                         
  -2  24   1          1.66          3.10         1.39 o                         
  -1  24   1          1.32          1.36         1.38 o                         
   0  24   1          3.79          1.56         1.56 o                         
   1  24   1          1.58          1.42         1.48 o                         
   2  24   1          0.94          1.84         1.46 o                         
   3  24   1         49.46         52.08         2.17 o                         
   4  24   1          0.11          1.25         1.66 o                         
   5  24   1          0.05         -1.58         1.58 o                         
   6  24   1         15.87         15.35         1.60 o                         
   7  24   1          8.82         10.47         1.55 o                         
   8  24   1          2.07          0.57         1.25 o                         
   9  24   1          0.41          0.44         1.27 o                         
  10  24   1          0.02          0.25         1.23 o                         
  11  24   1          0.96         -1.09         1.54 o                         
  -5  25   1          6.71          3.92         3.23 o                         
  -4  25   1          2.03          2.17         2.00 o                         
  -3  25   1          0.05          1.37         2.02 o                         
  -2  25   1          0.72          3.31         1.69 o                         
  -1  25   1          4.52          7.96         1.41 o                         
   0  25   1          2.23          1.52         1.50 o                         
   1  25   1          3.50          4.05         1.57 o                         
   2  25   1          1.82          0.70         1.43 o                         
   3  25   1          9.80         13.06         1.58 o                         
   4  25   1          1.50          1.63         1.35 o                         
   5  25   1          0.15          0.22         1.50 o                         
   6  25   1          2.03          4.63         1.40 o                         
   7  25   1          0.39          0.84         1.51 o                         
   8  25   1          8.38          9.55         1.72 o                         
   9  25   1          0.09         -0.34         1.38 o                         
  -2  26   1          0.31         -1.78         3.17 o                         
  -1  26   1          7.46          8.40         3.25 o                         
   0  26   1          0.21         -1.03         1.41 o                         
   1  26   1          2.87          1.79         1.46 o                         
   2  26   1          1.27          1.98         1.49 o                         
   3  26   1          5.93          5.66         1.54 o                         
   4  26   1          9.74         10.61         1.59 o                         
   5  26   1          6.72          3.28         1.79 o                         
   6  26   1          0.00         -0.48         1.49 o                         
   7  26   1          6.68          3.41         1.82 o                         
  -6 -26   2          2.01          2.21         1.75 o                         
  -5 -26   2          0.15         -1.01         1.48 o                         
  -4 -26   2          0.51          1.01         1.49 o                         
  -3 -26   2          6.61          4.91         1.53 o                         
  -2 -26   2          0.92          0.35         1.46 o                         
  -1 -26   2          3.33          2.50         1.62 o                         
   0 -26   2          0.14          1.40         2.41 o                         
   1 -26   2          0.19         -2.15         3.03 o                         
   2 -26   2          1.02          5.89         3.22 o                         
  -9 -25   2          0.00          1.03         1.79 o                         
  -8 -25   2          7.51          5.72         1.59 o                         
  -7 -25   2          0.63          1.83         1.51 o                         
  -6 -25   2          5.80          5.70         1.55 o                         
  -5 -25   2          4.27          4.53         1.39 o                         
  -4 -25   2          4.93          5.52         1.49 o                         
  -3 -25   2          4.71          4.47         1.67 o                         
  -2 -25   2          4.63          3.77         1.41 o                         
  -1 -25   2          0.04         -0.73         1.36 o                         
   0 -25   2          6.97          6.89         1.29 o                         
   1 -25   2          9.12          5.91         1.87 o                         
   2 -25   2          0.13          1.75         2.20 o                         
   3 -25   2          4.65          2.49         2.65 o                         
   4 -25   2          0.02          1.21         4.16 o                         
 -11 -24   2          0.41         -1.80         3.39 o                         
 -10 -24   2          2.21          2.42         1.22 o                         
  -9 -24   2          0.12         -0.24         1.35 o                         
  -8 -24   2          4.31          2.23         1.64 o                         
  -7 -24   2         15.00         18.46         2.15 o                         
  -6 -24   2          0.03          1.89         1.69 o                         
  -5 -24   2          4.92          3.81         1.74 o                         
  -4 -24   2          0.79         -0.45         1.36 o                         
  -3 -24   2          0.90          0.08         1.36 o                         
  -2 -24   2          5.87          4.84         1.44 o                         
  -1 -24   2          9.83          7.71         1.42 o                         
   0 -24   2          4.61          4.58         1.50 o                         
   1 -24   2          0.37          2.00         1.54 o                         
   2 -24   2          7.16          6.76         2.00 o                         
   3 -24   2         12.72          9.37         2.79 o                         
   4 -24   2          0.91          3.30         2.74 o                         
   5 -24   2          1.30          1.57         2.87 o                         
   6 -24   2          5.25          9.60         2.93 o                         
   7 -24   2          1.24          0.03         2.72 o                         
 -12 -23   2          6.28          8.44         1.45 o                         
 -11 -23   2         12.76         12.70         1.38 o                         
 -10 -23   2          2.48          4.35         1.34 o                         
  -9 -23   2         14.79         14.61         1.67 o                         
  -8 -23   2          5.10          4.17         1.49 o                         
  -7 -23   2          0.07         -0.05         1.49 o                         
  -6 -23   2         10.39          8.88         1.59 o                         
  -5 -23   2         21.63         23.30         1.87 o                         
  -4 -23   2          7.66          6.01         1.42 o                         
  -3 -23   2          0.04         -1.41         1.41 o                         
  -2 -23   2          6.32          5.57         1.38 o                         
  -1 -23   2         22.84         24.64         1.70 o                         
   0 -23   2          2.37          2.12         1.42 o                         
   1 -23   2          3.98          2.09         1.54 o                         
   2 -23   2          4.06          3.27         1.49 o                         
   3 -23   2          0.06         -0.61         1.91 o                         
   4 -23   2          8.44          6.58         2.86 o                         
   5 -23   2          0.01         -0.34         2.95 o                         
   6 -23   2          2.48         -0.66         3.04 o                         
   7 -23   2          2.89          1.16         2.03 o                         
   8 -23   2          0.54         -1.44         1.79 o                         
   9 -23   2          1.67          0.68         4.80 o                         
 -13 -22   2          2.97          1.01         1.36 o                         
 -12 -22   2          3.33          3.53         1.27 o                         
 -11 -22   2          9.17          8.32         1.40 o                         
 -10 -22   2          0.67          2.72         1.35 o                         
  -9 -22   2         12.69         12.89         1.70 o                         
  -8 -22   2          3.15          2.32         1.42 o                         
  -7 -22   2          8.38          8.27         1.58 o                         
  -6 -22   2         12.25          8.51         1.57 o                         
  -5 -22   2         11.87         13.77         1.70 o                         
  -4 -22   2          0.44          0.12         1.52 o                         
  -3 -22   2         32.64         30.92         1.77 o                         
  -2 -22   2         57.62         59.74         2.27 o                         
  -1 -22   2          0.01          0.21         1.36 o                         
   0 -22   2          1.26          1.01         1.42 o                         
   1 -22   2         17.55         21.62         1.73 o                         
   2 -22   2          0.02         -0.41         1.49 o                         
   3 -22   2          6.34          5.17         1.46 o                         
   4 -22   2          0.02          1.56         1.96 o                         
   5 -22   2         57.67         67.81         3.68 o                         
   6 -22   2         17.67         19.80         2.43 o                         
   7 -22   2          1.95          1.90         2.10 o                         
   8 -22   2          0.40          1.23         1.42 o                         
   9 -22   2          1.20          0.85         1.54 o                         
  10 -22   2          0.08          0.83         1.70 o                         
 -14 -21   2          5.71          5.27         1.47 o                         
 -13 -21   2          4.27          4.89         1.31 o                         
 -12 -21   2          5.93          5.71         1.32 o                         
 -11 -21   2         14.57         16.05         1.46 o                         
 -10 -21   2         20.90         19.59         1.51 o                         
  -9 -21   2          0.91          0.14         1.33 o                         
  -8 -21   2          0.89          1.30         1.31 o                         
  -7 -21   2         15.43         17.57         2.17 o                         
  -6 -21   2          8.33         10.50         1.38 o                         
  -5 -21   2          0.01         -1.40         1.40 o                         
  -4 -21   2         44.62         48.13         2.83 o                         
  -3 -21   2          1.80          2.50         1.32 o                         
  -2 -21   2          9.33          6.84         1.37 o                         
  -1 -21   2          0.01         -0.07         1.30 o                         
   0 -21   2          0.61         -0.12         1.37 o                         
   1 -21   2          8.70          7.27         1.48 o                         
   2 -21   2         33.62         34.26         1.86 o                         
   3 -21   2         15.21         15.05         1.30 o                         
   4 -21   2          4.96          7.50         1.54 o                         
   5 -21   2         13.97         12.25         2.34 o                         
   6 -21   2          0.77          1.61         1.57 o                         
   7 -21   2          7.04          5.20         1.65 o                         
   8 -21   2          0.01          1.15         1.72 o                         
   9 -21   2          0.43          0.47         1.60 o                         
  10 -21   2          2.77          0.96         1.49 o                         
  11 -21   2          2.02          2.05         1.43 o                         
 -15 -20   2          2.16          2.05         1.73 o                         
 -14 -20   2          4.14          4.17         1.43 o                         
 -13 -20   2          1.87          1.04         1.37 o                         
 -12 -20   2         24.39         23.39         1.57 o                         
 -11 -20   2          0.01          1.52         1.44 o                         
 -10 -20   2          3.22          3.76         1.37 o                         
  -9 -20   2         30.13         32.70         1.72 o                         
  -8 -20   2          0.02         -0.03         1.29 o                         
  -7 -20   2         17.61         16.22         1.44 o                         
  -6 -20   2          6.74          8.41         1.40 o                         
  -5 -20   2         78.57         78.86         2.77 o                         
  -4 -20   2         88.16         83.81         2.67 o                         
  -3 -20   2         10.95          8.06         1.16 o                         
  -2 -20   2          3.04          2.84         1.09 o                         
  -1 -20   2          8.45          8.43         1.23 o                         
   0 -20   2          4.70          4.43         1.22 o                         
   1 -20   2         92.18        104.85         3.23 o                         
   2 -20   2         18.32         17.54         1.35 o                         
   3 -20   2          1.17          0.16         1.20 o                         
   4 -20   2          8.81          9.95         1.11 o                         
   5 -20   2         24.48         29.20         1.75 o                         
   6 -20   2          0.00         -1.59         1.59 o                         
   7 -20   2         19.50         20.60         3.24 o                         
   8 -20   2          8.70          7.49         1.88 o                         
   9 -20   2         15.61         17.76         1.74 o                         
  10 -20   2          0.09          0.21         1.50 o                         
  11 -20   2          0.08         -0.39         1.54 o                         
  12 -20   2          0.92          0.20         1.48 o                         
 -16 -19   2          0.35          1.18         1.75 o                         
 -15 -19   2         11.09         10.30         2.03 o                         
 -14 -19   2          0.11          0.19         1.32 o                         
 -13 -19   2          0.02          0.46         1.28 o                         
 -12 -19   2         17.50         16.90         2.25 o                         
 -11 -19   2          7.16          8.24         1.45 o                         
 -10 -19   2          7.39          7.92         1.35 o                         
  -9 -19   2        125.25        126.81         3.27 o                         
  -8 -19   2         16.24         15.90         1.40 o                         
  -7 -19   2         96.67         98.58         2.58 o                         
  -6 -19   2          5.39          3.83         1.15 o                         
  -5 -19   2          0.63          1.71         1.14 o                         
  -4 -19   2         23.13         21.47         1.48 o                         
  -3 -19   2          7.48          9.62         1.08 o                         
  -2 -19   2          0.49          0.53         1.09 o                         
  -1 -19   2          1.23         -1.06         1.06 o                         
   0 -19   2         12.00         11.40         1.12 o                         
   1 -19   2         46.35         45.90         1.54 o                         
   2 -19   2          0.17         -0.23         1.12 o                         
   3 -19   2          3.22          2.88         1.01 o                         
   4 -19   2          4.87          4.89         1.02 o                         
   5 -19   2          0.66          1.38         1.02 o                         
   6 -19   2         24.72         27.48         1.58 o                         
   7 -19   2         18.29         21.38         2.01 o                         
   8 -19   2          8.97          6.33         1.77 o                         
   9 -19   2         29.76         27.66         1.90 o                         
  10 -19   2         20.89         19.75         1.75 o                         
  11 -19   2          1.92          3.35         1.60 o                         
  12 -19   2          0.00          0.46         1.48 o                         
  13 -19   2          0.07         -0.45         1.64 o                         
 -17 -18   2         14.19         13.30         2.18 o                         
 -16 -18   2          3.50          2.80         1.58 o                         
 -15 -18   2          0.09         -1.63         1.63 o                         
 -14 -18   2         40.37         41.86         1.85 o                         
 -13 -18   2         57.21         58.70         2.35 o                         
 -12 -18   2          0.17          1.71         1.38 o                         
 -11 -18   2         26.52         25.82         1.69 o                         
 -10 -18   2         28.84         25.60         1.52 o                         
  -9 -18   2         39.90         42.14         1.75 o                         
  -8 -18   2          0.55          2.00         1.22 o                         
  -7 -18   2         13.79         15.51         1.38 o                         
  -6 -18   2          7.39          7.21         1.13 o                         
  -5 -18   2          6.76          9.65         1.67 o                         
  -4 -18   2         27.54         25.74         1.58 o                         
  -3 -18   2          5.24          1.87         1.08 o                         
  -2 -18   2          0.97          0.81         0.96 o                         
  -1 -18   2         89.98         92.22         2.28 o                         
   0 -18   2         81.95         85.64         1.98 o                         
   1 -18   2          9.14         10.04         0.92 o                         
   2 -18   2         32.26         31.81         1.12 o                         
   3 -18   2          5.44          4.80         0.93 o                         
   4 -18   2         22.66         21.54         1.38 o                         
   5 -18   2         34.76         34.55         1.38 o                         
   6 -18   2         38.48         42.85         1.61 o                         
   7 -18   2         24.52         23.89         1.57 o                         
   8 -18   2          8.82         11.19         1.72 o                         
   9 -18   2          1.63          1.93         1.53 o                         
  10 -18   2          7.92          5.22         1.56 o                         
  11 -18   2          3.02          1.88         1.56 o                         
  12 -18   2          3.41          4.12         1.79 o                         
  13 -18   2          5.89          7.44         1.82 o                         
  14 -18   2          8.22          7.62         1.42 o                         
 -17 -17   2          3.65          2.36         1.90 o                         
 -16 -17   2          0.00         -0.04         1.65 o                         
 -15 -17   2         19.22         19.97         1.63 o                         
 -14 -17   2         21.01         20.80         1.41 o                         
 -13 -17   2         10.82          9.61         1.21 o                         
 -12 -17   2         76.98         78.19         2.39 o                         
 -11 -17   2          8.78          8.06         1.36 o                         
 -10 -17   2          1.94          2.99         1.07 o                         
  -9 -17   2        123.18        124.48         2.77 o                         
  -8 -17   2          7.86          6.87         0.99 o                         
  -7 -17   2          4.14          4.59         1.14 o                         
  -6 -17   2          0.02         -0.77         1.04 o                         
  -5 -17   2         27.89         28.48         1.34 o                         
  -4 -17   2          0.61          0.19         1.20 o                         
  -3 -17   2         23.99         23.80         1.50 o                         
  -2 -17   2          5.11          4.42         0.93 o                         
  -1 -17   2         20.90         20.33         1.11 o                         
   0 -17   2         55.72         55.57         1.50 o                         
   1 -17   2          2.11          2.64         0.78 o                         
   2 -17   2          3.75          4.17         0.73 o                         
   3 -17   2          0.98          1.04         0.77 o                         
   4 -17   2         56.18         56.46         1.56 o                         
   5 -17   2        197.07        207.14         3.85 o                         
   6 -17   2         83.89         86.00         2.43 o                         
   7 -17   2          1.58          3.03         1.04 o                         
   8 -17   2         18.36         16.77         1.39 o                         
   9 -17   2          0.72          0.68         1.60 o                         
  10 -17   2         26.42         24.48         2.05 o                         
  11 -17   2          3.36          4.54         1.53 o                         
  12 -17   2         39.18         39.57         2.49 o                         
  13 -17   2         13.27         12.51         1.94 o                         
  14 -17   2          4.58          6.02         1.42 o                         
  15 -17   2          8.54          6.38         1.45 o                         
 -18 -16   2          5.45          6.41         1.59 o                         
 -17 -16   2          0.05         -0.40         1.41 o                         
 -16 -16   2         45.08         47.27         2.35 o                         
 -15 -16   2         10.14          8.69         1.45 o                         
 -14 -16   2          9.72          8.90         1.34 o                         
 -13 -16   2         38.78         37.45         1.54 o                         
 -12 -16   2         13.74         12.90         1.14 o                         
 -11 -16   2          1.35          1.10         1.05 o                         
 -10 -16   2         23.30         20.89         1.26 o                         
  -9 -16   2         54.36         55.23         1.60 o                         
  -8 -16   2         40.52         39.36         1.41 o                         
  -7 -16   2         16.65         19.81         1.10 o                         
  -6 -16   2         58.90         56.87         2.19 o                         
  -5 -16   2          5.79          4.57         0.82 o                         
  -4 -16   2         14.15         14.58         0.92 o                         
  -3 -16   2         94.28         97.39         2.75 o                         
  -2 -16   2         41.36         40.60         1.65 o                         
  -1 -16   2         16.08         13.94         0.89 o                         
   0 -16   2         43.34         46.86         1.33 o                         
   1 -16   2         15.66         14.82         0.80 o                         
   2 -16   2         71.45         74.68         1.69 o                         
   3 -16   2         27.28         24.76         0.96 o                         
   4 -16   2         12.68         12.49         0.82 o                         
   5 -16   2          2.02          0.55         0.87 o                         
   6 -16   2         34.35         33.72         1.32 o                         
   7 -16   2         60.43         61.84         1.78 o                         
   8 -16   2         78.64         85.59         2.49 o                         
   9 -16   2         49.86         50.42         2.13 o                         
  10 -16   2         14.44         12.39         1.59 o                         
  11 -16   2          1.76          3.61         1.81 o                         
  12 -16   2         10.71         11.68         1.92 o                         
  13 -16   2          1.86          4.57         1.55 o                         
  14 -16   2          1.55          1.88         1.42 o                         
  15 -16   2          1.78          3.42         1.42 o                         
  16 -16   2          0.14         -0.56         1.59 o                         
 -18 -15   2          1.78          0.89         1.40 o                         
 -17 -15   2         58.65         60.35         2.67 o                         
 -16 -15   2         26.81         26.96         2.00 o                         
 -15 -15   2          0.99          0.96         1.51 o                         
 -14 -15   2        104.22        104.25         2.76 o                         
 -13 -15   2          0.69          0.39         1.13 o                         
 -12 -15   2         48.48         51.41         1.82 o                         
 -11 -15   2          8.71          7.52         1.09 o                         
 -10 -15   2         38.72         36.07         1.59 o                         
  -9 -15   2         33.10         30.45         1.34 o                         
  -8 -15   2         22.22         23.40         1.25 o                         
  -7 -15   2        149.14        147.22         3.65 o                         
  -6 -15   2          5.17          5.12         0.85 o                         
  -5 -15   2         80.47         84.00         2.45 o                         
  -4 -15   2          1.66          2.52         0.74 o                         
  -3 -15   2        147.19        149.76         3.36 o                         
  -2 -15   2         73.64         76.83         1.94 o                         
  -1 -15   2         28.98         27.72         1.02 o                         
   0 -15   2          0.57          0.48         0.58 o                         
   1 -15   2        170.32        166.41         2.81 o                         
   2 -15   2        225.54        222.23         3.60 o                         
   3 -15   2         75.91         79.55         1.59 o                         
   4 -15   2         14.29         12.65         0.76 o                         
   5 -15   2          3.09          2.45         0.66 o                         
   6 -15   2          7.51          7.88         0.78 o                         
   7 -15   2          1.04          1.00         0.82 o                         
   8 -15   2        276.49        286.04         5.30 o                         
   9 -15   2         30.00         35.45         1.80 o                         
  10 -15   2          1.04          0.31         1.05 o                         
  11 -15   2         11.44         11.67         1.36 o                         
  12 -15   2         17.16         19.28         1.51 o                         
  13 -15   2         12.64         12.98         1.50 o                         
  14 -15   2          4.00          6.22         1.35 o                         
  15 -15   2          0.31          1.18         1.28 o                         
  16 -15   2         11.03         11.90         1.50 o                         
 -19 -14   2          0.89          2.21         1.45 o                         
 -18 -14   2          9.58         12.11         1.65 o                         
 -17 -14   2         14.75         15.14         1.97 o                         
 -16 -14   2          0.40          1.84         1.55 o                         
 -15 -14   2         14.03         11.62         1.39 o                         
 -14 -14   2         47.58         47.15         1.74 o                         
 -13 -14   2          9.55          8.58         1.23 o                         
 -12 -14   2          0.95          0.09         1.14 o                         
 -11 -14   2         29.20         28.16         2.12 o                         
 -10 -14   2          6.64          6.30         1.04 o                         
  -9 -14   2         70.47         68.77         3.13 o                         
  -8 -14   2        159.53        161.49         3.40 o                         
  -7 -14   2        145.33        145.42         2.78 o                         
  -6 -14   2         42.04         39.50         1.25 o                         
  -5 -14   2          5.95          4.38         0.73 o                         
  -4 -14   2         12.18         11.66         0.79 o                         
  -3 -14   2        232.50        234.68         5.22 o                         
  -2 -14   2        171.95        171.90         3.71 o                         
  -1 -14   2          1.12          0.03         0.55 o                         
   0 -14   2         53.48         50.76         1.16 o                         
   1 -14   2        172.73        166.48         2.78 o                         
   2 -14   2         11.15         12.18         0.71 o                         
   3 -14   2          0.02          0.25         0.66 o                         
   4 -14   2        284.01        299.72         4.68 o                         
   5 -14   2        146.96        145.00         2.42 o                         
   6 -14   2          8.96          8.20         0.64 o                         
   7 -14   2         23.09         21.12         0.93 o                         
   8 -14   2        249.66        248.35         4.69 o                         
   9 -14   2          8.34          8.63         0.97 o                         
  10 -14   2          0.15          0.80         1.05 o                         
  11 -14   2          3.17          2.26         1.11 o                         
  12 -14   2          7.62          6.57         1.17 o                         
  13 -14   2         57.71         59.63         2.23 o                         
  14 -14   2         18.31         16.96         1.29 o                         
  15 -14   2          3.78          4.28         1.15 o                         
  16 -14   2          1.71          2.66         1.31 o                         
  17 -14   2          0.41         -0.19         1.60 o                         
 -19 -13   2         34.91         37.23         2.36 o                         
 -18 -13   2          6.35          8.38         1.37 o                         
 -17 -13   2         10.93          9.91         1.41 o                         
 -16 -13   2         14.06         10.96         1.42 o                         
 -15 -13   2         13.00          8.38         1.47 o                         
 -14 -13   2         67.20         66.51         2.15 o                         
 -13 -13   2          5.23          3.17         1.11 o                         
 -12 -13   2          3.48          4.16         1.13 o                         
 -11 -13   2         42.29         44.16         1.64 o                         
 -10 -13   2        186.51        184.97         4.08 o                         
  -9 -13   2          7.10          6.60         0.97 o                         
  -8 -13   2        174.39        180.67         3.77 o                         
  -7 -13   2        482.23        477.19         8.21 o                         
  -6 -13   2        104.36        103.68         2.24 o                         
  -5 -13   2         27.22         28.03         1.00 o                         
  -4 -13   2         16.91         18.63         0.80 o                         
  -3 -13   2        443.17        445.84         8.22 o                         
  -2 -13   2        605.66        623.16        10.59 o                         
  -1 -13   2        120.01        108.28         2.17 o                         
   0 -13   2         55.16         50.83         1.00 o                         
   1 -13   2          2.32          3.05         0.56 o                         
   2 -13   2          1.69          2.56         0.56 o                         
   3 -13   2         75.81         77.85         1.70 o                         
   4 -13   2          0.22          0.73         0.56 o                         
   5 -13   2          2.27          2.43         0.60 o                         
   6 -13   2          0.20          0.03         0.64 o                         
   7 -13   2          1.76          0.80         0.74 o                         
   8 -13   2          5.93          6.50         0.94 o                         
   9 -13   2        178.47        177.68         3.83 o                         
  10 -13   2          5.55          5.00         1.07 o                         
  11 -13   2         50.41         48.33         1.82 o                         
  12 -13   2         35.84         39.89         1.51 o                         
  13 -13   2         23.39         22.26         1.41 o                         
  14 -13   2         14.75         15.65         1.31 o                         
  15 -13   2         46.70         50.53         2.28 o                         
  16 -13   2          0.08          0.54         1.13 o                         
  17 -13   2          9.37         10.94         1.29 o                         
  18 -13   2         25.57         26.66         3.04 o                         
 -20 -12   2          1.89          5.39         2.91 o                         
 -19 -12   2         75.09         67.93         2.28 o                         
 -18 -12   2          4.67          6.29         1.41 o                         
 -17 -12   2          6.62          8.62         1.47 o                         
 -16 -12   2          0.69          1.65         1.42 o                         
 -15 -12   2          2.43         -0.42         1.43 o                         
 -14 -12   2          4.07          2.69         1.20 o                         
 -13 -12   2         59.89         60.28         2.60 o                         
 -12 -12   2         46.71         46.87         2.03 o                         
 -11 -12   2         71.11         65.24         1.99 o                         
 -10 -12   2          0.36          0.40         0.97 o                         
  -9 -12   2        107.31        101.49         2.98 o                         
  -8 -12   2         90.20         95.24         2.33 o                         
  -7 -12   2         62.07         65.58         2.14 o                         
  -6 -12   2        620.84        614.75         9.30 o                         
  -5 -12   2        529.15        507.15         7.81 o                         
  -4 -12   2        355.69        362.46         5.88 o                         
  -3 -12   2        356.54        350.40         5.50 o                         
  -2 -12   2         13.40         11.59         0.78 o                         
  -1 -12   2        179.25        177.37         2.94 o                         
   0 -12   2         77.39         75.95         1.50 o                         
   1 -12   2         69.31         75.07         1.38 o                         
   2 -12   2        786.26        802.02        11.37 o                         
   3 -12   2         32.13         31.00         0.83 o                         
   4 -12   2          5.03          4.26         0.56 o                         
   5 -12   2         21.39         17.15         0.71 o                         
   6 -12   2         23.19         25.94         1.02 o                         
   7 -12   2          0.03         -0.64         0.64 o                         
   8 -12   2        172.87        173.35         3.13 o                         
   9 -12   2          1.61          2.34         1.06 o                         
  10 -12   2         18.61         21.07         1.24 o                         
  11 -12   2         83.91         81.57         2.00 o                         
  12 -12   2          3.70          4.01         1.15 o                         
  13 -12   2          4.44          3.17         1.14 o                         
  14 -12   2         23.31         25.50         1.63 o                         
  15 -12   2          2.15          2.28         1.20 o                         
  16 -12   2          2.92          1.78         1.18 o                         
  17 -12   2          0.58          1.36         1.48 o                         
  18 -12   2          0.06          1.68         2.13 o                         
 -20 -11   2         13.64          9.72         1.94 o                         
 -19 -11   2          0.99          0.94         1.40 o                         
 -18 -11   2         26.68         24.58         1.69 o                         
 -17 -11   2          2.89          3.48         1.60 o                         
 -16 -11   2          4.87          4.81         1.56 o                         
 -15 -11   2         16.39         12.91         1.63 o                         
 -14 -11   2         10.64          9.62         1.30 o                         
 -13 -11   2        137.02        139.75         3.52 o                         
 -12 -11   2        124.13        125.23         2.92 o                         
 -11 -11   2         18.29         20.03         1.06 o                         
 -10 -11   2          1.11          0.84         0.79 o                         
  -9 -11   2         61.97         62.05         1.95 o                         
  -8 -11   2         89.96         91.22         2.62 o                         
  -7 -11   2        391.50        390.23         6.22 o                         
  -6 -11   2          7.87          5.26         0.58 o                         
  -5 -11   2        194.25        183.60         3.07 o                         
  -4 -11   2        174.37        161.57         2.75 o                         
  -3 -11   2          4.47          5.93         0.55 o                         
  -2 -11   2        109.33        109.41         1.95 o                         
  -1 -11   2         37.70         39.37         0.84 o                         
   0 -11   2          9.40          8.30         0.52 o                         
   1 -11   2          6.23          8.05         0.65 o                         
   2 -11   2          6.29          4.53         0.44 o                         
   3 -11   2          8.10          6.90         0.54 o                         
   4 -11   2          4.91          7.21         0.59 o                         
   5 -11   2        429.49        425.35         6.22 o                         
   6 -11   2         15.24         19.38         0.72 o                         
   7 -11   2         10.72          8.99         0.65 o                         
   8 -11   2          0.13         -0.72         0.72 o                         
   9 -11   2         92.78         92.52         2.33 o                         
  10 -11   2        454.91        459.27         8.08 o                         
  11 -11   2         18.41         16.14         1.11 o                         
  12 -11   2          0.05         -0.86         1.05 o                         
  13 -11   2        136.18        137.50         3.26 o                         
  14 -11   2         14.16         15.73         1.32 o                         
  15 -11   2          2.51          2.96         1.22 o                         
  16 -11   2         45.06         43.36         1.81 o                         
  17 -11   2         24.36         26.09         1.84 o                         
  18 -11   2          0.32         -1.04         1.56 o                         
  19 -11   2          8.90         11.47         3.39 o                         
 -20 -10   2          6.84          4.63         1.89 o                         
 -19 -10   2          4.87          3.41         1.62 o                         
 -18 -10   2          4.94          2.86         1.47 o                         
 -17 -10   2          8.35          7.34         1.62 o                         
 -16 -10   2          0.26          1.58         1.52 o                         
 -15 -10   2          9.78          9.07         1.58 o                         
 -14 -10   2        110.44        112.98         3.23 o                         
 -13 -10   2          6.24          3.90         0.95 o                         
 -12 -10   2         20.11         19.14         1.09 o                         
 -11 -10   2        400.22        419.36         7.03 o                         
 -10 -10   2         70.53         66.44         2.25 o                         
  -9 -10   2         64.27         60.78         1.57 o                         
  -8 -10   2         13.45         13.30         0.82 o                         
  -7 -10   2        425.91        408.31         6.47 o                         
  -6 -10   2         88.14        100.85         2.74 o                         
  -5 -10   2        253.23        252.02         4.02 o                         
  -4 -10   2        459.39        480.36         7.33 o                         
  -3 -10   2        526.76        526.38         7.95 o                         
  -2 -10   2        209.48        217.41         3.86 o                         
  -1 -10   2         81.96         71.06         1.31 o                         
   0 -10   2       1301.00       1367.71        20.67 o                         
   1 -10   2         26.71         29.19         0.71 o                         
   2 -10   2         25.95         27.02         0.78 o                         
   3 -10   2         35.40         33.06         0.84 o                         
   4 -10   2        179.97        186.74         3.03 o                         
   5 -10   2        307.55        315.43         4.77 o                         
   6 -10   2       1596.94       1572.42        21.91 o                         
   7 -10   2          2.25          2.25         0.56 o                         
   8 -10   2          0.37          2.09         0.66 o                         
   9 -10   2         14.19         16.03         1.07 o                         
  10 -10   2        175.44        178.09         3.89 o                         
  11 -10   2        174.25        177.29         3.52 o                         
  12 -10   2          1.69          0.58         0.99 o                         
  13 -10   2          0.79          0.63         1.14 o                         
  14 -10   2          1.73          2.34         1.23 o                         
  15 -10   2        164.34        167.34         3.97 o                         
  16 -10   2          3.12          3.79         1.26 o                         
  17 -10   2          3.97          3.79         1.58 o                         
  18 -10   2          3.66          1.35         1.38 o                         
  19 -10   2          0.06          0.14         1.41 o                         
 -20  -9   2          2.65          1.35         1.90 o                         
 -19  -9   2          3.91          5.46         1.81 o                         
 -18  -9   2         89.89         97.60         3.53 o                         
 -17  -9   2         52.15         51.87         2.39 o                         
 -16  -9   2          0.45          1.54         1.50 o                         
 -15  -9   2         86.92         90.52         2.68 o                         
 -14  -9   2        168.19        163.78         3.98 o                         
 -13  -9   2         59.32         58.08         1.59 o                         
 -12  -9   2         29.49         33.10         1.41 o                         
 -11  -9   2         29.77         30.62         1.01 o                         
 -10  -9   2        137.80        130.88         2.34 o                         
  -9  -9   2        307.07        291.19         4.60 o                         
  -8  -9   2        238.82        234.64         3.77 o                         
  -7  -9   2        361.00        336.60         5.42 o                         
  -6  -9   2         28.03         24.97         1.17 o                         
  -5  -9   2          8.84          8.51         0.79 o                         
  -4  -9   2        186.64        204.70         3.40 o                         
  -3  -9   2        113.84        136.58         2.26 o                         
  -2  -9   2         40.61         63.39         1.33 o                         
  -1  -9   2        138.08        126.41         2.16 o                         
   0  -9   2       2328.09       2469.35        36.98 o                         
   1  -9   2         37.57         45.00         0.98 o                         
   2  -9   2         10.91         15.86         0.56 o                         
   3  -9   2        483.41        502.84         7.51 o                         
   4  -9   2          2.66          2.17         0.46 o                         
   5  -9   2        183.87        178.58         2.88 o                         
   6  -9   2          4.32          6.03         0.50 o                         
   7  -9   2          0.59          0.39         0.53 o                         
   8  -9   2        197.63        205.44         3.90 o                         
   9  -9   2         48.49         46.62         1.39 o                         
  10  -9   2         19.28         19.85         1.03 o                         
  11  -9   2        534.91        561.44         9.29 o                         
  12  -9   2         18.61         17.51         1.33 o                         
  13  -9   2         84.95         84.49         2.34 o                         
  14  -9   2         52.81         52.65         2.41 o                         
  15  -9   2         11.91         15.19         1.47 o                         
  16  -9   2         64.93         67.74         2.22 o                         
  17  -9   2         12.80         14.32         1.67 o                         
  18  -9   2          0.47          0.34         1.37 o                         
  19  -9   2          0.93         -1.44         1.56 o                         
 -21  -8   2          7.20          6.99         1.88 o                         
 -20  -8   2         27.42         30.05         2.02 o                         
 -19  -8   2          9.30          7.79         1.71 o                         
 -18  -8   2        107.27        104.54         3.44 o                         
 -17  -8   2          7.82          7.71         1.46 o                         
 -16  -8   2        131.23        128.12         3.37 o                         
 -15  -8   2          0.22          0.11         1.13 o                         
 -14  -8   2          8.60          6.81         1.32 o                         
 -13  -8   2        364.18        365.73         7.14 o                         
 -12  -8   2          0.80          1.09         0.87 o                         
 -11  -8   2          0.23          0.38         0.71 o                         
 -10  -8   2          0.54          0.20         0.67 o                         
  -9  -8   2          3.84          3.03         0.63 o                         
  -8  -8   2        209.08        200.35         3.26 o                         
  -7  -8   2        588.19        613.70         9.29 o                         
  -6  -8   2        239.75        240.27         4.45 o                         
  -5  -8   2        554.74        584.79         9.89 o                         
  -4  -8   2       2579.88       2682.43        44.21 o                         
  -3  -8   2        476.41        480.59         7.63 o                         
  -2  -8   2          0.28          1.77         0.34 o                         
  -1  -8   2          0.91          1.07         0.32 o                         
   0  -8   2        378.94        420.81         6.46 o                         
   1  -8   2         30.93         47.02         1.23 o                         
   2  -8   2        496.23        520.03         7.72 o                         
   3  -8   2        469.40        504.94         7.22 o                         
   4  -8   2       2346.44       2428.79        36.50 o                         
   5  -8   2        311.73        323.83         5.16 o                         
   6  -8   2         22.46         16.90         0.72 o                         
   7  -8   2        135.82        131.75         2.37 o                         
   8  -8   2          4.74          5.03         0.70 o                         
   9  -8   2         43.41         45.08         1.21 o                         
  10  -8   2         42.91         38.14         1.45 o                         
  11  -8   2         91.77         96.07         2.72 o                         
  12  -8   2         51.45         46.45         1.54 o                         
  13  -8   2         23.39         25.45         1.32 o                         
  14  -8   2         21.30         21.47         1.36 o                         
  15  -8   2          0.54         -0.19         1.26 o                         
  16  -8   2          6.57          7.00         1.26 o                         
  17  -8   2          0.14         -1.17         1.52 o                         
  18  -8   2          0.01         -1.52         1.52 o                         
  19  -8   2         29.15         31.00         2.07 o                         
  20  -8   2          0.17          1.05         1.61 o                         
 -21  -7   2          6.49          9.04         1.70 o                         
 -20  -7   2        108.70        114.42         4.76 o                         
 -19  -7   2          0.26          1.26         1.88 o                         
 -18  -7   2         48.59         51.46         2.11 o                         
 -17  -7   2         66.73         67.84         2.35 o                         
 -16  -7   2          4.99          4.44         1.24 o                         
 -15  -7   2         51.30         53.61         2.82 o                         
 -14  -7   2          6.05          5.54         1.16 o                         
 -13  -7   2        120.42        126.14         3.14 o                         
 -12  -7   2          4.64          3.01         0.87 o                         
 -11  -7   2        290.96        292.32         5.04 o                         
 -10  -7   2        113.26        114.56         1.91 o                         
  -9  -7   2         10.31          9.57         0.67 o                         
  -8  -7   2          0.96          1.62         0.58 o                         
  -7  -7   2          0.06          1.95         0.52 o                         
  -6  -7   2         36.54         28.55         0.86 o                         
  -5  -7   2        713.86        725.33        12.72 o                         
  -4  -7   2        119.82        161.04         3.31 o                         
  -3  -7   2         79.00         65.30         1.40 o                         
  -2  -7   2        801.93        795.71        12.41 o                         
  -1  -7   2          0.34          1.26         0.31 o                         
   0  -7   2         24.63         21.95         0.58 o                         
   1  -7   2        854.26        921.49        14.22 o                         
   2  -7   2        124.07        154.99         2.29 o                         
   3  -7   2        734.47        786.16        11.14 o                         
   4  -7   2          0.09          1.66         0.34 o                         
   5  -7   2         46.07         66.15         1.29 o                         
   6  -7   2        195.78        180.54         3.01 o                         
   7  -7   2        455.30        412.47         7.15 o                         
   8  -7   2         48.50         45.77         1.09 o                         
   9  -7   2         47.22         38.02         1.28 o                         
  10  -7   2          0.68          1.01         0.96 o                         
  11  -7   2          0.12          0.68         0.73 o                         
  12  -7   2        199.23        199.59         3.64 o                         
  13  -7   2         18.13         20.90         1.11 o                         
  14  -7   2         39.45         37.56         1.42 o                         
  15  -7   2        104.34        102.32         2.87 o                         
  16  -7   2          2.90          2.56         1.38 o                         
  17  -7   2          1.51          1.27         1.58 o                         
  18  -7   2          0.19          0.06         1.50 o                         
  19  -7   2          0.59          1.74         1.54 o                         
  20  -7   2         12.65          8.93         1.58 o                         
 -21  -6   2          0.52          1.00         1.61 o                         
 -20  -6   2          6.37          3.83         2.23 o                         
 -19  -6   2          7.55          5.73         1.69 o                         
 -18  -6   2         64.60         72.44         4.07 o                         
 -17  -6   2          2.93          4.19         1.35 o                         
 -16  -6   2          6.80          7.88         1.64 o                         
 -15  -6   2        107.13        111.34         4.25 o                         
 -14  -6   2         78.47         79.99         2.68 o                         
 -13  -6   2         51.97         52.43         2.03 o                         
 -12  -6   2          3.42          4.83         0.99 o                         
 -11  -6   2          8.85          9.80         0.71 o                         
 -10  -6   2         15.90         13.06         0.60 o                         
  -9  -6   2        437.06        478.75         6.89 o                         
  -8  -6   2         61.17         44.55         1.21 o                         
  -7  -6   2         77.26         65.09         1.73 o                         
  -6  -6   2        124.42        121.83         2.81 o                         
  -5  -6   2         28.20         28.92         0.81 o                         
  -4  -6   2        206.24        220.42         4.36 o                         
  -3  -6   2        269.97        277.91         5.16 o                         
  -2  -6   2       1058.23       1199.85        22.32 o                         
  -1  -6   2       1632.07       1778.87        27.49 o                         
   0  -6   2      10074.19      10725.59       169.57 o                         
   1  -6   2        165.40        200.69         3.25 o                         
   2  -6   2        265.83        269.81         3.80 o                         
   3  -6   2        333.35        340.25         5.38 o                         
   4  -6   2        542.17        550.53         8.34 o                         
   5  -6   2        165.55        174.12         3.57 o                         
   6  -6   2         79.87         72.80         1.36 o                         
   7  -6   2          5.04          9.88         1.27 o                         
   8  -6   2        236.77        221.45         3.67 o                         
   9  -6   2        314.04        329.64         5.52 o                         
  10  -6   2        166.24        164.08         2.86 o                         
  11  -6   2         78.06         76.99         1.88 o                         
  12  -6   2          2.81          2.43         0.70 o                         
  13  -6   2         18.51         19.88         1.15 o                         
  14  -6   2         35.75         33.79         1.44 o                         
  15  -6   2          1.43          1.43         1.06 o                         
  16  -6   2          2.94          2.46         1.27 o                         
  17  -6   2        167.54        181.21         4.87 o                         
  18  -6   2          5.18          4.41         1.73 o                         
  19  -6   2          5.92          4.01         1.68 o                         
  20  -6   2         12.41         10.98         1.68 o                         
 -21  -5   2          3.29          0.12         1.64 o                         
 -20  -5   2         42.08         41.64         3.67 o                         
 -19  -5   2          1.10         -1.16         1.68 o                         
 -18  -5   2         44.00         45.28         2.30 o                         
 -17  -5   2         15.42         15.00         1.52 o                         
 -16  -5   2        229.22        232.53         5.46 o                         
 -15  -5   2        103.38        102.73         3.02 o                         
 -14  -5   2         15.52         19.81         1.44 o                         
 -13  -5   2         30.58         32.49         1.56 o                         
 -12  -5   2        101.04        104.55         2.45 o                         
 -11  -5   2         56.87         57.61         1.61 o                         
 -10  -5   2         27.40         19.91         0.72 o                         
  -9  -5   2        342.06        296.66         4.67 o                         
  -8  -5   2         83.71         82.02         1.62 o                         
  -7  -5   2        687.13        619.44         9.57 o                         
  -6  -5   2          2.13          1.73         0.44 o                         
  -5  -5   2        525.00        572.65         8.61 o                         
  -4  -5   2       3928.10       3975.30        62.70 o                         
  -3  -5   2         92.68        138.73         2.45 o                         
  -2  -5   2        129.80        148.70         2.95 o                         
  -1  -5   2        331.07        377.65         6.15 o                         
   0  -5   2         47.54         60.84         1.14 o                         
   1  -5   2          0.18          1.39         0.49 o                         
   2  -5   2        222.93        181.89         2.93 o                         
   3  -5   2        666.86        731.16        11.12 o                         
   4  -5   2        403.48        357.48         6.26 o                         
   5  -5   2        790.30        784.33        13.33 o                         
   6  -5   2        210.56        235.90         3.76 o                         
   7  -5   2          0.03          0.27         0.48 o                         
   8  -5   2          4.37          4.06         0.57 o                         
   9  -5   2        918.04        863.78        13.67 o                         
  10  -5   2        457.80        448.83         7.50 o                         
  11  -5   2          1.89          1.76         0.70 o                         
  12  -5   2         37.93         39.22         1.28 o                         
  13  -5   2         60.91         61.05         2.65 o                         
  14  -5   2         28.02         27.63         1.22 o                         
  15  -5   2          1.61          1.89         1.04 o                         
  16  -5   2         11.36         10.91         1.16 o                         
  17  -5   2          0.05         -0.15         1.36 o                         
  18  -5   2         51.99         55.59         2.28 o                         
  19  -5   2          6.50          7.30         1.80 o                         
  20  -5   2          0.04          1.51         1.63 o                         
  21  -5   2          0.06         -2.54         2.54 o                         
 -21  -4   2          0.82          0.97         1.33 o                         
 -20  -4   2         67.77         66.96         2.54 o                         
 -19  -4   2         10.54          9.19         1.56 o                         
 -18  -4   2          0.53         -1.40         1.40 o                         
 -17  -4   2         14.94         14.11         1.63 o                         
 -16  -4   2          1.17          3.04         1.27 o                         
 -15  -4   2         55.50         56.36         1.96 o                         
 -14  -4   2         22.14         26.57         1.46 o                         
 -13  -4   2        201.70        212.93         4.38 o                         
 -12  -4   2          3.66          3.54         0.71 o                         
 -11  -4   2        628.57        630.43        10.40 o                         
 -10  -4   2         61.37         64.20         1.67 o                         
  -9  -4   2        236.98        209.97         3.30 o                         
  -8  -4   2         56.51         63.58         1.18 o                         
  -7  -4   2        509.81        587.34         9.02 o                         
  -6  -4   2        175.57        161.74         2.84 o                         
  -5  -4   2       1911.64       1990.43        41.47 o                         
  -4  -4   2        106.08        115.39         2.12 o                         
  -3  -4   2         45.81         47.60         1.03 o                         
  -2  -4   2       3087.76       3142.45        55.52 o                         
  -1  -4   2       1058.30       1143.50        20.37 o                         
   0  -4   2          1.41          1.43         0.24 o                         
   1  -4   2       1499.76       1617.58        24.13 o                         
   2  -4   2       1814.33       1999.06        32.10 o                         
   3  -4   2         54.06         73.47         1.43 o                         
   4  -4   2       3231.88       3480.76        59.72 o                         
   5  -4   2         98.10         87.21         1.64 o                         
   6  -4   2        225.93        211.01         4.75 o                         
   7  -4   2        750.05        787.33        11.59 o                         
   8  -4   2        512.36        509.10         7.90 o                         
   9  -4   2          0.16          0.48         0.57 o                         
  10  -4   2         63.72         61.15         1.63 o                         
  11  -4   2         23.45         25.01         1.00 o                         
  12  -4   2         68.83         62.68         1.78 o                         
  13  -4   2        125.73        125.13         3.23 o                         
  14  -4   2        104.09        104.03         2.25 o                         
  15  -4   2         38.71         35.98         1.57 o                         
  16  -4   2         13.71         14.87         1.13 o                         
  17  -4   2         95.40         97.21         2.73 o                         
  18  -4   2         21.13         21.22         1.60 o                         
  19  -4   2         19.57         19.97         1.67 o                         
  20  -4   2          0.03          0.72         1.52 o                         
  21  -4   2         16.74         16.67         1.78 o                         
 -21  -3   2          4.64          2.60         1.37 o                         
 -20  -3   2          2.90          2.39         1.73 o                         
 -19  -3   2          6.89          6.14         1.40 o                         
 -18  -3   2          4.69          1.95         1.54 o                         
 -17  -3   2          3.97          1.07         1.40 o                         
 -16  -3   2        220.31        227.71         4.90 o                         
 -15  -3   2        222.71        225.91         4.84 o                         
 -14  -3   2        110.07        110.52         2.39 o                         
 -13  -3   2         24.85         25.56         1.41 o                         
 -12  -3   2          8.14          9.62         0.86 o                         
 -11  -3   2         18.33         21.03         1.37 o                         
 -10  -3   2         86.52         78.75         1.83 o                         
  -9  -3   2        532.76        589.02         8.82 o                         
  -8  -3   2         48.12         41.47         0.98 o                         
  -7  -3   2        438.04        420.35         6.51 o                         
  -6  -3   2       2292.13       2299.40        34.45 o                         
  -5  -3   2        594.12        654.15        11.75 o                         
  -4  -3   2        723.76        807.81        13.77 o                         
  -3  -3   2        644.04        682.68        11.26 o                         
  -2  -3   2          9.86         10.75         0.50 o                         
  -1  -3   2         71.88         63.14         1.33 o                         
   0  -3   2      13114.40      13430.34       238.67 o                         
   1  -3   2      16895.89      17423.95       296.76 o                         
   2  -3   2         14.28         11.17         0.54 o                         
   3  -3   2        578.71        607.53        10.40 o                         
   4  -3   2          5.69          5.96         0.37 o                         
   5  -3   2         26.88         32.54         1.07 o                         
   6  -3   2       1728.38       1900.86        30.36 o                         
   7  -3   2        399.08        398.21         6.85 o                         
   8  -3   2       1024.77       1057.19        18.27 o                         
   9  -3   2        244.59        224.19         4.20 o                         
  10  -3   2          0.51          0.16         0.60 o                         
  11  -3   2         38.27         42.46         1.27 o                         
  12  -3   2          5.41          7.84         0.82 o                         
  13  -3   2          3.59          4.37         0.88 o                         
  14  -3   2         12.35         12.56         1.03 o                         
  15  -3   2         67.23         65.83         2.12 o                         
  16  -3   2          1.82          2.74         1.03 o                         
  17  -3   2        279.16        276.15         6.11 o                         
  18  -3   2         37.51         39.64         1.94 o                         
  19  -3   2          0.61          0.33         1.65 o                         
  20  -3   2         11.76          9.35         1.93 o                         
  21  -3   2          0.70         -0.73         1.89 o                         
 -21  -2   2         11.34          9.54         1.40 o                         
 -20  -2   2         21.66         19.52         1.62 o                         
 -19  -2   2         13.81         10.68         1.50 o                         
 -18  -2   2          0.99         -1.49         1.55 o                         
 -17  -2   2          0.53         -1.39         1.39 o                         
 -16  -2   2        280.05        287.95         6.89 o                         
 -15  -2   2         19.13         18.52         1.27 o                         
 -14  -2   2         18.23         17.09         0.99 o                         
 -13  -2   2        141.41        143.68         2.89 o                         
 -12  -2   2        141.31        146.45         2.85 o                         
 -11  -2   2        133.82        135.62         2.47 o                         
 -10  -2   2          1.12         -0.09         0.57 o                         
  -9  -2   2        113.69        110.23         2.24 o                         
  -8  -2   2        102.37         91.58         1.74 o                         
  -7  -2   2       2042.44       2067.13        28.47 o                         
  -6  -2   2        129.87        175.96         2.62 o                         
  -5  -2   2          7.13         11.70         0.45 o                         
  -4  -2   2        993.52        904.69        14.02 o                         
  -3  -2   2        533.82        583.01        10.02 o                         
  -2  -2   2        120.43        129.83         2.33 o                         
  -1  -2   2        139.80        174.38         3.52 o                         
   0  -2   2        421.09        461.41         9.38 o                         
   1  -2   2       2550.05       2631.01        57.16 o                         
   2  -2   2      13144.71      14186.95       294.04 o                         
   3  -2   2        139.31        178.54         3.65 o                         
   4  -2   2          0.67          1.16         0.74 o                         
   5  -2   2          0.33         10.91         0.51 o                         
   6  -2   2          7.95          8.84         0.50 o                         
   7  -2   2         35.47         30.02         0.86 o                         
   8  -2   2        705.41        772.13        13.79 o                         
   9  -2   2        150.72        152.63         3.06 o                         
  10  -2   2          9.50          6.40         0.64 o                         
  11  -2   2        139.35        146.00         2.86 o                         
  12  -2   2        575.87        585.80        10.05 o                         
  13  -2   2          0.32          0.03         0.82 o                         
  14  -2   2        272.06        269.73         5.58 o                         
  15  -2   2          5.12          3.88         1.01 o                         
  16  -2   2         67.59         66.57         2.86 o                         
  17  -2   2          4.45          4.63         1.31 o                         
  18  -2   2         16.93         13.22         1.41 o                         
  19  -2   2         27.08         29.57         2.45 o                         
  20  -2   2          0.40         -1.27         1.57 o                         
  21  -2   2          0.38         -1.19         1.91 o                         
 -21  -1   2          3.16          3.28         1.34 o                         
 -20  -1   2          1.11         -0.02         1.35 o                         
 -19  -1   2         72.37         73.87         2.52 o                         
 -18  -1   2         26.41         27.91         1.88 o                         
 -17  -1   2         53.67         53.27         2.61 o                         
 -16  -1   2         16.76         14.40         1.42 o                         
 -15  -1   2         44.35         41.80         1.58 o                         
 -14  -1   2         23.50         24.80         1.67 o                         
 -13  -1   2        587.28        595.18        10.01 o                         
 -12  -1   2        143.17        152.09         2.92 o                         
 -11  -1   2        419.85        428.36         6.80 o                         
 -10  -1   2        319.28        292.30         4.70 o                         
  -9  -1   2        227.96        231.90         3.82 o                         
  -8  -1   2       2452.70       2377.68        35.26 o                         
  -7  -1   2         57.47         52.90         1.24 o                         
  -6  -1   2         38.87         44.31         1.00 o                         
  -5  -1   2       3586.57       3901.56        59.05 o                         
  -4  -1   2        406.41        507.69         7.19 o                         
  -3  -1   2         26.45         29.10         0.60 o                         
  -2  -1   2       7970.00       8278.20       152.23 o                         
  -1  -1   2       2280.71       2299.20        73.83 o                         
   0  -1   2          5.84          6.34         0.47 o                         
   1  -1   2       8722.42       8862.22       544.95 o                         
   2  -1   2        280.21        282.01         7.46 o                         
   3  -1   2        173.54        194.85         3.65 o                         
   4  -1   2       2358.16       2325.72        51.34 o                         
   5  -1   2        557.19        616.28         9.74 o                         
   6  -1   2       1166.03       1228.48        20.94 o                         
   7  -1   2       1579.08       1571.01        25.63 o                         
   8  -1   2         13.51          9.90         0.52 o                         
   9  -1   2         53.23         61.04         1.89 o                         
  10  -1   2        402.57        380.54         6.27 o                         
  11  -1   2         34.24         33.62         1.22 o                         
  12  -1   2        254.73        236.32         4.20 o                         
  13  -1   2          6.43          5.33         0.85 o                         
  14  -1   2          8.40         11.65         2.60 o                         
  15  -1   2        105.15        105.37         2.63 o                         
  16  -1   2          4.20          2.89         1.22 o                         
  17  -1   2         18.14         19.02         1.47 o                         
  18  -1   2         41.89         42.71         1.83 o                         
  19  -1   2          0.19         -0.33         1.45 o                         
  20  -1   2          1.87          0.50         1.41 o                         
  21  -1   2         55.92         56.80         2.43 o                         
 -21   0   2         10.70         10.91         1.61 o                         
 -20   0   2          8.40          8.22         1.52 o                         
 -19   0   2          0.96          2.55         1.73 o                         
 -18   0   2         83.97         88.18         2.96 o                         
 -17   0   2          5.29          2.75         1.42 o                         
 -16   0   2         26.19         24.87         2.05 o                         
 -15   0   2        100.59        112.43         2.77 o                         
 -14   0   2         57.33         58.55         2.22 o                         
 -13   0   2          7.87         11.88         2.21 o                         
 -12   0   2         69.29         71.36         1.81 o                         
 -11   0   2         63.60         59.89         1.72 o                         
 -10   0   2        149.41        140.49         2.57 o                         
  -9   0   2       1738.50       1676.71        25.22 o                         
  -8   0   2        221.71        241.13         4.06 o                         
  -7   0   2          6.39          6.48         0.53 o                         
  -6   0   2         21.40         13.43         0.51 o                         
  -5   0   2        128.43        156.41         2.74 o                         
  -4   0   2        215.14        269.30         4.54 o                         
  -3   0   2       2413.21       2525.51        39.83 o                         
  -2   0   2         50.88         59.06         1.28 o                         
  -1   0   2       2972.65       3193.26       100.34 o                         
   0   0   2        359.87        333.04        21.12 o                         
   1   0   2       1660.86       1797.54       110.84 o                         
   2   0   2        668.00        694.38        19.11 o                         
   3   0   2        570.80        606.61        11.63 o                         
   4   0   2        693.43        747.81        11.16 o                         
   5   0   2        547.48        669.16        10.12 o                         
   6   0   2        300.48        294.51         4.56 o                         
   7   0   2         71.42         58.98         1.42 o                         
   8   0   2        139.31        137.84         2.47 o                         
   9   0   2        861.73        876.55        13.11 o                         
  10   0   2        249.08        236.05         4.04 o                         
  11   0   2        122.71        114.71         2.25 o                         
  12   0   2        148.95        160.80         3.26 o                         
  13   0   2        156.61        165.82         5.26 o                         
  14   0   2          0.54         -0.97         0.97 o                         
  15   0   2        185.35        192.31         5.51 o                         
  16   0   2          2.52          2.76         1.89 o                         
  17   0   2        128.95        131.66         3.09 o                         
  18   0   2         41.73         41.08         1.81 o                         
  19   0   2          0.06          0.21         1.29 o                         
  20   0   2         50.10         48.07         2.03 o                         
  21   0   2         24.66         22.12         1.76 o                         
 -21   1   2          6.24          5.92         1.71 o                         
 -20   1   2          2.38          1.69         1.44 o                         
 -19   1   2          2.26          1.75         1.56 o                         
 -18   1   2         17.31         16.83         1.83 o                         
 -17   1   2         27.79         26.24         1.79 o                         
 -16   1   2          9.52          7.84         1.66 o                         
 -15   1   2        267.81        293.54         5.85 o                         
 -14   1   2        143.82        151.02         3.40 o                         
 -13   1   2        489.39        491.93         9.33 o                         
 -12   1   2        117.69        113.46         2.88 o                         
 -11   1   2         14.31         17.49         0.84 o                         
 -10   1   2          1.01          4.19         0.63 o                         
  -9   1   2        242.88        211.65         3.64 o                         
  -8   1   2        213.79        218.30         3.69 o                         
  -7   1   2       1976.18       2031.26        30.54 o                         
  -6   1   2         97.85         69.93         1.49 o                         
  -5   1   2          0.94          3.09         0.31 o                         
  -4   1   2        280.22        239.33         3.75 o                         
  -3   1   2        968.70       1051.88        16.78 o                         
  -2   1   2        172.67        197.53         4.40 o                         
  -1   1   2       9230.04       9792.29       341.56 o                         
   0   1   2         15.95         19.43         1.24 o                         
   1   1   2       1896.45       1960.53        69.63 o                         
   2   1   2      10037.55      10323.37       198.47 o                         
   3   1   2          6.12          8.67         0.36 o                         
   4   1   2          1.83          3.25         0.28 o                         
   5   1   2       4925.38       5264.02        84.49 o                         
   6   1   2         65.18         72.73         1.42 o                         
   7   1   2        713.51        770.94        13.80 o                         
   8   1   2        166.39        177.69         2.82 o                         
   9   1   2         51.36         43.76         1.01 o                         
  10   1   2        157.39        140.28         2.91 o                         
  11   1   2        259.69        261.74         4.22 o                         
  12   1   2         33.82         39.28         1.37 o                         
  13   1   2         69.15         69.91         3.07 o                         
  14   1   2        148.03        155.08         5.24 o                         
  15   1   2          0.71         -0.12         1.27 o                         
  16   1   2         33.29         33.97         3.18 o                         
  17   1   2          5.68          3.91         1.29 o                         
  18   1   2         20.85         22.01         1.56 o                         
  19   1   2         29.88         32.94         1.73 o                         
  20   1   2         36.11         37.06         2.09 o                         
  21   1   2         17.56         17.64         1.75 o                         
 -21   2   2         17.55         15.75         1.63 o                         
 -20   2   2          3.47          0.97         1.33 o                         
 -19   2   2         49.97         51.23         2.00 o                         
 -18   2   2          0.11         -0.32         1.29 o                         
 -17   2   2         51.06         49.39         1.92 o                         
 -16   2   2         11.34          8.61         1.10 o                         
 -15   2   2         74.21         78.71         2.56 o                         
 -14   2   2        252.52        260.99         5.31 o                         
 -13   2   2        279.00        277.90         6.12 o                         
 -12   2   2         96.05         90.09         2.22 o                         
 -11   2   2       1249.20       1200.01        20.93 o                         
 -10   2   2         40.55         42.33         1.28 o                         
  -9   2   2          4.37          3.51         0.57 o                         
  -8   2   2        361.99        338.01         5.04 o                         
  -7   2   2          0.53          1.03         0.39 o                         
  -6   2   2          0.03          3.19         0.33 o                         
  -5   2   2        219.86        246.74         3.86 o                         
  -4   2   2          0.09          5.02         0.58 o                         
  -3   2   2        777.78        800.86        12.23 o                         
  -2   2   2       2499.08       2495.76        37.08 o                         
  -1   2   2        634.83        671.53        17.16 o                         
   0   2   2         40.17         39.21         1.07 o                         
   1   2   2       3195.00       3562.89        98.43 o                         
   2   2   2          9.66         10.40         0.59 o                         
   3   2   2        161.23        176.67         2.74 o                         
   4   2   2        781.86        707.63        10.37 o                         
   5   2   2        297.01        324.42         5.16 o                         
   6   2   2         89.41        138.47         2.07 o                         
   7   2   2       2002.05       1931.05        27.88 o                         
   8   2   2          6.40          6.77         0.37 o                         
   9   2   2       1290.87       1278.13        20.53 o                         
  10   2   2         38.63         33.41         1.68 o                         
  11   2   2          6.39          7.94         0.87 o                         
  12   2   2        192.05        185.10         3.88 o                         
  13   2   2        348.17        339.16         7.68 o                         
  14   2   2         10.29          9.22         1.24 o                         
  15   2   2         26.64         22.70         1.66 o                         
  16   2   2        302.82        312.68         7.19 o                         
  17   2   2          3.39          4.94         1.83 o                         
  18   2   2          7.28          5.03         1.50 o                         
  19   2   2          0.35         -0.89         1.31 o                         
  20   2   2          6.52          5.39         1.47 o                         
  21   2   2         32.54         30.89         1.92 o                         
 -21   3   2          0.73          1.71         1.57 o                         
 -20   3   2         24.30         24.97         1.70 o                         
 -19   3   2          4.58          6.12         1.34 o                         
 -18   3   2         47.45         43.77         1.82 o                         
 -17   3   2         84.59         82.90         2.45 o                         
 -16   3   2          3.71          1.54         1.06 o                         
 -15   3   2        117.61        117.27         3.18 o                         
 -14   3   2          9.25          9.91         1.07 o                         
 -13   3   2         60.19         66.76         1.77 o                         
 -12   3   2        133.75        137.50         2.73 o                         
 -11   3   2          9.45          8.65         0.78 o                         
 -10   3   2         32.29         35.56         1.01 o                         
  -9   3   2        114.58         98.63         1.75 o                         
  -8   3   2       1654.37       1576.03        23.02 o                         
  -7   3   2         38.57         40.00         0.89 o                         
  -6   3   2          4.25          0.36         0.32 o                         
  -5   3   2        488.47        468.84         7.28 o                         
  -4   3   2         72.64         85.90         1.42 o                         
  -3   3   2        371.27        361.27         5.12 o                         
  -2   3   2          3.63          4.04         0.23 o                         
  -1   3   2       1060.93       1116.26        20.74 o                         
   0   3   2        414.56        363.50         6.23 o                         
   1   3   2          2.85          3.82         0.32 o                         
   2   3   2        452.25        518.48         9.73 o                         
   3   3   2       4036.95       4289.55        73.34 o                         
   4   3   2        115.80        153.79         2.60 o                         
   5   3   2          0.94          1.45         0.28 o                         
   6   3   2        896.77        819.72        12.35 o                         
   7   3   2         21.97         17.12         0.46 o                         
   8   3   2          7.88          9.42         0.40 o                         
   9   3   2       1179.17       1242.52        18.96 o                         
  10   3   2         33.77         31.23         0.93 o                         
  11   3   2         41.54         35.95         1.74 o                         
  12   3   2        377.65        374.29         7.42 o                         
  13   3   2         44.53         42.61         2.19 o                         
  14   3   2          3.20          1.32         1.31 o                         
  15   3   2        102.56        107.25         3.52 o                         
  16   3   2         73.69         79.10         3.64 o                         
  17   3   2         13.37         10.90         1.74 o                         
  18   3   2          2.85         -1.11         1.45 o                         
  19   3   2          2.28          4.31         2.49 o                         
  20   3   2         21.17         18.79         2.35 o                         
  21   3   2          1.70         -0.57         1.56 o                         
 -20   4   2          0.01         -0.43         1.46 o                         
 -19   4   2          0.99         -0.50         1.29 o                         
 -18   4   2         13.35         13.92         1.30 o                         
 -17   4   2         10.64          9.79         1.37 o                         
 -16   4   2          2.79          0.94         1.11 o                         
 -15   4   2         19.01         18.28         2.00 o                         
 -14   4   2         15.77         16.64         1.10 o                         
 -13   4   2        258.63        265.55         4.78 o                         
 -12   4   2        188.35        191.52         3.44 o                         
 -11   4   2         42.93         48.43         1.38 o                         
 -10   4   2          7.85          6.00         0.57 o                         
  -9   4   2        780.91        756.16        10.97 o                         
  -8   4   2        121.97        120.57         2.04 o                         
  -7   4   2          7.71          8.01         0.84 o                         
  -6   4   2        663.43        668.68        11.10 o                         
  -5   4   2        940.66        985.55        15.31 o                         
  -4   4   2       3282.20       3607.63        49.95 o                         
  -3   4   2       1052.85       1164.60        16.47 o                         
  -2   4   2        335.07        382.41         5.84 o                         
  -1   4   2        644.22        653.16        10.42 o                         
   0   4   2        221.72        251.84         4.36 o                         
   1   4   2          2.34          5.55         0.26 o                         
   2   4   2       4853.63       5051.71        94.11 o                         
   3   4   2        133.49        124.74         2.12 o                         
   4   4   2        554.02        692.91        12.49 o                         
   5   4   2       2118.11       2230.95        35.72 o                         
   6   4   2        669.15        701.25        10.93 o                         
   7   4   2       1992.36       2084.24        30.08 o                         
   8   4   2        109.09        118.41         2.06 o                         
   9   4   2          0.05          1.88         0.43 o                         
  10   4   2        112.92         98.87         1.87 o                         
  11   4   2        621.62        582.69         9.28 o                         
  12   4   2          4.95          4.23         0.87 o                         
  13   4   2        383.03        413.23         8.58 o                         
  14   4   2        302.26        319.33         6.58 o                         
  15   4   2         27.55         28.78         2.08 o                         
  16   4   2          0.97         -0.05         1.45 o                         
  17   4   2          2.36          1.65         1.67 o                         
  18   4   2         27.62         29.57         3.53 o                         
  19   4   2          6.47          5.60         1.58 o                         
  20   4   2          0.28          0.32         1.57 o                         
  21   4   2          1.77          1.52         1.58 o                         
 -20   5   2         32.08         32.76         1.95 o                         
 -19   5   2         10.33         11.58         1.50 o                         
 -18   5   2          0.04         -1.25         1.25 o                         
 -17   5   2         14.69         12.88         1.49 o                         
 -16   5   2         14.06         14.43         1.35 o                         
 -15   5   2          5.83          0.90         1.12 o                         
 -14   5   2        249.62        251.66         4.47 o                         
 -13   5   2        166.99        178.45         3.30 o                         
 -12   5   2         57.60         53.23         1.43 o                         
 -11   5   2          5.12          5.87         0.76 o                         
 -10   5   2        578.93        594.15         9.45 o                         
  -9   5   2        386.61        381.91         5.70 o                         
  -8   5   2        215.49        216.06         3.12 o                         
  -7   5   2         49.60         54.16         1.63 o                         
  -6   5   2         47.64         38.80         0.91 o                         
  -5   5   2          1.06          1.81         0.28 o                         
  -4   5   2        187.60        217.23         3.03 o                         
  -3   5   2        456.69        455.68         6.39 o                         
  -2   5   2        286.68        253.13         3.79 o                         
  -1   5   2        372.44        343.86         5.20 o                         
   0   5   2        155.80        171.05         3.19 o                         
   1   5   2         19.43         18.80         0.44 o                         
   2   5   2         42.14         50.76         1.11 o                         
   3   5   2       2534.45       2685.67        44.24 o                         
   4   5   2        886.85        867.92        14.38 o                         
   5   5   2          5.16          1.44         0.32 o                         
   6   5   2         39.34         39.70         1.19 o                         
   7   5   2       1626.01       1572.54        23.44 o                         
   8   5   2        173.54        171.12         2.62 o                         
   9   5   2        680.45        612.35         9.19 o                         
  10   5   2          1.93          0.40         0.50 o                         
  11   5   2        362.18        344.02         5.82 o                         
  12   5   2        132.96        141.86         2.94 o                         
  13   5   2        388.94        403.91         7.39 o                         
  14   5   2        344.47        346.68         6.49 o                         
  15   5   2         14.05         13.63         1.18 o                         
  16   5   2          1.41          1.69         1.26 o                         
  17   5   2         43.84         46.37         3.72 o                         
  18   5   2          6.45          7.63         2.19 o                         
  19   5   2         10.08          5.90         1.48 o                         
  20   5   2          9.85         10.14         1.54 o                         
  21   5   2          0.53         -0.12         1.37 o                         
 -20   6   2          1.48          1.85         1.58 o                         
 -19   6   2          0.91          0.83         1.60 o                         
 -18   6   2          0.57          0.09         1.55 o                         
 -17   6   2         66.18         71.05         2.64 o                         
 -16   6   2         36.50         37.87         1.52 o                         
 -15   6   2          4.89          3.46         1.03 o                         
 -14   6   2          0.57         -0.75         0.92 o                         
 -13   6   2          9.01          5.85         0.92 o                         
 -12   6   2         89.15         86.91         2.01 o                         
 -11   6   2        577.14        573.45         9.23 o                         
 -10   6   2        164.53        171.01         3.19 o                         
  -9   6   2        542.72        548.01         7.69 o                         
  -8   6   2        940.11        932.34        13.44 o                         
  -7   6   2        363.84        380.28         6.08 o                         
  -6   6   2        819.01        841.28        12.03 o                         
  -5   6   2        205.28        208.95         2.78 o                         
  -4   6   2        908.07        908.69        11.98 o                         
  -3   6   2         54.13         60.32         0.96 o                         
  -2   6   2        726.82        705.63         9.79 o                         
  -1   6   2       3539.55       3690.54        51.84 o                         
   0   6   2       1583.07       1681.69        26.51 o                         
   1   6   2       1339.61       1430.61        20.15 o                         
   2   6   2       1058.30       1201.70        19.14 o                         
   3   6   2        168.67        142.03         2.48 o                         
   4   6   2          0.61          2.49         0.32 o                         
   5   6   2        416.97        405.59         6.61 o                         
   6   6   2        144.91        169.68         3.06 o                         
   7   6   2        469.00        474.01         8.15 o                         
   8   6   2          1.13          0.99         0.49 o                         
   9   6   2       1109.51       1120.30        15.20 o                         
  10   6   2          1.03          1.80         0.53 o                         
  11   6   2         54.54         55.02         1.33 o                         
  12   6   2         20.21         22.81         1.60 o                         
  13   6   2         25.65         23.84         1.15 o                         
  14   6   2          4.20          4.37         1.48 o                         
  15   6   2          3.17          1.18         1.06 o                         
  16   6   2          0.79          2.59         2.78 o                         
  17   6   2         59.88         60.92         5.50 o                         
  18   6   2         11.86          9.94         1.76 o                         
  19   6   2          2.98          0.62         1.64 o                         
  20   6   2          0.85         -1.42         1.42 o                         
  21   6   2          2.27          1.40         1.35 o                         
 -20   7   2          2.90          2.51         2.50 o                         
 -19   7   2          0.03          0.10         1.58 o                         
 -18   7   2         16.51         15.36         1.75 o                         
 -17   7   2         15.31         14.43         1.90 o                         
 -16   7   2          2.13          1.65         1.21 o                         
 -15   7   2         47.95         49.28         1.65 o                         
 -14   7   2          0.01         -0.86         0.94 o                         
 -13   7   2         15.09         15.02         1.06 o                         
 -12   7   2          8.55          7.86         0.92 o                         
 -11   7   2         32.95         33.49         1.24 o                         
 -10   7   2         11.02          9.63         0.67 o                         
  -9   7   2          3.20          3.20         0.46 o                         
  -8   7   2        742.03        751.42        12.02 o                         
  -7   7   2         10.86         13.02         0.55 o                         
  -6   7   2        166.38        153.63         2.18 o                         
  -5   7   2         39.98         33.97         0.67 o                         
  -4   7   2        360.79        351.62         4.62 o                         
  -3   7   2          0.06          0.36         0.29 o                         
  -2   7   2        121.99        119.74         1.80 o                         
  -1   7   2        227.84        221.84         3.24 o                         
   0   7   2         95.46        104.81         1.68 o                         
   1   7   2       1471.67       1459.05        21.12 o                         
   2   7   2        762.26        724.18        11.99 o                         
   3   7   2        351.61        318.32         5.22 o                         
   4   7   2        449.07        455.23         7.42 o                         
   5   7   2       1663.06       1653.83        27.32 o                         
   6   7   2        149.82        153.98         2.72 o                         
   7   7   2        490.65        446.58         7.72 o                         
   8   7   2       1249.31       1102.37        18.55 o                         
   9   7   2         25.48         23.97         0.78 o                         
  10   7   2        590.02        628.69         9.45 o                         
  11   7   2        342.48        331.27         5.53 o                         
  12   7   2         42.51         41.43         1.39 o                         
  13   7   2        147.11        144.91         3.05 o                         
  14   7   2         90.53         89.74         2.23 o                         
  15   7   2         32.61         31.48         1.39 o                         
  16   7   2        105.57        102.59         2.63 o                         
  17   7   2          0.01          1.88         1.36 o                         
  18   7   2         19.73         19.71         1.81 o                         
  19   7   2         14.43         12.50         1.71 o                         
  20   7   2         13.04         11.44         1.52 o                         
  21   7   2         19.07         20.03         1.81 o                         
 -19   8   2         24.20         26.59         1.74 o                         
 -18   8   2          0.83          1.64         1.53 o                         
 -17   8   2          4.78          4.46         1.27 o                         
 -16   8   2          2.08          2.24         1.25 o                         
 -15   8   2          8.71          7.29         1.16 o                         
 -14   8   2         21.30         20.61         1.56 o                         
 -13   8   2        267.33        280.33         4.92 o                         
 -12   8   2         37.81         37.29         1.25 o                         
 -11   8   2         83.54         86.02         2.23 o                         
 -10   8   2        300.86        301.74         5.20 o                         
  -9   8   2          0.50          0.05         0.56 o                         
  -8   8   2         17.70         18.59         0.68 o                         
  -7   8   2        150.76        148.34         2.31 o                         
  -6   8   2        879.58        878.31        12.04 o                         
  -5   8   2        348.35        367.25         5.25 o                         
  -4   8   2       1306.72       1323.03        17.83 o                         
  -3   8   2        282.03        290.39         3.98 o                         
  -2   8   2        938.63        971.86        12.35 o                         
  -1   8   2        842.49        851.49        11.38 o                         
   0   8   2        386.74        406.35         6.12 o                         
   1   8   2          1.54          1.90         0.27 o                         
   2   8   2        300.04        317.37         4.73 o                         
   3   8   2        243.61        229.24         3.55 o                         
   4   8   2        233.29        232.12         4.03 o                         
   5   8   2          1.23          0.57         0.36 o                         
   6   8   2        246.31        241.10         4.09 o                         
   7   8   2         18.32         10.49         0.52 o                         
   8   8   2        437.89        410.62         7.16 o                         
   9   8   2          5.30          6.66         0.60 o                         
  10   8   2          4.95          4.67         0.58 o                         
  11   8   2        136.65        140.10         2.68 o                         
  12   8   2         22.19         25.79         1.53 o                         
  13   8   2          0.07         -0.72         0.90 o                         
  14   8   2         59.31         61.03         1.77 o                         
  15   8   2         91.32         92.77         2.40 o                         
  16   8   2         59.30         62.39         2.03 o                         
  17   8   2          5.04          5.99         1.39 o                         
  18   8   2          5.07          4.31         1.42 o                         
  19   8   2          4.11          4.05         1.66 o                         
  20   8   2         12.31         15.40         1.83 o                         
  21   8   2        101.19        101.68         5.71 o                         
 -19   9   2          1.33          1.78         1.23 o                         
 -18   9   2         19.53         18.30         1.58 o                         
 -17   9   2         27.72         33.28         2.88 o                         
 -16   9   2          2.37          3.38         1.23 o                         
 -15   9   2          2.55          0.68         1.19 o                         
 -14   9   2          0.06          0.09         1.13 o                         
 -13   9   2         80.89         77.33         2.13 o                         
 -12   9   2          0.21         -0.81         1.15 o                         
 -11   9   2         21.39         21.28         1.29 o                         
 -10   9   2         79.86         79.22         1.85 o                         
  -9   9   2         15.34         12.34         0.86 o                         
  -8   9   2        565.00        563.39         9.57 o                         
  -7   9   2         11.66         10.61         0.54 o                         
  -6   9   2        518.94        512.08         7.12 o                         
  -5   9   2        182.81        185.73         2.76 o                         
  -4   9   2        201.54        193.90         2.69 o                         
  -3   9   2         13.01         10.76         0.37 o                         
  -2   9   2         24.30         24.28         0.50 o                         
  -1   9   2        413.64        396.97         5.70 o                         
   0   9   2        377.67        331.58         5.16 o                         
   1   9   2        640.01        677.80         9.63 o                         
   2   9   2         36.43         34.97         0.72 o                         
   3   9   2          0.17          0.80         0.29 o                         
   4   9   2         27.56         27.65         0.71 o                         
   5   9   2       1279.52       1261.44        19.54 o                         
   6   9   2         28.12         24.17         0.74 o                         
   7   9   2        226.93        227.25         3.94 o                         
   8   9   2          4.51          3.74         0.68 o                         
   9   9   2        280.03        269.17         4.57 o                         
  10   9   2         29.42         25.03         0.85 o                         
  11   9   2         28.99         32.12         1.07 o                         
  12   9   2          1.60          1.32         0.77 o                         
  13   9   2         38.52         34.88         1.72 o                         
  14   9   2        333.90        343.32         7.00 o                         
  15   9   2         55.86         51.60         1.84 o                         
  16   9   2         83.52         88.79         2.48 o                         
  17   9   2         93.22         96.00         2.72 o                         
  18   9   2         58.20         58.95         3.50 o                         
  19   9   2          1.54          2.19         1.79 o                         
  20   9   2          0.01          0.60         1.56 o                         
  21   9   2         48.25         50.12         2.86 o                         
 -19  10   2          0.13          0.59         1.58 o                         
 -18  10   2         11.11         11.50         1.55 o                         
 -17  10   2         11.01         10.00         1.27 o                         
 -16  10   2         14.09         14.45         1.76 o                         
 -15  10   2         17.09         18.73         1.46 o                         
 -14  10   2          0.25         -0.10         1.14 o                         
 -13  10   2         37.76         35.44         1.74 o                         
 -12  10   2          0.93          0.01         1.12 o                         
 -11  10   2         27.14         24.87         1.39 o                         
 -10  10   2         39.24         39.85         1.61 o                         
  -9  10   2         26.09         27.08         1.50 o                         
  -8  10   2        129.95        128.59         2.22 o                         
  -7  10   2          7.31          5.89         0.58 o                         
  -6  10   2        510.59        505.96         6.97 o                         
  -5  10   2          4.35          3.68         0.47 o                         
  -4  10   2          0.02         -0.25         0.37 o                         
  -3  10   2          1.64          1.91         0.35 o                         
  -2  10   2        837.46        869.42        11.56 o                         
  -1  10   2         11.74         15.87         0.50 o                         
   0  10   2         18.87         22.40         0.71 o                         
   1  10   2        491.34        500.58         8.07 o                         
   2  10   2         34.72         29.36         0.64 o                         
   3  10   2        549.02        537.63         7.96 o                         
   4  10   2         70.15         73.93         1.49 o                         
   5  10   2        213.40        204.02         3.50 o                         
   6  10   2        188.64        184.54         3.03 o                         
   7  10   2        158.99        142.69         2.63 o                         
   8  10   2        197.27        197.50         3.46 o                         
   9  10   2         32.80         32.42         1.15 o                         
  10  10   2         40.06         38.96         1.16 o                         
  11  10   2        195.37        199.51         3.71 o                         
  12  10   2         91.86         96.55         2.55 o                         
  13  10   2          6.55          5.06         0.86 o                         
  14  10   2         15.25         14.34         1.13 o                         
  15  10   2         18.52         18.56         1.40 o                         
  16  10   2        214.05        228.55         5.58 o                         
  17  10   2         16.45         19.75         2.90 o                         
  18  10   2         36.02         38.11         2.19 o                         
  19  10   2         39.73         44.50         2.30 o                         
  20  10   2          4.50          4.48         1.59 o                         
  21  10   2          0.14          3.85         3.05 o                         
 -18  11   2          0.41         -1.48         1.48 o                         
 -17  11   2          2.68          4.40         1.28 o                         
 -16  11   2          0.68         -0.77         1.27 o                         
 -15  11   2         17.23         13.92         1.23 o                         
 -14  11   2          3.05          2.40         1.14 o                         
 -13  11   2         80.38         83.58         2.44 o                         
 -12  11   2          0.81         -0.39         1.19 o                         
 -11  11   2          1.08          0.16         1.27 o                         
 -10  11   2        337.71        347.21         7.44 o                         
  -9  11   2          5.87          4.30         0.87 o                         
  -8  11   2          2.29          2.15         0.59 o                         
  -7  11   2         51.55         51.36         1.12 o                         
  -6  11   2        429.48        421.09         6.09 o                         
  -5  11   2         11.96         11.96         0.57 o                         
  -4  11   2        237.09        224.94         3.46 o                         
  -3  11   2          5.20          5.69         0.41 o                         
  -2  11   2        211.67        209.09         3.00 o                         
  -1  11   2        430.49        465.92         6.93 o                         
   0  11   2         10.84          9.91         0.56 o                         
   1  11   2          4.81          3.20         0.51 o                         
   2  11   2        104.26        102.67         1.82 o                         
   3  11   2        395.55        407.66         5.98 o                         
   4  11   2         38.12         38.01         0.87 o                         
   5  11   2        589.48        564.94        10.44 o                         
   6  11   2        138.67        137.75         2.44 o                         
   7  11   2        153.73        145.99         2.74 o                         
   8  11   2         21.04         22.01         1.18 o                         
   9  11   2          0.52         -0.31         0.73 o                         
  10  11   2         18.95         19.22         1.04 o                         
  11  11   2         69.54         72.83         2.03 o                         
  12  11   2        748.47        789.99        15.54 o                         
  13  11   2        203.63        204.71         4.49 o                         
  14  11   2          1.73          1.49         1.23 o                         
  15  11   2         17.97         16.89         1.42 o                         
  16  11   2         19.49         23.18         1.65 o                         
  17  11   2          0.03         -0.66         1.34 o                         
  18  11   2         10.55         11.91         1.64 o                         
  19  11   2         16.63         16.77         1.66 o                         
  20  11   2         14.55          7.15         3.02 o                         
 -18  12   2          5.65          6.21         1.67 o                         
 -17  12   2         25.57         26.18         1.66 o                         
 -16  12   2          0.16          0.34         1.19 o                         
 -15  12   2         15.87         14.42         1.33 o                         
 -14  12   2          0.00         -1.06         1.22 o                         
 -13  12   2          4.26          4.59         1.21 o                         
 -12  12   2         31.57         33.86         1.52 o                         
 -11  12   2         82.08         80.03         2.38 o                         
 -10  12   2          0.94          1.86         1.03 o                         
  -9  12   2          0.22          1.33         0.78 o                         
  -8  12   2          2.84          0.91         0.62 o                         
  -7  12   2         43.16         42.32         1.09 o                         
  -6  12   2        243.80        248.52         3.93 o                         
  -5  12   2         36.75         33.71         0.96 o                         
  -4  12   2        506.77        515.72         7.84 o                         
  -3  12   2          3.75          2.79         0.47 o                         
  -2  12   2        935.06        972.49        13.99 o                         
  -1  12   2        246.41        253.17         3.91 o                         
   0  12   2          0.10          0.12         0.53 o                         
   1  12   2        825.31        820.25        14.66 o                         
   2  12   2        161.01        173.92         2.98 o                         
   3  12   2          4.53          5.34         0.51 o                         
   4  12   2         43.12         41.10         1.01 o                         
   5  12   2        293.97        295.40         5.21 o                         
   6  12   2          0.54          0.59         0.63 o                         
   7  12   2         74.00         74.30         1.86 o                         
   8  12   2        311.62        315.87         5.73 o                         
   9  12   2        106.17        102.57         2.22 o                         
  10  12   2          4.59          2.55         0.75 o                         
  11  12   2        173.97        178.08         3.32 o                         
  12  12   2         30.98         31.78         1.64 o                         
  13  12   2         26.96         28.04         1.94 o                         
  14  12   2        181.05        186.46         4.13 o                         
  15  12   2        134.28        148.50         4.87 o                         
  16  12   2         31.32         34.16         1.82 o                         
  17  12   2          9.77         10.89         1.45 o                         
  18  12   2          4.70          4.60         1.73 o                         
  19  12   2          3.74          3.50         2.39 o                         
  20  12   2          0.09         -1.33         2.73 o                         
 -17  13   2          4.70          4.62         1.35 o                         
 -16  13   2         41.86         44.03         1.90 o                         
 -15  13   2         31.72         29.82         1.86 o                         
 -14  13   2          0.39          0.27         1.46 o                         
 -13  13   2          4.25          5.33         1.29 o                         
 -12  13   2         50.35         52.42         2.05 o                         
 -11  13   2         32.38         34.59         1.69 o                         
 -10  13   2         57.52         60.02         1.89 o                         
  -9  13   2         26.25         26.01         1.14 o                         
  -8  13   2        124.05        127.45         2.61 o                         
  -7  13   2         29.29         27.47         1.38 o                         
  -6  13   2        457.65        457.87         7.32 o                         
  -5  13   2         11.09         12.53         0.81 o                         
  -4  13   2        134.66        141.87         2.72 o                         
  -3  13   2          1.99          2.11         0.57 o                         
  -2  13   2         15.29         15.40         0.70 o                         
  -1  13   2         67.63         68.62         1.33 o                         
   0  13   2        138.32        135.73         2.27 o                         
   1  13   2        220.15        239.02         4.56 o                         
   2  13   2         12.28         10.51         0.64 o                         
   3  13   2        139.99        138.89         2.53 o                         
   4  13   2        174.82        172.80         3.13 o                         
   5  13   2         24.05         21.29         1.04 o                         
   6  13   2         29.68         29.50         1.17 o                         
   7  13   2         21.63         21.69         0.99 o                         
   8  13   2          2.46          0.27         0.77 o                         
   9  13   2         91.07         89.61         2.25 o                         
  10  13   2        116.00        117.66         2.83 o                         
  11  13   2        128.10        124.27         3.00 o                         
  12  13   2         80.26         83.78         2.25 o                         
  13  13   2         63.05         67.20         2.81 o                         
  14  13   2         27.16         27.06         1.78 o                         
  15  13   2         84.46         88.92         3.70 o                         
  16  13   2         34.41         35.51         2.32 o                         
  17  13   2          7.83         10.06         2.20 o                         
  18  13   2          0.65          1.31         2.21 o                         
  19  13   2          1.43          1.75         2.07 o                         
  20  13   2         18.40         24.59         2.86 o                         
 -17  14   2          5.94          7.94         1.51 o                         
 -16  14   2         24.05         27.08         1.80 o                         
 -15  14   2          0.02         -1.39         1.39 o                         
 -14  14   2          2.00          2.20         1.50 o                         
 -13  14   2         15.19         18.11         1.68 o                         
 -12  14   2          6.85          5.91         1.62 o                         
 -11  14   2          0.19         -0.54         1.52 o                         
 -10  14   2          2.66          0.81         1.30 o                         
  -9  14   2         17.48         14.37         1.18 o                         
  -8  14   2          5.17          5.03         0.92 o                         
  -7  14   2          3.63          3.51         0.82 o                         
  -6  14   2          2.53          3.30         0.72 o                         
  -5  14   2         20.92         18.88         0.89 o                         
  -4  14   2        822.30        814.47        13.19 o                         
  -3  14   2          9.84         10.27         0.78 o                         
  -2  14   2          6.56          7.95         0.72 o                         
  -1  14   2        361.52        365.31         5.60 o                         
   0  14   2          7.66          6.77         0.61 o                         
   1  14   2        228.10        220.34         4.31 o                         
   2  14   2         33.57         30.53         1.03 o                         
   3  14   2        198.54        192.12         3.49 o                         
   4  14   2          0.02          0.10         0.73 o                         
   5  14   2        196.45        193.12         3.82 o                         
   6  14   2        159.72        161.54         3.63 o                         
   7  14   2          4.05          3.70         0.71 o                         
   8  14   2          4.21          3.02         0.80 o                         
   9  14   2        167.92        168.64         3.45 o                         
  10  14   2        165.36        164.82         3.40 o                         
  11  14   2          1.76          1.60         0.99 o                         
  12  14   2         85.48         90.17         2.40 o                         
  13  14   2         28.39         28.54         1.84 o                         
  14  14   2          1.45          2.00         1.16 o                         
  15  14   2         31.03         23.95         4.12 o                         
  16  14   2         40.02         43.82         3.25 o                         
  17  14   2          6.20          5.27         2.72 o                         
  18  14   2         32.53         32.74         2.89 o                         
  19  14   2          9.31         11.77         2.14 o                         
 -16  15   2          1.84          3.35         1.34 o                         
 -15  15   2          0.00          0.10         1.30 o                         
 -14  15   2          0.10         -0.94         1.33 o                         
 -13  15   2         15.74         12.81         1.79 o                         
 -12  15   2          4.92          5.18         1.68 o                         
 -11  15   2         46.96         47.96         2.06 o                         
 -10  15   2          1.45          1.10         1.32 o                         
  -9  15   2         20.11         23.56         1.79 o                         
  -8  15   2         57.98         62.26         2.04 o                         
  -7  15   2         25.05         24.82         1.16 o                         
  -6  15   2         15.41         15.49         0.97 o                         
  -5  15   2         24.38         24.94         0.99 o                         
  -4  15   2         31.87         34.55         1.17 o                         
  -3  15   2          0.08         -0.76         0.76 o                         
  -2  15   2         25.86         25.89         0.96 o                         
  -1  15   2         20.90         19.23         0.89 o                         
   0  15   2        249.95        256.12         4.27 o                         
   1  15   2         20.11         18.58         0.90 o                         
   2  15   2         33.12         33.71         1.16 o                         
   3  15   2          0.95          1.16         0.71 o                         
   4  15   2         10.27          8.82         0.84 o                         
   5  15   2        417.15        429.15         8.38 o                         
   6  15   2         16.57         15.22         1.07 o                         
   7  15   2         75.99         78.57         2.18 o                         
   8  15   2        109.19        114.68         3.42 o                         
   9  15   2        119.35        115.72         2.48 o                         
  10  15   2         83.79         84.36         2.20 o                         
  11  15   2          5.76          5.55         1.14 o                         
  12  15   2         45.07         46.93         1.92 o                         
  13  15   2        183.81        179.50         4.71 o                         
  14  15   2          2.67          1.74         1.29 o                         
  15  15   2          6.20          6.76         1.51 o                         
  16  15   2          4.25          4.45         1.67 o                         
  17  15   2          5.67          4.16         1.86 o                         
  18  15   2          0.08          1.09         1.80 o                         
  19  15   2          1.68          3.02         2.13 o                         
 -15  16   2          3.45          1.90         1.44 o                         
 -14  16   2          4.55          5.20         1.34 o                         
 -13  16   2          2.53          0.87         1.70 o                         
 -12  16   2          9.80          8.43         1.66 o                         
 -11  16   2         27.99         26.95         2.10 o                         
 -10  16   2          1.25         -0.22         1.44 o                         
  -9  16   2          4.70          5.65         1.50 o                         
  -8  16   2         25.73         26.01         1.46 o                         
  -7  16   2         29.24         31.08         1.46 o                         
  -6  16   2         79.27         81.87         2.11 o                         
  -5  16   2          0.05          0.20         0.81 o                         
  -4  16   2         94.23         89.46         2.13 o                         
  -3  16   2        168.67        172.89         3.23 o                         
  -2  16   2         62.02         62.32         1.62 o                         
  -1  16   2          0.12          0.45         0.76 o                         
   0  16   2        251.86        251.28         4.26 o                         
   1  16   2        180.40        188.93         3.55 o                         
   2  16   2        170.71        172.57         3.54 o                         
   3  16   2         21.37         21.53         0.98 o                         
   4  16   2        128.36        133.72         2.92 o                         
   5  16   2          6.74          3.37         0.87 o                         
   6  16   2          8.22          7.84         1.25 o                         
   7  16   2         62.70         61.80         1.96 o                         
   8  16   2         15.69         14.22         1.38 o                         
   9  16   2         11.81         11.75         1.37 o                         
  10  16   2          0.18          1.00         1.06 o                         
  11  16   2        141.71        142.30         3.67 o                         
  12  16   2          5.81          5.28         1.15 o                         
  13  16   2          1.28          2.16         1.22 o                         
  14  16   2          1.23          2.74         1.21 o                         
  15  16   2          0.98          0.27         1.41 o                         
  16  16   2         80.43         82.35         3.04 o                         
  17  16   2         19.41         22.56         2.01 o                         
  18  16   2          0.10          0.55         1.75 o                         
 -15  17   2          0.90          0.48         1.35 o                         
 -14  17   2         26.01         32.31         2.41 o                         
 -13  17   2          3.75          4.92         1.83 o                         
 -12  17   2          0.02          0.56         1.66 o                         
 -11  17   2          6.95          8.96         1.79 o                         
 -10  17   2         13.44         11.70         1.74 o                         
  -9  17   2          1.90         -0.02         1.58 o                         
  -8  17   2         15.48         19.52         2.15 o                         
  -7  17   2          9.06          7.31         1.24 o                         
  -6  17   2          1.70          0.85         1.02 o                         
  -5  17   2         84.23         79.05         1.98 o                         
  -4  17   2         94.10         93.14         2.07 o                         
  -3  17   2         13.33         13.99         1.01 o                         
  -2  17   2          0.43         -0.22         0.82 o                         
  -1  17   2         26.04         26.09         1.10 o                         
   0  17   2        163.21        166.14         3.25 o                         
   1  17   2        192.19        197.55         3.48 o                         
   2  17   2          2.39          2.69         0.81 o                         
   3  17   2        196.52        199.77         3.95 o                         
   4  17   2          1.10          0.23         0.97 o                         
   5  17   2        135.84        142.06         3.33 o                         
   6  17   2         10.67         10.44         1.29 o                         
   7  17   2          0.26          0.71         1.19 o                         
   8  17   2         91.11         92.22         3.26 o                         
   9  17   2          3.01          1.65         1.39 o                         
  10  17   2          5.79          5.83         1.34 o                         
  11  17   2          0.10          0.79         1.19 o                         
  12  17   2         45.93         45.99         1.86 o                         
  13  17   2          0.52          0.30         1.34 o                         
  14  17   2         19.18         18.09         1.39 o                         
  15  17   2          2.85          1.33         1.52 o                         
  16  17   2          2.01          0.60         1.62 o                         
  17  17   2         21.37         20.02         2.15 o                         
  18  17   2          5.27          5.62         2.34 o                         
 -14  18   2         16.22         13.54         1.87 o                         
 -13  18   2          0.91          1.47         1.55 o                         
 -12  18   2          0.55          0.00         1.60 o                         
 -11  18   2          7.22          8.64         1.75 o                         
 -10  18   2         18.50         20.83         2.06 o                         
  -9  18   2         29.51         35.20         2.17 o                         
  -8  18   2         24.58         25.96         2.05 o                         
  -7  18   2          6.93          3.38         1.34 o                         
  -6  18   2          2.92          1.91         1.16 o                         
  -5  18   2          0.83          0.97         0.97 o                         
  -4  18   2          1.12          0.26         0.97 o                         
  -3  18   2         59.43         63.17         1.67 o                         
  -2  18   2         19.98         21.28         1.22 o                         
  -1  18   2          2.50          2.86         0.90 o                         
   0  18   2         14.12         13.98         1.24 o                         
   1  18   2        184.51        192.28         3.70 o                         
   2  18   2          6.65          6.94         0.91 o                         
   3  18   2         50.97         51.39         1.55 o                         
   4  18   2          0.07         -0.27         0.94 o                         
   5  18   2          1.31          0.04         1.09 o                         
   6  18   2         22.24         24.23         1.54 o                         
   7  18   2          2.73          2.47         1.27 o                         
   8  18   2         78.66         79.14         2.62 o                         
   9  18   2         17.90         18.10         1.43 o                         
  10  18   2         28.38         30.72         1.74 o                         
  11  18   2          9.66         10.20         1.39 o                         
  12  18   2         19.62         22.21         1.58 o                         
  13  18   2          1.89          0.19         1.35 o                         
  14  18   2         33.30         35.82         1.77 o                         
  15  18   2          8.39          8.49         1.74 o                         
  16  18   2          2.23          2.42         1.76 o                         
  17  18   2          0.30         -1.51         1.65 o                         
 -13  19   2          0.02         -0.03         1.45 o                         
 -12  19   2         15.56         16.57         1.77 o                         
 -11  19   2          6.44          4.96         1.61 o                         
 -10  19   2         10.26          9.58         1.98 o                         
  -9  19   2          0.12         -1.47         1.81 o                         
  -8  19   2          0.31         -1.47         1.47 o                         
  -7  19   2          4.07          3.73         1.86 o                         
  -6  19   2          3.41          2.54         1.16 o                         
  -5  19   2          0.15         -1.04         1.10 o                         
  -4  19   2         14.90         15.72         1.13 o                         
  -3  19   2         28.61         25.94         1.99 o                         
  -2  19   2         13.88         15.34         1.21 o                         
  -1  19   2         87.30         88.25         2.30 o                         
   0  19   2         44.31         40.50         1.41 o                         
   1  19   2         18.63         16.98         1.08 o                         
   2  19   2         17.49         20.54         1.63 o                         
   3  19   2          1.55          0.93         0.95 o                         
   4  19   2          0.21          0.50         1.04 o                         
   5  19   2         14.94         14.48         1.24 o                         
   6  19   2          2.78          2.93         1.21 o                         
   7  19   2         77.27         77.65         2.57 o                         
   8  19   2         19.66         19.16         1.49 o                         
   9  19   2         38.59         37.95         1.72 o                         
  10  19   2         46.35         41.71         1.94 o                         
  11  19   2         31.06         29.80         1.69 o                         
  12  19   2          0.46          1.76         1.40 o                         
  13  19   2          0.01         -0.66         1.34 o                         
  14  19   2          7.92          8.95         1.39 o                         
  15  19   2          4.75          4.51         1.96 o                         
  16  19   2          9.14          6.49         1.82 o                         
 -12  20   2          0.25          0.68         1.53 o                         
 -11  20   2          4.39          2.24         1.56 o                         
 -10  20   2          0.54         -0.31         1.61 o                         
  -9  20   2          7.63          5.89         1.69 o                         
  -8  20   2          0.77          0.97         1.63 o                         
  -7  20   2          0.49         -0.42         1.61 o                         
  -6  20   2          2.28          0.65         1.42 o                         
  -5  20   2         25.02         25.88         1.61 o                         
  -4  20   2          0.62          1.14         1.22 o                         
  -3  20   2          9.58         10.15         1.19 o                         
  -2  20   2          1.11          0.82         1.10 o                         
  -1  20   2          4.13          1.72         1.04 o                         
   0  20   2          8.10          6.87         1.07 o                         
   1  20   2          0.51         -0.23         1.14 o                         
   2  20   2          0.35          1.16         1.15 o                         
   3  20   2         70.60         68.02         2.95 o                         
   4  20   2          3.35          1.55         1.26 o                         
   5  20   2          0.36          0.37         1.17 o                         
   6  20   2          5.07          3.55         1.23 o                         
   7  20   2         20.50         23.24         1.59 o                         
   8  20   2          8.99         10.56         1.40 o                         
   9  20   2          8.33          5.40         1.35 o                         
  10  20   2         22.54         21.19         1.45 o                         
  11  20   2          0.19         -0.13         1.35 o                         
  12  20   2          0.58         -0.35         1.35 o                         
  13  20   2          1.04          0.40         1.36 o                         
  14  20   2          2.94          2.86         1.29 o                         
  15  20   2          1.06          1.16         1.91 o                         
  16  20   2          4.00          5.01         2.49 o                         
 -11  21   2          0.45          0.62         1.40 o                         
 -10  21   2          0.01         -0.23         1.56 o                         
  -9  21   2          5.24          3.61         1.61 o                         
  -8  21   2          5.25          5.84         1.52 o                         
  -7  21   2          7.61          5.52         1.57 o                         
  -6  21   2          0.27         -1.84         1.84 o                         
  -5  21   2          0.08         -0.74         1.55 o                         
  -4  21   2         16.58         17.22         1.39 o                         
  -3  21   2         25.79         28.47         1.65 o                         
  -2  21   2          8.04          7.79         1.18 o                         
  -1  21   2          1.36          1.00         1.12 o                         
   0  21   2          0.77          0.97         1.23 o                         
   1  21   2          2.37          2.25         1.22 o                         
   2  21   2         30.42         32.12         1.63 o                         
   3  21   2         98.88        106.62         4.05 o                         
   4  21   2          5.70          2.95         1.48 o                         
   5  21   2         10.78          9.02         1.28 o                         
   6  21   2         17.15         19.49         1.53 o                         
   7  21   2         26.79         25.62         1.99 o                         
   8  21   2         15.17         13.38         1.57 o                         
   9  21   2          0.38         -1.14         1.56 o                         
  10  21   2          0.09         -0.21         1.40 o                         
  11  21   2          0.01         -0.66         1.45 o                         
  12  21   2          1.44          3.21         1.71 o                         
  13  21   2         15.74         21.39         2.80 o                         
  14  21   2          8.53          8.69         1.78 o                         
  15  21   2          1.36          0.93         2.36 o                         
 -10  22   2         11.51         13.20         2.27 o                         
  -9  22   2          0.06         -1.00         1.61 o                         
  -8  22   2          0.06         -0.62         1.63 o                         
  -7  22   2         12.90         10.82         1.78 o                         
  -6  22   2          0.74          0.16         1.74 o                         
  -5  22   2          7.50          8.67         1.76 o                         
  -4  22   2         15.01         17.57         1.88 o                         
  -3  22   2          7.79          6.91         1.26 o                         
  -2  22   2         29.45         29.93         1.91 o                         
  -1  22   2          0.77         -0.12         1.32 o                         
   0  22   2          7.77          4.63         1.33 o                         
   1  22   2         38.08         37.39         1.83 o                         
   2  22   2          0.48         -0.54         1.33 o                         
   3  22   2         13.84         14.97         1.63 o                         
   4  22   2          3.68          4.98         1.51 o                         
   5  22   2          0.17         -0.66         1.25 o                         
   6  22   2          1.34          1.05         1.32 o                         
   7  22   2          0.77          1.84         1.39 o                         
   8  22   2         38.24         39.12         1.89 o                         
   9  22   2          0.17         -1.46         1.46 o                         
  10  22   2          1.36          0.73         1.42 o                         
  11  22   2         10.61          8.63         1.29 o                         
  12  22   2          0.58          0.95         1.44 o                         
  13  22   2          0.79          0.61         1.54 o                         
  14  22   2          2.48          1.36         3.04 o                         
  -8  23   2          1.57          1.68         1.82 o                         
  -7  23   2          3.26          0.73         1.78 o                         
  -6  23   2          7.78          5.16         1.73 o                         
  -5  23   2         14.17         13.49         1.84 o                         
  -4  23   2          1.39          1.17         1.53 o                         
  -3  23   2          0.01         -0.36         1.22 o                         
  -2  23   2          0.16         -0.35         1.42 o                         
  -1  23   2         15.33         15.71         1.65 o                         
   0  23   2          0.03         -0.77         1.32 o                         
   1  23   2          8.61          7.85         1.38 o                         
   2  23   2         10.11         11.62         1.59 o                         
   3  23   2         25.69         27.73         1.78 o                         
   4  23   2         55.37         56.22         2.37 o                         
   5  23   2          1.14          1.45         1.40 o                         
   6  23   2          0.52          0.42         1.33 o                         
   7  23   2         10.29          9.32         1.46 o                         
   8  23   2          0.48         -0.58         1.26 o                         
   9  23   2          0.17         -0.17         1.33 o                         
  10  23   2          7.70          5.90         1.44 o                         
  11  23   2         17.12         18.23         1.55 o                         
  12  23   2         14.77         13.69         1.66 o                         
  -7  24   2          1.27          0.43         2.29 o                         
  -6  24   2          2.66          3.94         1.49 o                         
  -5  24   2          2.45          1.91         1.73 o                         
  -4  24   2          6.30          6.20         2.20 o                         
  -3  24   2          1.34          1.60         1.87 o                         
  -2  24   2          0.26         -0.30         1.40 o                         
  -1  24   2         10.93         10.07         1.47 o                         
   0  24   2          9.92         12.57         1.71 o                         
   1  24   2          5.42          6.69         1.62 o                         
   2  24   2          0.16          0.77         1.43 o                         
   3  24   2          3.62          3.74         1.49 o                         
   4  24   2          0.83          0.05         1.56 o                         
   5  24   2          0.19          0.31         1.61 o                         
   6  24   2          3.32          3.83         1.35 o                         
   7  24   2          4.64          5.06         1.49 o                         
   8  24   2          3.29          2.61         1.37 o                         
   9  24   2          0.12         -0.62         1.27 o                         
  10  24   2          0.06          0.16         1.34 o                         
  11  24   2          0.29         -0.18         1.38 o                         
  -5  25   2          2.18          3.15         2.95 o                         
  -4  25   2          4.02          1.32         2.02 o                         
  -3  25   2          4.74          4.68         2.08 o                         
  -2  25   2         13.09         11.93         1.91 o                         
  -1  25   2         13.83         14.83         1.67 o                         
   0  25   2         13.66          9.85         1.78 o                         
   1  25   2         10.73          9.79         2.02 o                         
   2  25   2          0.45         -1.36         1.61 o                         
   3  25   2          3.17          0.68         1.44 o                         
   4  25   2          5.41          4.98         1.64 o                         
   5  25   2          4.17          4.33         1.54 o                         
   6  25   2         10.22         11.85         1.47 o                         
   7  25   2          3.82          1.93         1.48 o                         
   8  25   2          6.24          7.07         1.55 o                         
   9  25   2          1.79          1.13         1.36 o                         
  -2  26   2          0.00         -2.79         2.92 o                         
  -1  26   2          1.31          2.16         2.45 o                         
   0  26   2          3.98          5.57         1.51 o                         
   1  26   2          1.70          2.99         1.53 o                         
   2  26   2          6.26          4.39         1.54 o                         
   3  26   2          0.06          0.18         1.53 o                         
   4  26   2          0.27          1.33         1.53 o                         
   5  26   2          1.31          0.62         1.77 o                         
   6  26   2          1.51          0.50         1.38 o                         
   7  26   2          0.23          2.45         3.63 o                         
  -5 -26   3          0.41          1.34         1.48 o                         
  -4 -26   3          1.69          1.49         1.45 o                         
  -3 -26   3          0.05          0.94         1.48 o                         
  -2 -26   3          1.45          3.02         1.49 o                         
  -1 -26   3         10.35          9.42         1.52 o                         
   0 -26   3          0.38          0.25         3.12 o                         
   1 -26   3          0.67          1.00         3.07 o                         
  -8 -25   3          1.92          0.73         1.38 o                         
  -7 -25   3          0.84          1.16         1.56 o                         
  -6 -25   3          0.90          2.55         1.68 o                         
  -5 -25   3          4.05          1.47         1.41 o                         
  -4 -25   3          2.08          1.32         1.44 o                         
  -3 -25   3          3.33          1.63         1.54 o                         
  -2 -25   3         17.19         16.27         1.86 o                         
  -1 -25   3          0.02          2.48         1.63 o                         
   0 -25   3          0.58          1.13         1.45 o                         
   1 -25   3          9.99         11.02         1.95 o                         
   2 -25   3          2.83          4.27         3.40 o                         
   3 -25   3          2.50          3.02         2.59 o                         
   4 -25   3          0.08         -1.59         2.54 o                         
   5 -25   3         11.70         12.71         3.33 o                         
 -10 -24   3          0.46          0.83         1.31 o                         
  -9 -24   3          0.54         -0.37         1.42 o                         
  -8 -24   3          0.08          0.55         1.59 o                         
  -7 -24   3          0.77          0.86         1.66 o                         
  -6 -24   3          4.07          1.04         1.93 o                         
  -5 -24   3          1.50          1.98         1.47 o                         
  -4 -24   3         18.95         20.98         1.75 o                         
  -3 -24   3          1.76          1.75         1.51 o                         
  -2 -24   3          0.04         -1.37         1.37 o                         
  -1 -24   3          0.03          0.33         1.31 o                         
   0 -24   3          1.69          2.24         1.38 o                         
   1 -24   3          0.32          1.43         1.63 o                         
   2 -24   3         15.79         16.21         2.85 o                         
   3 -24   3          3.31          1.70         1.85 o                         
   4 -24   3          5.70          4.23         2.18 o                         
   5 -24   3          2.23          5.01         2.08 o                         
   6 -24   3          0.04         -1.79         2.08 o                         
   7 -24   3          0.12         -2.55         2.80 o                         
 -12 -23   3         14.52         15.15         1.51 o                         
 -11 -23   3          0.09          0.79         1.36 o                         
 -10 -23   3          0.10         -0.63         1.42 o                         
  -9 -23   3          1.27          1.88         1.47 o                         
  -8 -23   3         11.35         14.14         1.96 o                         
  -7 -23   3          7.60          5.84         1.71 o                         
  -6 -23   3          5.92          2.81         2.19 o                         
  -5 -23   3         21.37         21.79         2.68 o                         
  -4 -23   3         36.65         35.06         1.84 o                         
  -3 -23   3          2.15          3.03         1.37 o                         
  -2 -23   3          1.07         -0.03         1.26 o                         
  -1 -23   3          3.87          3.61         1.33 o                         
   0 -23   3          1.05          1.15         1.33 o                         
   1 -23   3         21.00         22.05         1.52 o                         
   2 -23   3          8.59          4.78         1.70 o                         
   3 -23   3          2.90          4.07         1.63 o                         
   4 -23   3          1.92          2.67         2.16 o                         
   5 -23   3          8.59         10.35         2.37 o                         
   6 -23   3          0.02         -0.59         2.26 o                         
   7 -23   3          1.56         -0.68         2.88 o                         
   8 -23   3          5.71          4.27         2.39 o                         
 -13 -22   3          4.02          3.11         1.30 o                         
 -12 -22   3          0.05         -0.30         1.27 o                         
 -11 -22   3          7.83         10.50         1.43 o                         
 -10 -22   3          0.19          1.78         1.43 o                         
  -9 -22   3         47.29         46.81         1.98 o                         
  -8 -22   3          1.92          2.16         1.39 o                         
  -7 -22   3         17.23         20.02         1.75 o                         
  -6 -22   3          0.37          0.39         1.44 o                         
  -5 -22   3          4.27          2.44         1.71 o                         
  -4 -22   3          0.00          0.48         1.48 o                         
  -3 -22   3         19.50         22.99         1.58 o                         
  -2 -22   3          0.99          1.75         1.27 o                         
  -1 -22   3          3.99          2.61         1.25 o                         
   0 -22   3          0.88          2.32         1.32 o                         
   1 -22   3         15.83         18.24         1.47 o                         
   2 -22   3          0.08          0.59         1.27 o                         
   3 -22   3          0.28          0.97         1.49 o                         
   4 -22   3          0.17         -1.83         1.83 o                         
   5 -22   3          3.08          5.37         2.32 o                         
   6 -22   3         10.10         13.15         1.89 o                         
   7 -22   3         19.37         20.01         1.99 o                         
   8 -22   3          0.20          0.02         1.51 o                         
   9 -22   3          7.23          5.73         1.53 o                         
  10 -22   3          6.71          5.56         1.75 o                         
 -14 -21   3         24.27         26.44         1.76 o                         
 -13 -21   3         36.85         37.28         1.75 o                         
 -12 -21   3          0.35          1.82         1.31 o                         
 -11 -21   3          7.77          8.09         1.65 o                         
 -10 -21   3         13.34         12.80         1.53 o                         
  -9 -21   3          6.09          2.69         1.47 o                         
  -8 -21   3          5.36          4.80         1.32 o                         
  -7 -21   3         17.46         16.94         1.38 o                         
  -6 -21   3         13.60         15.31         1.55 o                         
  -5 -21   3          0.51         -0.11         1.42 o                         
  -4 -21   3          6.07          2.68         1.27 o                         
  -3 -21   3          0.21         -0.76         1.10 o                         
  -2 -21   3         10.13         11.14         1.37 o                         
  -1 -21   3         14.70         14.46         1.42 o                         
   0 -21   3         48.90         51.72         2.03 o                         
   1 -21   3          0.01         -1.07         1.28 o                         
   2 -21   3          3.85          4.32         1.30 o                         
   3 -21   3         22.11         20.24         1.48 o                         
   4 -21   3          0.18         -1.17         1.27 o                         
   5 -21   3          4.57          3.76         1.57 o                         
   6 -21   3         26.91         24.13         1.70 o                         
   7 -21   3          4.62          4.54         1.47 o                         
   8 -21   3         18.31         17.83         1.89 o                         
   9 -21   3          0.03         -1.58         1.58 o                         
  10 -21   3          0.86          1.57         1.46 o                         
  11 -21   3          0.45          4.08         1.44 o                         
 -15 -20   3         10.43         13.24         2.07 o                         
 -14 -20   3         33.43         39.45         2.22 o                         
 -13 -20   3          0.43          0.06         1.31 o                         
 -12 -20   3         25.25         26.11         1.54 o                         
 -11 -20   3         32.13         34.57         1.77 o                         
 -10 -20   3         31.44         28.54         1.84 o                         
  -9 -20   3          8.81          8.53         1.28 o                         
  -8 -20   3          0.34         -0.88         1.20 o                         
  -7 -20   3          0.72          0.91         1.20 o                         
  -6 -20   3          0.01          0.39         1.16 o                         
  -5 -20   3         17.41         20.46         1.51 o                         
  -4 -20   3         15.31         16.94         1.34 o                         
  -3 -20   3          0.98          0.02         1.08 o                         
  -2 -20   3          4.43          5.44         1.06 o                         
  -1 -20   3          2.79          3.47         1.03 o                         
   0 -20   3          7.89          5.81         1.09 o                         
   1 -20   3          1.82          1.50         1.24 o                         
   2 -20   3          0.00          1.70         1.24 o                         
   3 -20   3          0.05         -0.52         1.11 o                         
   4 -20   3         43.24         43.66         1.46 o                         
   5 -20   3         95.70         99.23         2.57 o                         
   6 -20   3         37.30         35.68         1.73 o                         
   7 -20   3          0.15          0.49         1.73 o                         
   8 -20   3          8.55          8.88         1.82 o                         
   9 -20   3          0.90          0.22         1.52 o                         
  10 -20   3          0.24          0.60         1.54 o                         
  11 -20   3          0.68         -1.01         1.48 o                         
  12 -20   3         18.24         21.48         1.66 o                         
 -16 -19   3         15.64         16.44         1.93 o                         
 -15 -19   3          2.02          2.09         1.64 o                         
 -14 -19   3          8.69         12.34         1.83 o                         
 -13 -19   3          7.13          8.21         1.37 o                         
 -12 -19   3         13.73         18.12         1.51 o                         
 -11 -19   3          4.12          2.19         1.35 o                         
 -10 -19   3         15.32         14.41         1.45 o                         
  -9 -19   3         13.53         17.96         1.37 o                         
  -8 -19   3         11.65         10.82         1.28 o                         
  -7 -19   3         38.16         40.65         1.66 o                         
  -6 -19   3          2.88          2.23         1.15 o                         
  -5 -19   3          0.01          0.86         1.12 o                         
  -4 -19   3         97.63        100.77         2.75 o                         
  -3 -19   3         15.30         15.69         1.18 o                         
  -2 -19   3          9.75          9.03         1.02 o                         
  -1 -19   3          0.02         -0.27         0.97 o                         
   0 -19   3         22.24         21.82         1.14 o                         
   1 -19   3         19.22         20.28         1.37 o                         
   2 -19   3         15.48         16.65         1.02 o                         
   3 -19   3         11.32         11.46         1.11 o                         
   4 -19   3          7.21          7.57         1.00 o                         
   5 -19   3          0.83          2.61         1.01 o                         
   6 -19   3          0.12          1.89         1.34 o                         
   7 -19   3          4.00          2.00         1.36 o                         
   8 -19   3         56.26         56.12         2.58 o                         
   9 -19   3         15.75         15.87         1.74 o                         
  10 -19   3          1.20          0.89         1.53 o                         
  11 -19   3          1.93          1.41         1.53 o                         
  12 -19   3          0.74          2.96         1.48 o                         
  13 -19   3          0.00         -1.62         1.66 o                         
 -17 -18   3         31.94         42.51         5.86 o                         
 -16 -18   3         48.65         53.95         2.87 o                         
 -15 -18   3          1.09          0.73         1.65 o                         
 -14 -18   3         27.35         24.89         1.62 o                         
 -13 -18   3          2.09          2.47         1.32 o                         
 -12 -18   3         24.83         24.72         1.69 o                         
 -11 -18   3          8.70          9.42         1.50 o                         
 -10 -18   3          7.38          5.25         1.32 o                         
  -9 -18   3          0.44         -0.29         1.29 o                         
  -8 -18   3          6.84          5.13         1.29 o                         
  -7 -18   3         39.43         44.02         1.74 o                         
  -6 -18   3          7.79          7.14         1.14 o                         
  -5 -18   3          4.15          3.98         1.10 o                         
  -4 -18   3          7.06          5.56         1.16 o                         
  -3 -18   3         17.95         18.81         1.16 o                         
  -2 -18   3         32.58         32.48         1.27 o                         
  -1 -18   3         36.75         36.08         1.30 o                         
   0 -18   3         10.91          8.81         0.96 o                         
   1 -18   3         19.93         18.18         0.97 o                         
   2 -18   3         41.11         39.15         1.17 o                         
   3 -18   3         15.85         16.04         0.92 o                         
   4 -18   3          0.43          0.59         0.92 o                         
   5 -18   3         10.31         10.98         0.99 o                         
   6 -18   3          3.54          3.43         1.07 o                         
   7 -18   3         44.51         43.77         1.95 o                         
   8 -18   3         25.15         27.72         1.91 o                         
   9 -18   3          2.47          2.78         1.65 o                         
  10 -18   3          0.03          2.22         1.59 o                         
  11 -18   3         10.17          9.02         1.65 o                         
  12 -18   3          5.74          3.69         1.80 o                         
  13 -18   3         10.64         10.13         1.77 o                         
  14 -18   3          2.84          0.49         1.44 o                         
 -17 -17   3         42.79         45.12         2.32 o                         
 -16 -17   3          2.13          1.57         1.69 o                         
 -15 -17   3          0.53         -0.71         1.69 o                         
 -14 -17   3         26.82         28.49         1.67 o                         
 -13 -17   3          0.58          1.70         1.21 o                         
 -12 -17   3          7.30          6.29         1.48 o                         
 -11 -17   3         12.86          9.48         1.40 o                         
 -10 -17   3         19.88         18.66         1.20 o                         
  -9 -17   3         72.61         73.32         2.03 o                         
  -8 -17   3         79.01         82.62         2.10 o                         
  -7 -17   3         33.76         34.05         1.34 o                         
  -6 -17   3          4.64          3.15         0.86 o                         
  -5 -17   3          5.10          5.19         0.82 o                         
  -4 -17   3          2.60          2.96         1.34 o                         
  -3 -17   3         35.78         34.76         1.86 o                         
  -2 -17   3        152.78        154.88         3.31 o                         
  -1 -17   3          0.27          0.86         0.88 o                         
   0 -17   3         12.61         10.28         0.86 o                         
   1 -17   3          7.86          5.75         0.74 o                         
   2 -17   3         37.45         36.52         1.13 o                         
   3 -17   3         25.74         24.63         0.97 o                         
   4 -17   3         43.82         43.78         1.27 o                         
   5 -17   3         70.88         72.64         1.87 o                         
   6 -17   3         42.06         46.55         1.56 o                         
   7 -17   3          5.19          4.58         1.28 o                         
   8 -17   3        109.00        114.57         4.39 o                         
   9 -17   3          6.70          6.06         1.49 o                         
  10 -17   3         24.15         24.57         1.86 o                         
  11 -17   3          3.06          1.14         1.80 o                         
  12 -17   3          1.83          1.56         1.80 o                         
  13 -17   3         26.03         30.97         1.94 o                         
  14 -17   3          0.05         -1.49         1.49 o                         
  15 -17   3          0.13          0.33         1.57 o                         
 -18 -16   3         17.14         18.50         1.96 o                         
 -17 -16   3          5.69          4.17         1.54 o                         
 -16 -16   3          1.91          1.45         1.44 o                         
 -15 -16   3          0.47         -0.29         1.61 o                         
 -14 -16   3         12.81         11.23         1.36 o                         
 -13 -16   3         14.55         15.38         1.26 o                         
 -12 -16   3          1.08          1.13         1.07 o                         
 -11 -16   3          0.59         -0.08         1.05 o                         
 -10 -16   3         45.26         46.45         1.57 o                         
  -9 -16   3          3.63          3.79         0.95 o                         
  -8 -16   3        170.30        185.77         3.69 o                         
  -7 -16   3        124.27        127.84         3.33 o                         
  -6 -16   3          8.68          6.70         0.87 o                         
  -5 -16   3          4.90          3.95         0.82 o                         
  -4 -16   3          1.17          0.75         0.82 o                         
  -3 -16   3        260.57        251.07         5.14 o                         
  -2 -16   3        142.79        140.14         2.77 o                         
  -1 -16   3         16.98         15.58         1.09 o                         
   0 -16   3         49.13         47.19         1.16 o                         
   1 -16   3          3.26          1.45         0.68 o                         
   2 -16   3          4.39          4.86         0.70 o                         
   3 -16   3          0.20          0.33         0.78 o                         
   4 -16   3          6.11          4.25         0.68 o                         
   5 -16   3          2.95          2.18         0.70 o                         
   6 -16   3         10.96         11.76         0.92 o                         
   7 -16   3          3.41          4.21         1.02 o                         
   8 -16   3          4.84          4.89         1.07 o                         
   9 -16   3        152.27        158.59         3.45 o                         
  10 -16   3          4.14          3.75         1.36 o                         
  11 -16   3          1.47         -0.11         1.81 o                         
  12 -16   3          1.01          0.88         1.79 o                         
  13 -16   3          9.19          7.20         1.60 o                         
  14 -16   3          7.54          9.39         1.60 o                         
  15 -16   3         10.46          9.72         1.91 o                         
  16 -16   3          0.04         -0.10         2.31 o                         
 -18 -15   3          1.94          1.43         1.39 o                         
 -17 -15   3         21.08         23.18         1.66 o                         
 -16 -15   3          1.89          1.23         1.47 o                         
 -15 -15   3          0.40          0.11         1.26 o                         
 -14 -15   3          5.57          6.05         1.24 o                         
 -13 -15   3          3.31          0.02         1.36 o                         
 -12 -15   3         23.42         25.98         1.45 o                         
 -11 -15   3          9.50          9.16         1.25 o                         
 -10 -15   3          2.81          2.05         1.12 o                         
  -9 -15   3         52.59         48.67         1.62 o                         
  -8 -15   3        101.62         99.84         2.30 o                         
  -7 -15   3        207.58        215.83         3.93 o                         
  -6 -15   3        284.12        287.56         5.04 o                         
  -5 -15   3        361.96        356.41         6.06 o                         
  -4 -15   3          0.73         -0.08         0.73 o                         
  -3 -15   3        155.96        154.29         3.90 o                         
  -2 -15   3         26.95         24.51         0.99 o                         
  -1 -15   3          0.12         -0.62         0.64 o                         
   0 -15   3         39.91         39.90         1.35 o                         
   1 -15   3         23.42         21.76         0.83 o                         
   2 -15   3        363.71        379.23         5.59 o                         
   3 -15   3        114.72        116.73         2.28 o                         
   4 -15   3          3.61          3.21         0.68 o                         
   5 -15   3          4.75          3.22         0.68 o                         
   6 -15   3         48.66         47.39         1.17 o                         
   7 -15   3         46.28         43.61         1.33 o                         
   8 -15   3        199.72        199.14         4.08 o                         
   9 -15   3         15.33         13.28         1.15 o                         
  10 -15   3         28.42         29.43         1.44 o                         
  11 -15   3         39.28         38.64         1.68 o                         
  12 -15   3          0.23         -1.19         1.19 o                         
  13 -15   3          3.06          2.21         1.22 o                         
  14 -15   3          6.92          6.27         1.41 o                         
  15 -15   3          0.07          1.10         1.55 o                         
  16 -15   3          0.15          0.79         1.51 o                         
 -19 -14   3          0.09          0.90         1.41 o                         
 -18 -14   3         41.60         39.58         2.26 o                         
 -17 -14   3          5.99          5.11         1.36 o                         
 -16 -14   3          3.96          2.05         1.49 o                         
 -15 -14   3          6.65          6.47         1.61 o                         
 -14 -14   3         12.60         14.41         1.41 o                         
 -13 -14   3         47.44         48.35         2.33 o                         
 -12 -14   3         86.96         84.96         2.70 o                         
 -11 -14   3         14.46         13.93         1.24 o                         
 -10 -14   3          0.05          0.13         1.12 o                         
  -9 -14   3         70.85         73.42         2.20 o                         
  -8 -14   3         29.03         31.72         1.42 o                         
  -7 -14   3        170.33        172.55         3.24 o                         
  -6 -14   3          0.01         -0.57         0.76 o                         
  -5 -14   3         83.66         78.42         1.73 o                         
  -4 -14   3        164.90        155.44         2.89 o                         
  -3 -14   3         18.85         16.26         0.92 o                         
  -2 -14   3        198.47        199.80         3.92 o                         
  -1 -14   3         21.95         21.60         0.84 o                         
   0 -14   3          2.55          1.67         0.53 o                         
   1 -14   3         15.24         16.41         0.74 o                         
   2 -14   3          0.01          0.00         0.62 o                         
   3 -14   3         91.54         91.07         1.78 o                         
   4 -14   3         21.35         21.38         1.03 o                         
   5 -14   3         54.09         50.16         1.29 o                         
   6 -14   3          0.75          1.10         0.65 o                         
   7 -14   3          4.26          5.31         0.73 o                         
   8 -14   3         20.61         23.12         1.47 o                         
   9 -14   3         80.39         89.02         2.36 o                         
  10 -14   3         42.49         43.32         1.71 o                         
  11 -14   3          0.16          0.50         1.16 o                         
  12 -14   3         13.61         12.31         1.27 o                         
  13 -14   3          5.73          9.31         1.27 o                         
  14 -14   3          3.29          3.37         1.25 o                         
  15 -14   3          0.60          1.94         1.21 o                         
  16 -14   3          9.58          9.55         1.44 o                         
  17 -14   3          8.76          9.52         2.46 o                         
 -19 -13   3         11.21          7.19         1.79 o                         
 -18 -13   3          0.00         -0.68         1.33 o                         
 -17 -13   3         21.34         19.12         1.52 o                         
 -16 -13   3          0.38          0.03         1.41 o                         
 -15 -13   3          1.64          1.46         1.40 o                         
 -14 -13   3         29.88         31.60         1.59 o                         
 -13 -13   3         74.90         73.48         2.29 o                         
 -12 -13   3          1.61          1.75         1.05 o                         
 -11 -13   3        147.65        159.24         3.66 o                         
 -10 -13   3        104.09        104.51         2.66 o                         
  -9 -13   3          0.63          0.92         1.05 o                         
  -8 -13   3          0.55          0.44         0.90 o                         
  -7 -13   3        350.56        350.39         5.77 o                         
  -6 -13   3          4.71          3.72         0.67 o                         
  -5 -13   3         72.33         72.28         1.87 o                         
  -4 -13   3         56.42         52.68         1.16 o                         
  -3 -13   3        159.68        154.65         2.78 o                         
  -2 -13   3          4.73          4.59         0.59 o                         
  -1 -13   3        107.28        101.24         1.88 o                         
   0 -13   3        463.22        470.89         6.49 o                         
   1 -13   3          2.57          2.34         0.55 o                         
   2 -13   3          6.34          6.31         0.56 o                         
   3 -13   3        130.18        128.61         2.36 o                         
   4 -13   3          0.52          1.01         0.60 o                         
   5 -13   3         20.44         19.70         1.01 o                         
   6 -13   3        628.48        632.32         9.51 o                         
   7 -13   3         11.26          9.87         0.74 o                         
   8 -13   3         61.20         59.38         1.60 o                         
   9 -13   3         13.29         12.67         1.11 o                         
  10 -13   3         43.07         43.01         1.73 o                         
  11 -13   3         35.16         33.46         1.30 o                         
  12 -13   3          1.41          1.76         1.06 o                         
  13 -13   3          2.61          3.43         1.11 o                         
  14 -13   3          1.29          0.88         1.19 o                         
  15 -13   3         63.40         66.69         2.15 o                         
  16 -13   3          0.01          2.32         1.28 o                         
  17 -13   3          0.39          0.00         1.60 o                         
  18 -13   3          0.00          6.71         4.61 o                         
 -20 -12   3          1.09         -0.61         3.75 o                         
 -19 -12   3          0.07         -0.07         1.32 o
[truncated: 2,295,865 more chars]
