# Supplementary material for: Good data with ‘bad’ reflections: the employment of non-spherical scattering factors in the redetermination of the structure of O-ethyl N-phenyl­carbamate
Source: Acta Crystallogr C Struct Chem. 2025 Jul 10;81(Pt 8):455–61. doi: 10.1107/S2053229625005959 (PMC12322929; doi:10.1107/S2053229625005959)
Supplement: Supplementary file 3 [file c-81-00455-2_NoSpherA2sup4.hkl]

data_2_NoSpherA2                                                                
_computing_structure_refinement   'olex2.refine 1.5 (Bourhis et al., 2015)'     
_shelx_refln_list_code            4                                             
loop_                                                                           
  _space_group_symop_id                                                         
  _space_group_symop_operation_xyz                                              
  1  x,y,z                                                                      
  2  -x,-y,-z                                                                   
                                                                                
_space_group_crystal_system       triclinic                                     
_space_group_IT_number            2                                             
_space_group_name_H-M_alt         'P -1'                                        
_space_group_name_Hall            '-P 1'                                        
_symmetry_space_group_name_H-M    'P -1'                                        
_symmetry_space_group_name_Hall   '-P 1'                                        
_symmetry_Int_Tables_number       2                                             
_cell_length_a                    9.6661(2)                                     
_cell_length_b                    11.7465(3)                                    
_cell_length_c                    12.1224(2)                                    
_cell_angle_alpha                 88.8230(18)                                   
_cell_angle_beta                  84.8866(16)                                   
_cell_angle_gamma                 84.2903(18)                                   
_cell_volume                      1364.03(5)                                    
loop_                                                                           
  _refln_index_h                                                                
  _refln_index_k                                                                
  _refln_index_l                                                                
  _refln_F_squared_calc                                                         
  _refln_F_squared_meas                                                         
  _refln_F_squared_sigma                                                        
  _refln_F_squared_weight                                                       
  _refln_observed_status                                                        
-21 -9 1 0.338 -1.475 1.507 112.076 o                                           
-21 -8 1 21.582 21.208 1.975 55.159 o                                           
-21 -8 2 7.006 6.992 1.880 67.730 o                                             
-21 -8 3 1.669 1.291 2.341 46.144 o                                             
-21 -7 1 8.321 6.219 1.669 83.912 o                                             
-21 -7 2 7.773 9.036 1.698 80.773 o                                             
-21 -7 3 1.095 0.271 1.625 95.673 o                                             
-21 -7 4 3.569 6.503 4.250 14.015 o                                             
-21 -6 1 9.932 10.158 1.502 98.368 o                                            
-21 -6 2 0.998 1.001 1.611 97.165 o                                             
-21 -6 3 1.030 1.803 1.645 92.869 o                                             
-21 -6 4 2.928 2.390 2.117 55.808 o                                             
-21 -5 1 22.267 24.551 2.043 51.552 o                                           
-21 -5 2 2.703 0.116 1.636 93.259 o                                             
-21 -5 3 25.165 22.945 1.681 69.877 o                                           
-21 -5 4 2.051 0.589 1.381 130.249 o                                            
-21 -5 5 4.432 5.423 1.758 78.535 o                                             
-21 -4 1 2.418 2.085 1.385 127.830 o                                            
-21 -4 2 0.749 0.967 1.331 141.876 o                                            
-21 -4 3 4.598 2.296 1.450 114.467 o                                            
-21 -4 4 2.708 3.078 1.420 120.903 o                                            
-21 -4 5 32.805 33.623 1.908 53.607 o                                           
-21 -3 1 0.796 -0.558 1.372 134.380 o                                           
-21 -3 2 4.650 2.600 1.367 127.442 o                                            
-21 -3 3 11.347 9.795 1.393 110.628 o                                           
-21 -3 4 0.035 -1.496 1.496 114.055 o                                           
-21 -3 5 9.633 11.956 1.547 92.978 o                                            
-21 -2 1 0.739 -0.741 1.350 138.925 o                                           
-21 -2 2 10.625 9.544 1.405 109.998 o                                           
-21 -2 3 6.290 5.079 1.357 125.055 o                                            
-21 -2 4 26.415 25.202 1.806 61.651 o                                           
-21 -2 5 5.552 3.623 2.295 46.980 o                                             
-21 -1 1 0.558 -0.199 1.352 138.776 o                                           
-21 -1 2 3.208 3.282 1.338 134.438 o                                            
-21 -1 3 5.950 6.458 1.501 103.811 o                                            
-21 -1 4 32.165 31.894 1.870 55.717 o                                           
-21 -1 5 9.720 15.554 2.580 36.200 o                                            
-21 0 1 7.990 8.913 1.563 93.735 o                                              
-21 0 2 11.484 10.912 1.605 86.305 o                                            
-21 0 3 0.314 -0.556 1.382 133.301 o                                            
-21 0 4 0.140 -0.606 1.447 121.787 o                                            
-21 0 5 0.667 0.941 2.470 41.694 o                                              
-21 1 1 1.342 -0.003 1.500 111.982 o                                            
-21 1 2 6.306 5.919 1.712 81.292 o                                              
-21 1 3 55.179 59.658 2.135 39.421 o                                            
-21 1 4 3.148 2.709 1.816 75.078 o                                              
-21 2 1 0.232 -1.539 1.539 107.622 o                                            
-21 2 2 17.131 15.749 1.631 79.211 o                                            
-21 2 3 6.894 5.807 1.589 92.959 o                                              
-21 2 4 0.202 -1.285 3.993 16.013 o                                             
-21 3 1 0.615 -1.530 1.530 108.442 o                                            
-21 3 2 0.680 1.714 1.567 102.529 o                                             
-21 4 1 9.339 7.343 1.642 85.417 o                                              
-20 -12 1 2.314 0.975 3.044 27.371 o                                            
-20 -12 2 1.816 5.388 2.911 29.785 o                                            
-20 -12 3 1.502 -0.612 3.750 18.113 o                                           
-20 -11 1 0.083 -1.301 1.625 96.581 o                                           
-20 -11 2 13.689 9.722 1.935 61.322 o                                           
-20 -11 3 12.710 9.931 1.820 68.777 o                                           
-20 -11 4 27.715 30.488 2.931 26.703 o                                          
-20 -10 1 9.200 6.773 1.997 59.775 o                                            
-20 -10 2 7.595 4.628 1.890 67.288 o                                            
-20 -10 3 68.667 67.271 2.712 26.418 o                                          
-20 -10 4 67.071 70.692 2.907 23.725 o                                          
-20 -10 5 16.195 18.184 1.874 62.559 o                                          
-20 -9 1 1.104 1.756 1.936 67.351 o                                             
-20 -9 2 2.833 1.354 1.895 69.576 o                                             
-20 -9 3 2.970 1.493 1.996 62.751 o                                             
-20 -9 4 3.963 2.202 1.485 110.101 o                                            
-20 -9 5 4.855 4.864 1.456 111.820 o                                            
-20 -9 6 0.058 0.525 1.716 86.554 o                                             
-20 -8 1 4.290 4.471 1.823 73.576 o                                             
-20 -8 2 26.538 30.046 2.022 50.800 o                                           
-20 -8 3 51.216 53.630 2.583 30.274 o                                           
-20 -8 4 1.411 0.720 1.612 96.760 o                                             
-20 -8 5 1.487 0.913 1.773 80.080 o                                             
-20 -8 6 0.036 -1.145 2.160 54.735 o                                            
-20 -8 7 6.041 8.699 2.153 52.432 o                                             
-20 -7 1 0.518 0.003 1.609 98.145 o                                             
-20 -7 2 107.870 114.413 4.764 9.664 o                                          
-20 -7 3 64.405 67.895 3.690 16.124 o                                           
-20 -7 4 23.584 26.491 2.871 28.136 o                                           
-20 -7 5 3.510 1.020 1.945 65.947 o                                             
-20 -7 6 46.379 47.240 3.661 17.045 o                                           
-20 -7 7 50.006 48.877 2.823 26.451 o                                           
-20 -7 8 3.333 1.947 2.835 31.394 o                                             
-20 -6 1 0.983 1.808 1.490 112.860 o                                            
-20 -6 2 6.227 3.832 2.233 49.383 o                                             
-20 -6 3 6.799 4.452 1.948 63.850 o                                             
-20 -6 4 5.856 3.921 1.815 73.561 o                                             
-20 -6 5 6.863 4.785 1.648 87.334 o                                             
-20 -6 6 2.644 0.339 1.923 67.911 o                                             
-20 -6 7 0.367 0.264 1.887 71.476 o                                             
-20 -6 8 1.262 0.464 1.873 72.112 o                                             
-20 -5 1 40.195 41.718 2.233 40.105 o                                           
-20 -5 2 42.235 41.639 3.668 17.166 o                                           
-20 -5 3 10.023 8.757 1.476 101.936 o                                           
-20 -5 4 5.380 2.688 1.427 116.718 o                                            
-20 -5 5 4.231 2.912 1.585 96.648 o                                             
-20 -5 6 30.140 30.162 2.101 46.969 o                                           
-20 -5 7 0.174 -1.748 1.748 83.451 o                                            
-20 -5 8 13.364 11.330 2.872 29.433 o                                           
-20 -4 1 34.815 36.539 2.461 35.182 o                                           
-20 -4 2 68.121 66.957 2.539 29.202 o                                           
-20 -4 3 21.274 22.071 1.750 67.303 o                                           
-20 -4 4 2.905 2.187 1.471 113.297 o                                            
-20 -4 5 50.964 46.820 2.101 41.884 o                                           
-20 -4 6 52.570 50.822 2.699 28.221 o                                           
-20 -4 7 5.762 4.513 1.502 104.802 o                                            
-20 -4 8 5.352 5.335 1.735 79.982 o                                             
-20 -3 1 8.533 5.489 1.520 99.571 o                                             
-20 -3 2 3.562 2.387 1.728 82.532 o                                             
-20 -3 3 7.054 6.269 1.501 102.881 o                                            
-20 -3 4 5.742 5.000 1.500 104.813 o                                            
-20 -3 5 19.858 21.042 1.867 61.180 o                                           
-20 -3 6 3.494 3.122 1.378 126.872 o                                            
-20 -3 7 1.149 -0.270 1.664 91.403 o                                            
-20 -3 8 2.716 2.911 1.870 71.113 o                                             
-20 -3 9 0.157 0.773 4.428 13.016 o                                             
-20 -2 1 26.034 28.002 1.794 61.943 o                                           
-20 -2 2 21.563 19.519 1.620 76.613 o                                           
-20 -2 3 1.753 1.965 1.416 123.541 o                                            
-20 -2 4 10.442 9.475 1.456 103.674 o                                           
-20 -2 5 28.162 27.336 1.701 66.528 o                                           
-20 -2 6 3.856 3.195 1.536 102.835 o                                            
-20 -2 7 0.191 0.761 1.513 110.989 o                                            
-20 -2 8 0.794 0.833 1.642 93.789 o                                             
-20 -2 9 0.242 1.243 2.098 57.771 o                                             
-20 -1 1 81.260 79.652 2.498 28.453 o                                           
-20 -1 2 1.672 -0.019 1.349 137.504 o                                           
-20 -1 3 4.247 4.221 1.336 132.473 o                                            
-20 -1 4 37.489 40.800 2.108 44.384 o                                           
-20 -1 5 44.658 44.125 2.284 37.967 o                                           
-20 -1 6 0.484 -1.658 1.658 92.479 o                                            
-20 -1 7 2.445 -0.984 1.422 122.997 o                                           
-20 -1 8 1.093 1.420 1.506 110.583 o                                            
-20 0 1 2.109 1.430 1.411 124.330 o                                             
-20 0 2 9.765 8.224 1.522 97.147 o                                              
-20 0 3 3.428 2.011 1.445 116.664 o                                             
-20 0 4 18.178 21.694 1.856 62.274 o                                            
-20 0 5 3.749 3.048 1.403 122.282 o                                             
-20 0 6 0.016 -0.821 1.404 129.553 o                                            
-20 0 7 1.009 -1.168 1.379 132.778 o                                            
-20 0 8 3.850 3.124 1.661 88.637 o                                              
-20 1 1 18.094 18.116 1.950 57.820 o                                            
-20 1 2 2.312 1.691 1.439 119.195 o                                             
-20 1 3 5.264 3.601 1.311 135.932 o                                             
-20 1 4 1.216 -0.832 1.402 128.037 o                                            
-20 1 5 0.243 -0.384 1.372 135.364 o                                            
-20 1 6 8.077 3.561 1.541 98.293 o                                              
-20 1 7 0.002 1.121 1.444 121.788 o                                             
-20 1 8 0.439 0.675 2.062 59.839 o                                              
-20 2 1 2.908 1.511 1.295 145.170 o                                             
-20 2 2 3.557 0.974 1.326 138.056 o                                             
-20 2 3 33.936 34.927 1.684 63.885 o                                            
-20 2 4 41.636 41.470 1.769 56.267 o                                            
-20 2 5 15.956 13.654 1.243 123.950 o                                           
-20 2 6 34.036 40.595 1.941 51.113 o                                            
-20 2 7 0.451 -0.003 1.651 93.374 o                                             
-20 2 8 63.805 62.095 6.755 5.346 o                                             
-20 3 1 12.161 8.846 1.486 98.824 o                                             
-20 3 2 23.290 24.967 1.698 69.171 o                                            
-20 3 3 2.209 0.613 1.272 152.513 o                                             
-20 3 4 4.387 5.344 1.255 147.140 o                                             
-20 3 5 7.960 8.825 1.238 140.931 o                                             
-20 3 6 1.218 0.941 1.493 112.607 o                                             
-20 3 7 15.413 14.712 2.244 46.029 o                                            
-20 4 1 7.809 6.664 1.462 106.883 o                                             
-20 4 2 0.005 -0.426 1.456 120.423 o                                            
-20 4 3 4.935 3.338 1.422 117.633 o                                             
-20 4 4 2.633 0.661 1.486 112.270 o                                             
-20 4 5 16.794 18.108 1.799 66.813 o                                            
-20 4 6 0.026 -1.352 2.067 59.771 o                                             
-20 5 1 1.998 3.187 1.532 105.125 o                                             
-20 5 2 31.322 32.762 1.950 52.340 o                                            
-20 5 3 13.991 11.545 1.552 89.390 o                                            
-20 5 4 84.314 94.153 3.051 20.801 o                                            
-20 5 5 18.235 22.989 2.611 34.087 o                                            
-20 6 1 12.174 13.636 2.016 56.852 o                                            
-20 6 2 1.493 1.855 1.582 99.842 o                                              
-20 6 3 11.916 14.319 1.612 84.255 o                                            
-20 6 4 4.924 4.173 2.305 46.666 o                                              
-20 7 1 1.384 2.009 1.517 108.382 o                                             
-20 7 2 3.090 2.512 2.501 40.187 o                                              
-19 -15 1 1.313 0.684 2.064 59.412 o                                            
-19 -14 1 2.545 0.233 1.572 100.890 o                                           
-19 -14 2 1.047 2.210 1.450 118.631 o                                           
-19 -14 3 0.177 0.895 1.412 127.269 o                                           
-19 -14 4 1.344 3.072 2.396 43.996 o                                            
-19 -13 1 4.192 1.083 1.847 72.548 o                                            
-19 -13 2 37.609 37.232 2.356 37.439 o                                          
-19 -13 3 10.486 7.189 1.793 72.305 o                                           
-19 -13 4 2.497 2.367 1.264 151.925 o                                           
-19 -13 5 14.492 14.791 1.769 70.469 o                                          
-19 -12 1 0.392 -0.419 1.485 115.347 o                                          
-19 -12 2 75.740 67.931 2.283 33.200 o                                          
-19 -12 3 0.088 -0.070 1.323 145.789 o                                          
-19 -12 4 0.031 0.348 1.293 152.361 o                                           
-19 -12 5 8.616 7.132 1.407 113.220 o                                           
-19 -12 6 1.244 0.214 1.293 150.110 o                                           
-19 -12 7 2.923 5.587 4.147 14.739 o                                            
-19 -11 1 59.212 60.474 3.415 18.664 o                                          
-19 -11 2 0.890 0.945 1.404 127.552 o                                           
-19 -11 3 9.880 10.130 1.385 113.225 o                                          
-19 -11 4 15.332 13.878 1.448 98.220 o                                          
-19 -11 5 25.149 25.667 1.713 67.312 o                                          
-19 -11 6 13.169 9.137 1.601 86.129 o                                           
-19 -11 7 2.036 3.145 1.391 126.637 o                                           
-19 -11 8 1.528 -3.501 4.377 13.303 o                                           
-19 -10 1 0.897 1.775 1.768 80.633 o                                            
-19 -10 2 4.646 3.406 1.617 92.606 o                                            
-19 -10 3 0.269 -0.246 1.487 115.114 o                                          
-19 -10 4 4.686 3.181 1.583 96.461 o                                            
-19 -10 5 3.113 2.261 1.543 103.126 o                                           
-19 -10 6 0.234 0.460 1.514 110.844 o                                           
-19 -10 7 0.068 -0.346 1.359 138.082 o                                          
-19 -10 8 2.602 4.005 1.822 74.613 o                                            
-19 -9 1 46.826 44.569 2.550 31.674 o                                           
-19 -9 2 3.792 5.463 1.814 74.280 o                                             
-19 -9 3 0.862 2.236 1.924 68.182 o                                             
-19 -9 4 10.234 10.788 1.687 79.859 o                                           
-19 -9 5 0.201 -0.423 1.672 91.194 o                                            
-19 -9 6 2.026 2.858 1.672 88.864 o                                             
-19 -9 7 22.824 23.013 1.759 66.001 o                                           
-19 -9 8 2.239 0.692 1.688 87.807 o                                             
-19 -9 9 0.921 3.655 2.474 41.317 o                                             
-19 -8 1 5.389 4.024 1.578 96.055 o                                             
-19 -8 2 9.426 7.786 1.709 79.249 o                                             
-19 -8 3 10.103 16.620 2.377 42.108 o                                           
-19 -8 4 16.559 15.433 3.089 25.311 o                                           
-19 -8 5 8.303 6.341 1.677 83.158 o                                             
-19 -8 6 2.961 2.754 1.438 117.849 o                                            
-19 -8 7 24.368 22.691 2.052 50.902 o                                           
-19 -8 8 1.622 2.366 2.214 51.435 o                                             
-19 -8 9 0.010 -2.217 2.859 31.231 o                                            
-19 -8 10 3.343 4.800 2.114 55.537 o                                            
-19 -7 1 9.365 6.703 1.666 83.416 o                                             
-19 -7 2 0.236 1.261 1.880 71.829 o                                             
-19 -7 3 2.983 1.696 1.909 68.429 o                                             
-19 -7 4 0.073 0.516 1.985 64.678 o                                             
-19 -7 5 5.699 3.006 2.254 48.713 o                                             
-19 -7 6 2.342 1.492 1.926 67.543 o                                             
-19 -7 7 1.062 0.271 1.614 97.078 o                                             
-19 -7 8 17.255 17.096 1.834 64.718 o                                           
-19 -7 9 5.063 4.497 2.151 53.288 o                                             
-19 -7 10 1.194 3.714 2.123 55.784 o                                            
-19 -6 1 10.420 10.847 1.786 71.954 o                                           
-19 -6 2 6.109 5.729 1.690 83.507 o                                             
-19 -6 3 9.476 11.975 2.022 57.549 o                                            
-19 -6 4 0.167 -0.178 1.631 95.882 o                                            
-19 -6 5 0.816 1.367 1.675 89.973 o                                             
-19 -6 6 27.146 25.880 3.081 24.564 o                                           
-19 -6 7 22.915 25.336 2.712 31.296 o                                           
-19 -6 8 1.118 1.032 1.913 69.078 o                                             
-19 -6 9 0.224 -0.524 1.799 78.793 o                                            
-19 -6 10 85.871 79.953 3.693 15.492 o                                          
-19 -6 11 6.782 9.749 4.372 13.177 o                                            
-19 -5 1 13.800 14.684 1.735 73.211 o                                           
-19 -5 2 0.796 -1.164 1.682 89.656 o                                            
-19 -5 3 11.209 9.381 1.581 89.328 o                                            
-19 -5 4 6.344 4.993 1.542 99.107 o                                             
-19 -5 5 1.796 1.437 1.438 120.111 o                                            
-19 -5 6 26.919 30.838 1.958 53.294 o                                           
-19 -5 7 0.815 -0.507 1.643 93.993 o                                            
-19 -5 8 4.435 4.516 1.834 72.684 o                                             
-19 -5 9 9.470 7.726 1.732 77.331 o                                             
-19 -5 10 18.771 21.452 2.338 41.624 o                                          
-19 -5 11 17.641 16.183 2.442 39.024 o                                          
-19 -4 1 14.281 13.789 1.562 87.530 o                                           
-19 -4 2 10.977 9.186 1.559 91.799 o                                            
-19 -4 3 15.691 13.008 1.612 82.367 o                                           
-19 -4 4 32.996 30.882 1.878 55.233 o                                           
-19 -4 5 6.718 6.447 1.674 84.384 o                                             
-19 -4 6 8.831 5.926 1.438 109.392 o                                            
-19 -4 7 24.086 23.406 1.693 69.475 o                                           
-19 -4 8 2.504 1.437 1.466 114.941 o                                            
-19 -4 9 60.646 66.152 2.768 26.108 o                                           
-19 -4 10 106.642 115.365 4.363 11.225 o                                        
-19 -4 11 4.511 6.848 1.888 68.196 o                                            
-19 -3 1 14.414 15.679 1.484 94.389 o                                           
-19 -3 2 6.154 6.142 1.404 117.223 o                                            
-19 -3 3 0.333 0.582 1.375 134.005 o                                            
-19 -3 4 0.018 -0.528 1.533 108.624 o                                           
-19 -3 5 1.142 1.890 1.437 120.909 o                                            
-19 -3 6 8.000 6.263 1.506 101.290 o                                            
-19 -3 7 4.994 4.952 1.443 113.438 o                                            
-19 -3 8 0.967 1.135 1.606 97.673 o                                             
-19 -3 9 60.188 59.435 3.095 21.990 o                                           
-19 -3 10 28.014 31.871 2.391 38.068 o                                          
-19 -3 11 2.031 1.038 1.570 101.173 o                                           
-19 -2 1 11.415 8.375 1.399 110.576 o                                           
-19 -2 2 13.192 10.684 1.503 95.397 o                                           
-19 -2 3 4.736 6.253 1.536 100.616 o                                            
-19 -2 4 22.834 25.115 1.759 65.601 o                                           
-19 -2 5 0.665 0.976 1.470 116.742 o                                            
-19 -2 6 10.969 11.495 1.974 59.724 o                                           
-19 -2 7 0.693 -0.259 1.581 101.534 o                                           
-19 -2 8 8.018 9.596 1.692 80.999 o                                             
-19 -2 9 15.966 14.200 1.767 70.070 o                                           
-19 -2 10 35.043 37.150 2.816 27.929 o                                          
-19 -2 11 0.047 0.757 1.540 107.271 o                                           
-19 -1 1 21.476 23.499 1.597 77.365 o                                           
-19 -1 2 71.299 73.871 2.524 28.969 o                                           
-19 -1 3 56.719 60.902 2.427 32.493 o                                           
-19 -1 4 18.883 15.260 1.820 65.297 o                                           
-19 -1 5 0.042 0.657 1.610 98.246 o                                             
-19 -1 6 5.349 2.714 1.622 91.751 o                                             
-19 -1 7 34.200 34.172 1.969 50.713 o                                           
-19 -1 8 107.402 108.318 3.419 16.643 o                                         
-19 -1 9 114.011 121.711 4.794 9.481 o                                          
-19 -1 10 12.032 11.634 1.807 69.579 o                                          
-19 -1 11 4.746 2.724 1.544 101.302 o                                           
-19 0 1 4.870 3.172 1.464 111.611 o                                             
-19 0 2 0.958 2.549 1.726 84.303 o                                              
-19 0 3 0.206 -1.490 1.704 87.818 o                                             
-19 0 4 2.785 3.592 1.722 83.250 o                                              
-19 0 5 1.832 0.927 1.502 110.707 o                                             
-19 0 6 15.264 13.400 1.441 99.249 o                                            
-19 0 7 12.931 14.823 1.564 87.920 o                                            
-19 0 8 18.883 22.335 1.658 74.459 o                                            
-19 0 9 70.686 78.053 3.447 17.781 o                                            
-19 0 10 5.919 7.380 1.674 84.613 o                                             
-19 0 11 1.349 0.711 2.389 44.430 o                                             
-19 1 1 13.948 13.553 1.595 84.797 o                                            
-19 1 2 1.862 1.752 1.561 102.241 o                                             
-19 1 3 15.991 17.448 1.868 63.102 o                                            
-19 1 4 3.614 3.020 1.497 108.318 o                                             
-19 1 5 13.997 12.713 1.521 92.118 o                                            
-19 1 6 0.031 0.680 1.310 148.144 o                                             
-19 1 7 16.139 13.082 1.524 90.048 o                                            
-19 1 8 14.613 15.552 1.582 84.884 o                                            
-19 1 9 38.419 43.088 2.734 28.924 o                                            
-19 1 10 3.488 2.492 1.489 109.838 o                                            
-19 1 11 0.009 -1.948 2.662 36.038 o                                            
-19 2 1 94.217 103.489 2.748 23.530 o                                           
-19 2 2 48.845 51.223 2.002 44.884 o                                            
-19 2 3 21.596 20.245 1.620 76.404 o                                            
-19 2 4 6.086 3.749 1.400 119.307 o                                             
-19 2 5 20.841 19.875 1.645 75.094 o                                            
-19 2 6 66.774 68.712 2.256 34.624 o                                            
-19 2 7 46.862 46.687 2.501 32.570 o                                            
-19 2 8 147.262 159.041 4.506 10.043 o                                          
-19 2 9 40.160 37.994 2.135 43.317 o                                            
-19 2 10 1.042 1.687 2.092 57.765 o                                             
-19 3 1 10.942 10.914 1.250 132.178 o                                           
-19 3 2 4.418 6.117 1.336 130.719 o                                             
-19 3 3 0.191 -1.009 1.316 147.038 o                                            
-19 3 4 2.436 2.849 1.399 124.980 o                                             
-19 3 5 16.032 18.721 1.462 94.183 o                                            
-19 3 6 13.351 15.081 1.361 109.890 o                                           
-19 3 7 10.745 12.164 1.503 96.703 o                                            
-19 3 8 73.967 73.308 3.060 21.530 o                                            
-19 3 9 3.026 3.952 1.743 80.996 o                                              
-19 3 10 4.764 6.267 4.096 15.059 o                                             
-19 4 1 0.061 -0.188 1.258 161.274 o                                            
-19 4 2 0.868 -0.503 1.290 151.726 o                                            
-19 4 3 0.240 -0.876 1.293 152.235 o                                            
-19 4 4 8.862 9.525 1.266 133.574 o                                             
-19 4 5 2.232 2.022 1.202 168.169 o                                             
-19 4 6 51.229 53.667 2.872 25.505 o                                            
-19 4 7 8.210 8.341 1.598 90.144 o                                              
-19 4 8 14.755 17.511 1.872 63.260 o                                            
-19 4 9 4.678 8.091 3.158 25.111 o                                              
-19 5 1 27.555 31.589 1.689 66.636 o                                            
-19 5 2 10.208 11.583 1.496 98.246 o                                            
-19 5 3 1.281 0.525 1.566 102.724 o                                             
-19 5 4 51.713 54.662 2.767 27.035 o                                            
-19 5 5 13.781 11.481 1.459 99.378 o                                            
-19 5 6 35.954 35.327 1.861 54.619 o                                            
-19 5 7 164.859 168.694 5.813 6.478 o                                           
-19 5 8 36.911 38.909 2.800 28.013 o                                            
-19 5 9 0.124 -1.269 2.441 42.853 o                                             
-19 6 1 26.047 26.448 2.289 41.666 o                                            
-19 6 2 0.635 0.826 1.604 98.388 o                                              
-19 6 3 0.041 -1.580 1.830 76.266 o                                             
-19 6 4 7.708 9.757 1.644 85.470 o                                              
-19 6 5 7.187 9.781 1.653 84.995 o                                              
-19 6 6 11.052 12.316 1.996 58.396 o                                            
-19 6 7 28.595 31.648 3.626 18.041 o                                            
-19 6 8 0.383 -2.342 2.342 46.502 o                                             
-19 7 1 0.015 0.196 1.467 118.535 o                                             
-19 7 2 0.078 0.104 1.577 102.513 o                                             
-19 7 3 3.171 1.905 1.580 98.626 o                                              
-19 7 4 2.930 3.343 1.497 108.900 o                                             
-19 7 5 73.270 80.688 3.474 17.451 o                                            
-19 7 6 3.473 4.864 1.644 90.028 o                                              
-19 7 7 1.827 1.709 2.369 45.016 o                                              
-19 8 1 6.196 4.824 1.478 107.310 o                                             
-19 8 2 25.693 26.592 1.742 65.219 o                                            
-19 8 3 9.234 6.705 1.314 127.013 o                                             
-19 8 4 0.057 -0.412 1.456 120.384 o                                            
-19 8 5 73.095 76.864 3.603 16.473 o                                            
-19 8 6 81.300 85.662 5.784 7.042 o                                             
-19 9 1 1.386 1.507 1.253 157.741 o                                             
-19 9 2 1.260 1.775 1.228 164.122 o                                             
-19 9 3 7.306 6.277 1.532 98.898 o                                              
-19 9 4 2.387 3.641 1.949 65.594 o                                              
-19 9 5 1.539 -0.631 3.865 17.052 o                                             
-19 10 1 3.334 3.306 1.656 89.468 o                                             
-19 10 2 0.099 0.588 1.580 101.929 o                                            
-19 10 3 0.004 -3.137 3.812 17.569 o                                            
-18 -17 1 36.764 38.834 5.462 8.211 o                                           
-18 -16 1 14.969 15.984 1.539 88.408 o                                          
-18 -16 2 6.078 6.405 1.593 92.951 o                                            
-18 -16 3 16.862 18.502 1.959 57.670 o                                          
-18 -16 4 10.544 17.713 2.729 32.380 o                                          
-18 -15 1 6.266 6.412 1.564 95.947 o                                            
-18 -15 2 1.834 0.895 1.398 127.294 o                                           
-18 -15 3 1.996 1.431 1.393 127.505 o                                           
-18 -15 4 0.886 0.020 1.421 125.286 o                                           
-18 -15 5 2.521 -0.222 1.587 99.112 o                                           
-18 -15 6 7.030 7.723 3.237 23.816 o                                            
-18 -14 1 51.818 52.664 4.035 14.149 o                                          
-18 -14 2 10.656 12.110 1.651 82.318 o                                          
-18 -14 3 41.242 39.578 2.256 39.487 o                                          
-18 -14 4 0.090 -1.416 1.416 127.181 o                                          
-18 -14 5 4.404 2.817 1.350 130.740 o                                           
-18 -14 6 4.593 1.310 1.197 164.482 o                                           
-18 -14 7 0.015 3.665 1.818 76.269 o                                            
-18 -13 1 6.708 8.424 2.050 57.387 o                                            
-18 -13 2 6.474 8.383 1.366 121.160 o                                           
-18 -13 3 0.005 -0.682 1.327 145.030 o                                          
-18 -13 4 3.165 1.944 1.490 110.355 o                                           
-18 -13 5 0.348 -0.418 1.300 150.338 o                                          
-18 -13 6 1.727 0.432 1.244 160.392 o                                           
-18 -13 7 5.485 6.257 1.306 134.349 o                                           
-18 -13 8 0.455 0.576 1.519 109.933 o                                           
-18 -12 1 0.079 0.122 1.389 132.146 o                                           
-18 -12 2 4.840 6.287 1.409 117.972 o                                           
-18 -12 3 35.758 34.006 1.760 59.525 o                                          
-18 -12 4 11.057 8.193 1.454 104.008 o                                          
-18 -12 5 13.628 14.720 1.660 79.046 o                                          
-18 -12 6 23.953 22.674 1.788 63.913 o                                          
-18 -12 7 52.675 53.780 2.792 26.624 o                                          
-18 -12 8 14.523 13.985 1.374 107.541 o                                         
-18 -12 9 0.036 -0.061 1.448 121.760 o                                          
-18 -11 1 16.651 17.784 1.635 78.586 o                                          
-18 -11 2 26.268 24.580 1.690 68.523 o                                          
-18 -11 3 9.946 10.060 1.553 92.901 o                                           
-18 -11 4 3.971 3.227 1.474 111.143 o                                           
-18 -11 5 1.554 0.069 1.434 122.111 o                                           
-18 -11 6 7.582 7.938 1.501 101.597 o                                           
-18 -11 7 0.182 1.497 1.546 105.965 o                                           
-18 -11 8 6.753 4.048 1.490 105.552 o                                           
-18 -11 9 21.786 23.864 1.802 63.715 o                                          
-18 -11 10 0.045 0.625 2.238 50.891 o                                           
-18 -10 1 0.388 0.993 1.544 106.232 o                                           
-18 -10 2 4.906 2.859 1.473 110.404 o                                           
-18 -10 3 3.595 5.333 1.576 97.284 o                                            
-18 -10 4 3.141 3.539 1.570 99.148 o                                            
-18 -10 5 3.010 4.808 1.581 97.417 o                                            
-18 -10 6 0.012 0.233 1.537 107.957 o                                           
-18 -10 7 1.401 -0.749 1.539 106.392 o                                          
-18 -10 8 0.928 1.895 1.756 81.734 o                                            
-18 -10 9 9.933 11.735 1.660 82.026 o                                           
-18 -10 10 20.279 21.513 2.017 53.551 o                                         
-18 -10 11 3.625 -1.355 2.890 30.280 o                                          
-18 -9 1 16.808 17.128 2.039 53.999 o                                           
-18 -9 2 91.327 97.596 3.527 16.359 o                                           
-18 -9 3 31.093 33.785 2.026 49.209 o                                           
-18 -9 4 16.009 19.274 1.790 67.476 o                                           
-18 -9 5 38.046 38.782 2.340 37.710 o                                           
-18 -9 6 97.513 97.733 3.262 18.309 o                                           
-18 -9 7 19.188 20.637 2.269 43.926 o                                           
-18 -9 8 0.784 2.104 1.814 76.662 o                                             
-18 -9 9 56.911 53.127 3.199 21.069 o                                           
-18 -9 10 0.278 -0.976 2.497 40.913 o                                           
-18 -9 11 0.017 1.332 2.005 63.276 o                                            
-18 -8 1 13.490 14.993 1.646 80.216 o                                           
-18 -8 2 104.685 104.532 3.442 16.585 o                                         
-18 -8 3 3.828 5.936 1.624 91.450 o                                             
-18 -8 4 2.428 1.077 1.600 97.201 o                                             
-18 -8 5 17.892 16.631 1.787 67.458 o                                           
-18 -8 6 5.791 6.789 2.800 31.734 o                                             
-18 -8 7 23.863 27.321 2.210 44.547 o                                           
-18 -8 8 18.071 20.796 1.915 59.230 o                                           
-18 -8 9 9.263 11.143 1.922 63.382 o                                            
-18 -8 10 28.682 28.396 3.497 19.344 o                                          
-18 -8 11 0.004 1.347 1.945 67.254 o                                            
-18 -8 12 6.232 4.704 2.471 40.531 o                                            
-18 -7 1 9.550 11.078 1.623 85.840 o                                            
-18 -7 2 47.740 51.460 2.107 41.849 o                                           
-18 -7 3 1.675 -0.324 1.411 125.854 o                                           
-18 -7 4 2.683 0.599 1.769 79.882 o                                             
-18 -7 5 17.624 22.525 3.043 25.755 o                                           
-18 -7 6 12.235 9.887 2.059 55.180 o                                            
-18 -7 7 0.106 0.320 1.528 109.072 o                                            
-18 -7 8 20.311 20.788 1.667 73.514 o                                           
-18 -7 9 38.224 36.221 2.239 40.624 o                                           
-18 -7 10 6.978 7.605 1.736 78.402 o                                            
-18 -7 11 33.140 39.459 3.909 15.501 o                                          
-18 -7 12 0.742 2.352 1.866 72.417 o                                            
-18 -6 1 99.130 110.219 3.507 16.177 o                                          
-18 -6 2 66.727 72.434 4.072 13.508 o                                           
-18 -6 3 13.420 12.405 1.783 70.502 o                                           
-18 -6 4 55.715 59.357 3.422 18.722 o                                           
-18 -6 5 108.498 114.918 4.896 9.211 o                                          
-18 -6 6 43.447 43.590 2.064 44.523 o                                           
-18 -6 7 17.642 16.019 1.488 91.358 o                                           
-18 -6 8 39.557 37.929 2.469 34.414 o                                           
-18 -6 9 1.522 3.165 1.869 71.681 o                                             
-18 -6 10 0.181 -0.384 1.820 76.960 o                                           
-18 -6 11 4.522 5.086 2.493 40.071 o                                            
-18 -6 12 97.647 99.072 4.053 12.925 o                                          
-18 -6 13 66.100 53.922 4.538 11.252 o                                          
-18 -5 1 126.900 120.330 4.812 9.327 o                                          
-18 -5 2 43.208 45.283 2.298 37.735 o                                           
-18 -5 3 4.868 4.217 1.703 83.524 o                                             
-18 -5 4 5.703 6.650 1.693 83.197 o                                             
-18 -5 5 32.533 37.529 2.140 44.492 o                                           
-18 -5 6 26.002 22.953 1.819 61.428 o                                           
-18 -5 7 2.144 2.198 1.423 121.736 o                                            
-18 -5 8 16.733 18.659 2.799 30.310 o                                           
-18 -5 9 14.334 15.655 1.808 67.773 o                                           
-18 -5 10 9.054 10.111 1.736 76.651 o                                           
-18 -5 11 1.589 1.580 1.517 108.426 o                                           
-18 -5 12 5.377 6.723 1.583 94.498 o                                            
-18 -5 13 5.767 5.204 2.432 41.850 o                                            
-18 -4 1 131.070 142.652 4.217 11.423 o                                         
-18 -4 2 0.480 -1.404 1.404 128.846 o                                           
-18 -4 3 15.180 12.046 1.590 84.900 o                                           
-18 -4 4 30.405 32.631 2.734 29.928 o                                           
-18 -4 5 31.803 31.866 2.326 39.350 o                                           
-18 -4 6 0.421 -0.073 1.474 116.959 o                                           
-18 -4 7 0.348 -0.627 1.463 118.933 o                                           
-18 -4 8 0.578 -0.821 1.497 113.231 o                                           
-18 -4 9 20.021 18.091 2.244 44.877 o                                           
-18 -4 10 17.821 17.628 2.077 51.926 o                                          
-18 -4 11 1.996 1.563 1.819 75.725 o                                            
-18 -4 12 10.712 10.858 2.217 48.358 o                                          
-18 -4 13 3.292 2.120 1.667 88.758 o                                            
-18 -3 1 72.985 76.008 3.680 15.907 o                                           
-18 -3 2 4.705 1.955 1.536 102.634 o                                            
-18 -3 3 67.414 65.970 2.824 24.933 o                                           
-18 -3 4 125.951 132.139 5.904 6.515 o                                          
-18 -3 5 53.187 58.156 2.396 33.608 o                                           
-18 -3 6 21.939 19.037 2.419 38.915 o                                           
-18 -3 7 7.741 7.882 1.494 102.346 o                                            
-18 -3 8 2.635 0.529 1.601 97.109 o                                             
-18 -3 9 0.023 1.348 1.919 69.048 o                                             
-18 -3 10 1.132 1.616 1.852 73.492 o                                            
-18 -3 11 120.888 118.851 3.964 12.904 o                                        
-18 -3 12 82.305 82.133 3.224 19.374 o                                          
-18 -3 13 0.584 -1.774 1.774 80.814 o                                           
-18 -2 1 23.968 18.915 1.814 63.100 o                                           
-18 -2 2 0.953 -1.488 1.552 105.039 o                                           
-18 -2 3 2.522 0.852 1.537 105.070 o                                            
-18 -2 4 24.593 23.920 1.791 63.328 o                                           
-18 -2 5 9.554 7.906 1.569 92.316 o                                             
-18 -2 6 7.509 6.909 1.645 86.426 o                                             
-18 -2 7 28.503 33.849 2.066 48.245 o                                           
-18 -2 8 7.255 6.515 1.591 92.277 o                                             
-18 -2 9 11.251 10.196 1.811 69.962 o                                           
-18 -2 10 1.305 2.247 1.633 93.850 o                                            
-18 -2 11 8.082 8.394 1.718 79.051 o                                            
-18 -2 12 9.309 9.395 1.710 78.758 o                                            
-18 -2 13 0.212 0.002 1.753 82.971 o                                            
-18 -1 1 1.529 -0.862 1.590 99.611 o                                            
-18 -1 2 26.314 27.908 1.877 57.603 o                                           
-18 -1 3 6.880 9.582 1.617 88.740 o                                             
-18 -1 4 33.393 30.341 2.909 26.710 o                                           
-18 -1 5 5.022 5.930 2.034 59.154 o                                             
-18 -1 6 2.149 3.314 1.696 86.172 o                                             
-18 -1 7 58.862 68.408 4.032 13.906 o                                           
-18 -1 8 1.809 1.316 1.528 106.865 o                                            
-18 -1 9 0.339 -1.070 1.686 89.595 o                                            
-18 -1 10 2.087 2.289 1.644 91.996 o                                            
-18 -1 11 6.067 7.261 1.631 88.659 o                                            
-18 -1 12 1.117 0.209 1.524 108.617 o                                           
-18 -1 13 0.304 -1.245 1.728 85.344 o                                           
-18 0 1 0.229 -1.304 1.443 122.287 o                                            
-18 0 2 83.635 88.179 2.955 21.974 o                                            
-18 0 3 129.019 132.869 4.303 11.136 o                                          
-18 0 4 9.617 9.996 1.812 70.700 o                                              
-18 0 5 3.253 2.997 1.680 87.115 o                                              
-18 0 6 7.539 10.282 1.560 93.831 o                                             
-18 0 7 0.080 -0.784 1.292 152.710 o                                            
-18 0 8 0.036 -0.403 1.410 128.330 o                                            
-18 0 9 1.889 0.679 1.687 88.122 o                                              
-18 0 10 70.330 71.832 2.906 23.540 o                                           
-18 0 11 78.499 75.107 3.132 20.536 o                                           
-18 0 12 2.233 3.118 1.657 90.225 o                                             
-18 0 13 29.898 23.149 4.624 11.442 o                                           
-18 1 1 1.070 0.243 1.470 116.769 o                                             
-18 1 2 16.881 16.830 1.827 65.346 o                                            
-18 1 3 5.865 3.490 1.548 99.446 o                                              
-18 1 4 10.363 10.635 1.471 101.360 o                                           
-18 1 5 31.918 29.278 1.755 61.775 o                                            
-18 1 6 55.191 52.293 2.138 39.832 o                                            
-18 1 7 2.128 1.804 1.274 151.006 o                                             
-18 1 8 0.014 0.355 1.435 123.777 o                                             
-18 1 9 1.305 1.502 1.515 109.116 o                                             
-18 1 10 2.605 4.023 1.633 92.148 o                                             
-18 1 11 3.293 4.366 1.590 96.346 o                                             
-18 1 12 0.341 0.186 1.552 105.558 o                                            
-18 2 1 5.075 3.037 1.378 124.678 o                                             
-18 2 2 0.074 -0.316 1.286 154.309 o                                            
-18 2 3 7.036 6.888 1.298 132.847 o                                             
-18 2 4 2.543 2.024 1.458 115.785 o                                             
-18 2 5 3.828 2.655 1.401 122.873 o                                             
-18 2 6 55.314 56.604 2.082 41.022 o                                            
-18 2 7 11.644 11.771 1.346 115.629 o                                           
-18 2 8 0.707 1.345 1.318 144.519 o                                             
-18 2 9 2.135 3.815 1.563 100.818 o                                             
-18 2 10 0.120 -1.736 1.736 84.671 o                                            
-18 2 11 2.127 1.579 1.674 89.037 o                                             
-18 2 12 0.896 -0.842 2.080 58.776 o                                            
-18 2 13 0.847 2.048 3.957 16.265 o                                             
-18 3 1 74.035 73.869 2.656 26.700 o                                            
-18 3 2 46.183 43.772 1.821 52.607 o                                            
-18 3 3 1.293 0.511 1.254 158.747 o                                             
-18 3 4 0.758 2.799 1.417 124.225 o                                             
-18 3 5 10.352 12.954 1.462 101.456 o                                           
-18 3 6 4.924 5.002 1.296 138.133 o                                             
-18 3 7 0.990 2.788 1.269 153.389 o                                             
-18 3 8 2.803 0.122 1.426 121.687 o                                             
-18 3 9 18.493 17.915 1.728 70.789 o                                            
-18 3 10 39.128 42.274 2.319 37.881 o                                           
-18 3 11 20.226 16.512 2.679 32.645 o                                           
-18 3 12 15.315 17.183 2.772 31.055 o                                           
-18 4 1 20.012 20.557 1.618 77.349 o                                            
-18 4 2 13.272 13.919 1.297 119.292 o                                           
-18 4 3 24.070 24.216 1.573 77.537 o                                            
-18 4 4 8.882 10.273 1.518 97.370 o                                             
-18 4 5 21.079 20.684 1.548 82.237 o                                            
-18 4 6 0.007 -0.279 1.259 161.019 o                                            
-18 4 7 0.951 -0.116 1.277 154.621 o                                            
-18 4 8 0.082 -0.766 1.422 126.230 o                                            
-18 4 9 1.311 0.809 1.487 113.518 o                                             
-18 4 10 0.309 -1.865 1.884 71.816 o                                            
-18 4 11 0.174 0.210 2.037 61.451 o                                             
-18 4 12 0.317 0.646 2.840 31.610 o                                             
-18 5 1 3.488 2.357 1.318 138.577 o                                             
-18 5 2 0.031 -1.250 1.250 163.253 o                                            
-18 5 3 1.351 2.425 1.226 163.655 o                                             
-18 5 4 8.159 7.470 1.286 132.878 o                                             
-18 5 5 2.403 2.349 1.359 132.451 o                                             
-18 5 6 10.555 9.007 1.449 104.657 o                                            
-18 5 7 0.071 -0.499 1.422 126.114 o                                            
-18 5 8 6.157 6.932 1.402 116.936 o                                             
-18 5 9 0.837 -0.914 1.882 71.740 o                                             
-18 5 10 6.568 4.234 1.944 64.225 o                                             
-18 5 11 6.207 2.999 2.323 45.856 o                                             
-18 6 1 0.533 0.832 1.540 106.654 o                                             
-18 6 2 0.511 0.094 1.546 106.317 o                                             
-18 6 3 9.641 10.344 1.703 78.953 o                                             
-18 6 4 1.239 1.187 1.589 99.548 o                                              
-18 6 5 1.299 0.037 1.320 144.115 o                                             
-18 6 6 13.101 11.983 2.085 53.459 o                                            
-18 6 7 0.799 -0.717 1.664 91.581 o                                             
-18 6 8 2.550 3.528 1.669 88.550 o                                              
-18 6 9 4.290 3.498 1.844 72.233 o                                              
-18 6 10 26.133 25.214 3.199 22.989 o                                           
-18 6 11 2.295 2.877 2.216 51.108 o                                             
-18 7 1 47.577 43.795 2.296 37.316 o                                            
-18 7 2 17.086 15.360 1.752 70.378 o                                            
-18 7 3 4.342 3.330 1.503 106.682 o                                             
-18 7 4 4.625 4.881 1.399 120.607 o                                             
-18 7 5 0.197 -0.722 1.481 116.188 o                                            
-18 7 6 1.260 2.862 1.521 107.552 o                                             
-18 7 7 1.806 0.680 1.669 90.132 o                                              
-18 7 8 3.648 1.980 1.614 94.209 o                                              
-18 7 9 4.533 4.109 2.334 45.629 o                                              
-18 7 10 0.371 0.899 2.276 49.133 o                                             
-18 8 1 0.004 -0.926 1.480 116.545 o                                            
-18 8 2 0.673 1.638 1.528 107.845 o                                             
-18 8 3 0.101 1.363 1.359 136.943 o                                             
-18 8 4 1.232 1.268 1.332 140.678 o                                             
-18 8 5 5.299 4.302 1.500 105.636 o                                             
-18 8 6 9.825 10.104 1.496 99.254 o                                             
-18 8 7 13.002 13.868 1.772 71.140 o                                            
-18 8 8 0.169 -2.337 2.337 46.735 o                                             
-18 8 9 5.930 6.242 2.298 46.559 o                                              
-18 9 1 0.181 -1.257 1.408 128.579 o                                            
-18 9 2 19.348 18.303 1.583 81.037 o                                            
-18 9 3 1.510 2.123 1.375 131.084 o                                             
-18 9 4 0.025 -0.206 1.310 148.774 o                                            
-18 9 5 28.198 29.400 1.649 69.253 o                                            
-18 9 6 0.014 -1.336 1.416 127.422 o                                            
-18 9 7 0.033 -0.314 1.900 70.694 o                                             
-18 9 8 0.700 -0.995 2.830 31.814 o                                             
-18 10 1 3.792 5.331 1.360 127.950 o                                            
-18 10 2 11.541 11.504 1.547 91.749 o                                           
-18 10 3 26.029 27.142 2.207 44.292 o                                           
-18 10 4 4.048 4.755 1.425 117.418 o                                            
-18 10 5 3.221 3.683 1.643 90.730 o                                             
-18 10 6 5.606 1.066 2.195 51.523 o                                             
-18 10 7 7.111 7.775 2.880 29.884 o                                             
-18 11 1 3.573 1.375 1.319 139.124 o                                            
-18 11 2 0.658 -1.483 1.483 115.314 o                                           
-18 11 3 9.948 7.613 2.284 46.188 o                                             
-18 11 4 16.278 15.240 1.844 64.829 o                                           
-18 11 5 21.610 19.636 3.162 23.852 o                                           
-18 12 1 11.608 15.128 1.677 78.653 o                                           
-18 12 2 5.610 6.208 1.670 85.537 o                                             
-18 12 3 0.468 -2.047 2.047 60.812 o                                            
-17 -18 1 1.876 1.391 1.663 90.473 o                                            
-17 -18 2 14.776 13.301 2.182 48.671 o                                          
-17 -18 3 32.437 42.510 5.861 7.179 o                                           
-17 -17 1 19.333 18.160 1.838 63.489 o                                          
-17 -17 2 3.591 2.361 1.899 68.781 o                                            
-17 -17 3 44.321 45.122 2.317 37.112 o                                          
-17 -17 4 14.976 14.059 2.106 51.765 o                                          
-17 -17 5 0.064 -1.853 2.090 58.419 o                                           
-17 -16 1 0.508 0.963 1.611 97.596 o                                            
-17 -16 2 0.093 -0.396 1.414 127.665 o                                          
-17 -16 3 5.686 4.168 1.545 99.693 o                                            
-17 -16 4 5.661 4.912 1.392 120.359 o                                           
-17 -16 5 12.917 13.354 1.457 99.526 o                                          
-17 -16 6 2.228 3.035 1.537 104.366 o                                           
-17 -16 7 2.157 1.917 1.837 74.116 o                                            
-17 -15 1 36.105 35.761 2.505 34.061 o                                          
-17 -15 2 58.946 60.347 2.673 27.882 o                                          
-17 -15 3 21.530 23.178 1.664 72.581 o                                          
-17 -15 4 2.180 2.907 1.407 123.836 o                                           
-17 -15 5 1.058 0.824 1.409 126.576 o                                           
-17 -15 6 1.334 1.680 1.350 136.468 o                                           
-17 -15 7 2.270 3.373 1.370 129.840 o                                           
-17 -15 8 9.766 9.120 1.937 62.626 o                                            
-17 -14 1 17.789 14.809 2.094 51.556 o                                          
-17 -14 2 15.149 15.139 1.975 57.866 o                                          
-17 -14 3 6.039 5.107 1.359 125.051 o                                           
-17 -14 4 1.788 0.912 1.352 135.935 o                                           
-17 -14 5 0.098 0.563 1.284 154.198 o                                           
-17 -14 6 4.026 2.776 1.366 128.511 o                                           
-17 -14 7 0.200 0.223 1.321 145.770 o                                           
-17 -14 8 12.089 9.064 1.352 115.912 o                                          
-17 -14 9 5.151 2.578 1.418 118.357 o                                           
-17 -14 10 0.345 2.719 4.267 13.996 o                                           
-17 -13 1 5.684 6.046 1.434 113.295 o                                           
-17 -13 2 10.274 9.909 1.409 109.622 o                                          
-17 -13 3 20.117 19.115 1.518 85.810 o                                          
-17 -13 4 25.264 24.797 1.735 66.103 o                                          
-17 -13 5 7.322 7.272 1.626 88.343 o                                            
-17 -13 6 1.805 1.373 1.285 149.559 o                                           
-17 -13 7 5.839 4.650 1.266 142.947 o                                           
-17 -13 8 45.214 48.837 2.435 34.033 o                                          
-17 -13 9 5.927 6.085 1.257 143.166 o                                           
-17 -13 10 4.171 5.804 1.779 76.817 o                                           
-17 -13 11 6.664 10.146 4.899 10.522 o                                          
-17 -12 1 35.686 34.848 1.996 49.251 o                                          
-17 -12 2 6.818 8.616 1.471 105.688 o                                           
-17 -12 3 1.375 -0.663 1.443 120.766 o                                          
-17 -12 4 4.997 5.382 1.453 111.764 o                                           
-17 -12 5 4.805 4.285 1.476 109.285 o                                           
-17 -12 6 0.146 1.058 1.629 95.693 o                                            
-17 -12 7 15.084 15.530 1.579 84.853 o                                          
-17 -12 8 0.181 0.650 1.287 153.073 o                                           
-17 -12 9 0.604 -0.218 1.356 137.897 o                                          
-17 -12 10 1.507 2.876 1.609 96.154 o                                           
-17 -12 11 19.146 16.667 2.107 50.480 o                                         
-17 -11 1 5.632 8.413 1.521 100.646 o                                           
-17 -11 2 3.095 3.481 1.600 95.668 o                                            
-17 -11 3 0.147 1.118 1.603 98.753 o                                            
-17 -11 4 5.244 7.877 1.619 90.326 o                                            
-17 -11 5 30.924 32.284 2.333 39.236 o                                          
-17 -11 6 12.523 11.530 1.687 78.388 o                                          
-17 -11 7 13.978 14.316 1.603 83.826 o                                          
-17 -11 8 1.001 1.805 1.558 103.364 o                                           
-17 -11 9 0.603 -0.166 1.302 149.540 o                                          
-17 -11 10 17.070 15.849 1.834 65.024 o                                         
-17 -11 11 0.112 -0.428 1.607 98.841 o                                          
-17 -11 12 21.801 19.866 2.415 39.002 o                                         
-17 -10 1 27.970 28.602 2.042 49.821 o                                          
-17 -10 2 7.947 7.338 1.616 88.882 o                                            
-17 -10 3 55.773 58.974 2.518 30.888 o                                          
-17 -10 4 20.744 22.917 1.863 60.799 o                                          
-17 -10 5 0.109 1.276 2.005 63.277 o                                            
-17 -10 6 32.906 34.777 2.849 27.592 o                                          
-17 -10 7 121.895 128.899 3.945 12.916 o                                        
-17 -10 8 3.061 2.336 1.493 109.917 o                                           
-17 -10 9 4.474 3.342 1.828 73.407 o                                            
-17 -10 10 11.985 10.142 1.920 62.697 o                                         
-17 -10 11 0.577 0.218 2.017 62.537 o                                           
-17 -10 12 54.668 47.923 3.450 18.669 o                                         
-17 -10 13 25.791 25.758 3.468 19.791 o                                         
-17 -9 1 2.974 1.576 1.518 106.889 o                                            
-17 -9 2 53.524 51.869 2.389 34.023 o                                           
-17 -9 3 0.553 1.242 1.593 99.617 o                                             
-17 -9 4 10.883 9.661 1.694 79.194 o                                            
-17 -9 5 0.860 0.873 1.643 93.601 o                                             
-17 -9 6 4.852 5.441 1.610 92.418 o                                             
-17 -9 7 5.033 5.839 1.489 106.595 o                                            
-17 -9 8 6.342 4.269 1.810 73.628 o                                             
-17 -9 9 1.579 -0.701 1.842 74.492 o                                            
-17 -9 10 6.576 7.378 2.055 57.327 o                                            
-17 -9 11 5.410 2.158 1.843 72.096 o                                            
-17 -9 12 6.971 5.675 1.679 83.990 o                                            
-17 -9 13 1.013 -1.797 2.047 60.583 o                                           
-17 -8 1 2.556 5.278 1.396 123.637 o                                            
-17 -8 2 7.195 7.710 1.458 107.474 o                                            
-17 -8 3 0.088 0.103 1.574 102.902 o                                            
-17 -8 4 54.356 59.280 4.270 12.684 o                                           
-17 -8 5 19.932 20.969 1.735 69.076 o                                           
-17 -8 6 0.404 0.896 1.876 72.161 o                                             
-17 -8 7 9.691 13.328 1.798 70.908 o                                            
-17 -8 8 1.774 1.314 1.683 88.477 o                                             
-17 -8 9 3.910 3.905 1.558 99.717 o                                             
-17 -8 10 16.026 16.577 1.710 73.503 o                                          
-17 -8 11 33.903 32.837 2.774 28.920 o                                          
-17 -8 12 0.664 0.587 2.002 63.380 o                                            
-17 -8 13 31.669 34.439 2.207 42.742 o                                          
-17 -8 14 14.457 9.656 2.602 35.437 o                                           
-17 -7 1 4.854 4.799 1.348 128.981 o                                            
-17 -7 2 67.471 67.833 2.345 32.778 o                                           
-17 -7 3 17.084 18.245 1.576 83.006 o                                           
-17 -7 4 1.280 -0.247 1.574 101.935 o                                           
-17 -7 5 102.541 102.288 3.523 16.078 o                                         
-17 -7 6 89.487 90.816 3.069 20.485 o                                           
-17 -7 7 4.989 2.930 1.725 81.775 o                                             
-17 -7 8 0.025 -1.396 1.396 131.058 o                                           
-17 -7 9 4.214 3.742 1.355 129.400 o                                            
-17 -7 10 27.014 28.035 1.701 66.825 o                                          
-17 -7 11 57.293 60.404 3.208 20.813 o                                          
-17 -7 12 15.896 18.014 2.134 49.927 o                                          
-17 -7 13 23.222 22.491 2.271 43.026 o                                          
-17 -7 14 8.542 8.664 2.726 33.072 o                                            
-17 -6 1 183.817 185.310 4.269 10.435 o                                         
-17 -6 2 3.015 4.188 1.354 131.027 o                                            
-17 -6 3 5.558 6.580 1.370 122.952 o                                            
-17 -6 4 9.089 11.369 1.830 69.319 o                                            
-17 -6 5 0.777 0.580 1.583 100.907 o                                            
-17 -6 6 4.185 4.070 1.496 107.346 o                                            
-17 -6 7 0.379 -0.317 1.418 126.405 o                                           
-17 -6 8 1.610 0.379 1.213 168.954 o                                            
-17 -6 9 1.147 2.109 1.411 125.120 o                                            
-17 -6 10 27.290 30.236 2.121 46.795 o                                          
-17 -6 11 0.670 0.667 1.612 97.420 o                                            
-17 -6 12 14.697 14.936 1.903 61.956 o                                          
-17 -6 13 3.645 4.927 1.866 70.542 o                                            
-17 -6 14 5.590 2.236 1.965 63.654 o                                            
-17 -5 1 0.070 1.574 1.555 104.809 o                                            
-17 -5 2 14.960 15.001 1.518 90.813 o                                           
-17 -5 3 17.217 16.553 1.644 77.901 o                                           
-17 -5 4 11.444 13.202 1.429 104.249 o                                          
-17 -5 5 8.736 10.094 1.683 81.264 o                                            
-17 -5 6 0.037 -0.734 1.353 139.436 o                                           
-17 -5 7 21.954 24.061 1.570 79.020 o                                           
-17 -5 8 9.562 8.050 1.292 129.141 o                                            
-17 -5 9 14.812 16.128 1.797 68.153 o                                           
-17 -5 10 22.498 27.055 2.063 50.360 o                                          
-17 -5 11 7.285 8.329 1.750 76.871 o                                            
-17 -5 12 71.391 73.032 3.160 20.552 o                                          
-17 -5 13 25.441 24.092 2.247 43.307 o                                          
-17 -5 14 1.108 0.517 1.817 76.666 o                                            
-17 -5 15 0.197 -4.006 4.309 13.750 o                                           
-17 -4 1 8.709 10.681 1.521 97.071 o                                            
-17 -4 2 14.016 14.112 1.627 81.800 o                                           
-17 -4 3 37.184 35.810 2.190 42.257 o                                           
-17 -4 4 108.947 106.067 3.199 18.379 o                                         
-17 -4 5 23.120 19.851 1.450 89.612 o                                           
-17 -4 6 1.672 0.326 1.299 147.765 o                                            
-17 -4 7 3.545 2.432 1.331 135.865 o                                            
-17 -4 8 13.665 14.187 1.530 90.874 o                                           
-17 -4 9 108.555 107.017 3.487 16.138 o                                         
-17 -4 10 19.659 18.374 2.028 53.592 o                                          
-17 -4 11 11.838 10.890 1.923 62.439 o                                          
-17 -4 12 50.860 48.093 2.639 29.504 o                                          
-17 -4 13 0.048 -1.213 1.772 81.336 o                                           
-17 -4 14 4.820 4.942 1.654 88.038 o                                            
-17 -4 15 0.793 -0.211 1.914 69.361 o                                           
-17 -3 1 16.627 19.890 2.108 50.632 o                                           
-17 -3 2 3.940 1.071 1.399 124.028 o                                            
-17 -3 3 17.253 16.697 1.642 78.005 o                                           
-17 -3 4 7.380 4.827 1.487 105.011 o                                            
-17 -3 5 1.652 -0.307 1.502 111.366 o                                           
-17 -3 6 63.590 66.696 2.680 27.250 o                                           
-17 -3 7 17.377 18.701 1.646 77.073 o                                           
-17 -3 8 5.731 3.586 1.516 103.506 o                                            
-17 -3 9 86.016 82.676 5.621 7.408 o                                            
-17 -3 10 0.498 0.301 1.900 70.470 o                                            
-17 -3 11 43.510 50.142 2.705 28.803 o                                          
-17 -3 12 0.551 1.540 1.593 99.415 o                                            
-17 -3 13 0.753 -0.282 1.670 90.987 o                                           
-17 -3 14 3.170 1.384 1.643 91.665 o                                            
-17 -3 15 13.513 15.661 1.922 61.145 o                                          
-17 -2 1 2.355 1.762 1.430 120.536 o                                            
-17 -2 2 0.496 -1.390 1.390 131.353 o                                           
-17 -2 3 10.695 9.646 1.520 95.939 o                                            
-17 -2 4 8.523 8.601 1.503 100.149 o                                            
-17 -2 5 5.650 0.874 1.454 113.431 o                                            
-17 -2 6 115.191 115.721 3.851 13.623 o                                         
-17 -2 7 8.440 6.362 1.666 84.022 o                                             
-17 -2 8 1.321 1.105 1.421 123.809 o                                            
-17 -2 9 0.462 0.548 1.643 93.971 o                                             
-17 -2 10 27.030 30.041 2.079 48.444 o                                          
-17 -2 11 43.610 49.169 2.449 33.876 o                                          
-17 -2 12 37.891 40.939 2.724 29.223 o                                          
-17 -2 13 4.443 5.512 1.667 86.830 o                                            
-17 -2 14 2.566 1.050 1.628 93.874 o                                            
-17 -2 15 7.099 7.422 2.303 46.027 o                                            
-17 -1 1 22.235 18.378 1.612 77.161 o                                           
-17 -1 2 52.638 53.268 2.612 29.649 o                                           
-17 -1 3 62.975 65.752 2.642 27.924 o                                           
-17 -1 4 1.057 -1.702 1.702 87.444 o                                            
-17 -1 5 8.139 9.838 2.450 40.563 o                                             
-17 -1 6 0.659 2.730 1.636 93.846 o                                             
-17 -1 7 43.999 45.339 2.524 32.415 o                                           
-17 -1 8 46.636 45.450 2.005 45.705 o                                           
-17 -1 9 18.266 17.521 1.777 67.766 o                                           
-17 -1 10 16.344 15.633 1.840 64.934 o                                          
-17 -1 11 22.692 16.860 2.043 52.377 o                                          
-17 -1 12 1.942 1.540 1.687 87.814 o                                            
-17 -1 13 7.913 7.654 1.707 80.325 o                                            
-17 -1 14 10.112 12.038 1.884 65.230 o                                          
-17 -1 15 21.588 21.591 2.581 34.528 o                                          
-17 0 1 36.650 34.986 1.737 60.214 o                                            
-17 0 2 5.627 2.750 1.424 116.785 o                                             
-17 0 3 26.324 28.321 2.679 31.558 o                                            
-17 0 4 21.695 22.570 2.123 48.614 o                                            
-17 0 5 213.325 214.273 5.666 6.489 o                                           
-17 0 6 36.802 38.929 2.111 44.566 o                                            
-17 0 7 10.289 10.176 1.447 104.626 o                                           
-17 0 8 124.975 130.964 4.157 11.830 o                                          
-17 0 9 1.574 -1.125 1.576 101.306 o                                            
-17 0 10 45.812 52.505 2.563 31.144 o                                           
-17 0 11 13.261 12.290 1.878 64.395 o                                           
-17 0 12 12.418 12.496 1.865 65.506 o                                           
-17 0 13 15.891 17.124 1.952 58.545 o                                           
-17 0 14 5.080 3.206 2.282 47.651 o                                             
-17 1 1 3.560 2.702 1.469 112.601 o                                             
-17 1 2 27.795 26.242 1.786 62.083 o                                            
-17 1 3 3.194 -0.258 1.393 126.968 o                                            
-17 1 4 5.242 4.895 1.281 140.692 o                                             
-17 1 5 138.176 138.871 3.689 13.956 o                                          
-17 1 6 0.481 -1.124 1.370 135.333 o                                            
-17 1 7 16.582 18.816 1.464 93.528 o                                            
-17 1 8 20.916 22.770 1.605 77.208 o                                            
-17 1 9 12.783 13.825 1.470 97.957 o                                            
-17 1 10 16.976 20.142 2.128 49.703 o                                           
-17 1 11 61.514 59.848 3.727 16.005 o                                           
-17 1 12 13.582 14.227 1.838 66.412 o                                           
-17 1 13 11.757 12.106 2.348 43.182 o                                           
-17 1 14 7.805 9.697 2.152 51.948 o                                             
-17 2 1 21.171 20.731 1.681 72.175 o                                            
-17 2 2 52.416 49.390 1.920 47.034 o                                            
-17 2 3 4.511 4.731 1.279 142.480 o                                             
-17 2 4 19.569 18.202 1.421 95.774 o                                            
-17 2 5 9.446 11.328 1.490 99.702 o                                             
-17 2 6 35.501 35.258 1.833 56.001 o                                            
-17 2 7 6.885 6.871 1.282 136.031 o                                             
-17 2 8 41.775 45.486 1.979 47.501 o                                            
-17 2 9 5.245 4.013 1.420 117.111 o                                             
-17 2 10 1.365 2.718 1.654 91.313 o                                             
-17 2 11 0.007 0.656 1.678 90.415 o                                             
-17 2 12 11.424 15.036 1.806 69.181 o                                           
-17 2 13 38.046 40.581 2.688 29.884 o                                           
-17 2 14 0.958 0.637 2.168 54.016 o                                             
-17 2 15 22.666 20.019 4.543 11.945 o                                           
-17 3 1 0.634 -1.320 1.320 145.336 o                                            
-17 3 2 85.056 82.900 2.453 28.765 o                                            
-17 3 3 70.556 74.300 2.630 27.306 o                                            
-17 3 4 152.508 159.682 3.709 13.433 o                                          
-17 3 5 66.901 69.730 2.683 26.884 o                                            
-17 3 6 31.626 33.491 1.776 60.138 o                                            
-17 3 7 67.298 69.260 2.265 34.347 o                                            
-17 3 8 34.169 35.725 1.734 61.038 o                                            
-17 3 9 22.470 25.840 1.745 66.426 o                                            
-17 3 10 48.032 54.418 3.600 17.419 o                                           
-17 3 11 56.593 58.532 2.374 33.696 o                                           
-17 3 12 7.151 7.586 1.892 66.709 o                                             
-17 3 13 0.153 -2.302 2.302 48.148 o                                            
-17 3 14 4.392 2.998 2.836 31.228 o                                             
-17 4 1 39.325 39.361 2.384 36.392 o                                            
-17 4 2 10.679 9.786 1.372 114.272 o                                            
-17 4 3 40.622 44.031 3.001 24.507 o                                            
-17 4 4 38.999 38.054 1.806 55.827 o                                            
-17 4 5 4.038 5.031 1.347 130.071 o                                             
-17 4 6 76.834 80.049 2.611 27.003 o                                            
-17 4 7 6.757 8.078 1.316 129.189 o                                             
-17 4 8 0.018 0.129 1.278 156.056 o                                             
-17 4 9 19.074 23.513 1.563 81.311 o                                            
-17 4 10 68.416 74.414 2.653 27.099 o                                           
-17 4 11 17.628 17.647 2.090 51.442 o                                           
-17 4 12 8.330 11.390 1.867 67.124 o                                            
-17 4 13 7.242 5.963 2.859 30.379 o                                             
-17 4 14 0.706 -0.718 2.752 33.647 o                                            
-17 5 1 39.492 39.903 1.748 58.061 o                                            
-17 5 2 13.704 12.879 1.490 95.504 o                                            
-17 5 3 4.847 5.816 1.358 126.465 o                                             
-17 5 4 1.467 1.455 1.165 181.381 o                                             
-17 5 5 28.340 28.813 1.354 91.250 o                                            
-17 5 6 18.256 19.463 1.219 120.597 o                                           
-17 5 7 11.824 12.240 1.186 141.003 o                                           
-17 5 8 0.531 -0.057 1.168 185.662 o                                            
-17 5 9 2.059 1.158 1.292 147.766 o                                             
-17 5 10 1.601 2.835 1.979 64.104 o                                             
-17 5 11 11.427 8.905 2.177 50.093 o                                            
-17 5 12 37.086 33.876 2.649 30.994 o                                           
-17 5 13 8.818 9.274 2.860 30.092 o                                             
-17 6 1 95.528 99.032 2.941 21.414 o                                            
-17 6 2 67.680 71.042 2.643 27.410 o                                            
-17 6 3 59.543 61.290 1.939 44.048 o                                            
-17 6 4 87.390 89.506 2.189 32.837 o                                            
-17 6 5 67.803 70.502 2.068 38.668 o                                            
-17 6 6 12.953 14.190 1.276 122.631 o                                           
-17 6 7 73.455 71.598 2.132 36.402 o                                            
-17 6 8 15.244 16.527 1.528 89.062 o                                            
-17 6 9 83.442 89.623 3.182 19.606 o                                            
-17 6 10 43.799 46.677 2.254 38.712 o                                           
-17 6 11 0.517 1.345 1.610 97.458 o                                             
-17 6 12 0.921 -3.019 3.019 27.949 o                                            
-17 6 13 5.778 6.201 2.307 46.223 o                                             
-17 7 1 16.989 16.378 1.365 104.966 o                                           
-17 7 2 15.241 14.425 1.899 62.101 o                                            
-17 7 3 10.454 10.065 1.390 111.880 o                                           
-17 7 4 0.377 0.809 1.275 155.352 o                                             
-17 7 5 40.191 41.047 2.579 31.831 o                                            
-17 7 6 0.372 0.816 1.186 179.313 o                                             
-17 7 7 1.261 1.637 1.256 157.078 o                                             
-17 7 8 19.537 21.413 1.606 78.271 o                                            
-17 7 9 48.339 51.405 2.294 36.820 o                                            
-17 7 10 12.133 13.387 1.541 91.207 o                                           
-17 7 11 1.037 -0.835 1.913 69.331 o                                            
-17 7 12 3.992 2.827 1.938 65.854 o                                             
-17 8 1 8.269 7.149 1.358 120.852 o                                             
-17 8 2 5.017 4.464 1.271 143.580 o                                             
-17 8 3 22.780 23.921 1.566 78.901 o                                            
-17 8 4 54.535 52.995 1.906 46.744 o                                            
-17 8 5 22.632 22.169 2.012 53.073 o                                            
-17 8 6 1.500 -1.070 1.190 176.005 o                                            
-17 8 7 5.966 5.591 1.285 138.070 o                                             
-17 8 8 5.729 5.864 1.365 123.986 o                                             
-17 8 9 1.093 3.217 1.444 118.978 o                                             
-17 8 10 6.937 8.170 1.727 79.017 o                                             
-17 8 11 12.729 11.676 2.009 57.316 o                                           
-17 9 1 40.332 43.947 1.870 52.055 o                                            
-17 9 2 27.516 33.281 2.877 27.530 o                                            
-17 9 3 55.404 56.690 2.253 36.647 o                                            
-17 9 4 75.216 79.614 2.328 31.851 o                                            
-17 9 5 0.723 1.467 1.176 180.450 o                                             
-17 9 6 52.746 55.130 2.041 42.704 o                                            
-17 9 7 17.688 18.745 1.554 84.360 o                                            
-17 9 8 55.934 58.367 3.108 22.044 o                                            
-17 9 9 8.466 8.904 1.846 69.005 o                                              
-17 9 10 1.186 -1.116 1.664 91.308 o                                            
-17 9 11 0.951 0.598 3.804 17.615 o                                             
-17 10 1 0.435 1.314 1.300 148.835 o                                            
-17 10 2 10.707 9.997 1.269 129.885 o                                           
-17 10 3 1.149 2.170 1.183 176.136 o                                            
-17 10 4 0.107 -0.600 1.180 183.009 o                                           
-17 10 5 5.374 5.125 1.198 158.270 o                                            
-17 10 6 0.658 0.608 1.294 150.605 o                                            
-17 10 7 3.762 3.777 1.551 100.755 o                                            
-17 10 8 20.187 19.362 1.770 67.079 o                                           
-17 10 9 4.884 4.975 1.698 83.726 o                                             
-17 10 10 0.448 -2.076 3.768 17.974 o                                           
-17 11 1 14.101 15.240 1.331 112.926 o                                          
-17 11 2 2.648 4.398 1.277 146.662 o                                            
-17 11 3 42.745 43.071 1.824 53.407 o                                           
-17 11 4 3.445 2.853 1.400 123.425 o                                            
-17 11 5 0.014 -1.029 1.455 120.597 o                                           
-17 11 6 11.117 10.509 1.488 98.801 o                                           
-17 11 7 1.336 0.861 1.599 98.287 o                                             
-17 11 8 0.894 -0.966 1.861 73.343 o                                            
-17 11 9 2.963 4.796 3.938 16.338 o                                             
-17 12 1 12.689 12.553 1.286 122.560 o                                          
-17 12 2 26.917 26.174 1.664 69.525 o                                           
-17 12 3 45.856 47.655 2.384 35.192 o                                           
-17 12 4 0.111 0.457 1.388 132.050 o                                            
-17 12 5 22.411 22.985 1.653 72.993 o                                           
-17 12 6 9.589 9.092 1.505 98.851 o                                             
-17 12 7 19.714 22.999 2.259 43.964 o                                           
-17 13 1 0.787 -0.878 1.313 146.668 o                                           
-17 13 2 4.735 4.619 1.350 128.787 o                                            
-17 13 3 2.187 3.944 1.270 149.545 o                                            
-17 13 4 10.245 8.868 1.455 104.266 o                                           
-17 13 5 0.961 0.155 1.508 111.146 o                                            
-17 14 1 2.870 3.426 1.533 104.100 o                                            
-17 14 2 6.084 7.937 1.509 101.995 o                                            
-17 14 3 1.029 2.729 3.318 23.084 o                                             
-16 -19 1 43.215 40.572 2.756 28.281 o                                          
-16 -19 2 0.329 1.182 1.750 82.808 o                                            
-16 -19 3 16.947 16.435 1.925 59.724 o                                          
-16 -19 4 0.213 -0.289 2.081 58.891 o                                           
-16 -18 1 1.555 0.097 1.753 82.150 o                                            
-16 -18 2 3.840 2.799 1.581 97.575 o                                            
-16 -18 3 50.816 53.945 2.865 25.616 o                                          
-16 -18 4 6.186 5.528 2.222 49.676 o                                            
-16 -18 5 3.633 2.158 1.812 75.346 o                                            
-16 -18 6 3.059 3.107 2.078 57.769 o                                            
-16 -17 1 4.180 4.686 1.485 108.513 o                                           
-16 -17 2 0.002 -0.037 1.650 93.781 o                                           
-16 -17 3 1.952 1.566 1.685 88.020 o                                            
-16 -17 4 1.536 0.950 1.677 89.395 o                                            
-16 -17 5 0.442 -1.067 1.636 95.090 o                                           
-16 -17 6 4.185 3.718 1.625 91.941 o                                            
-16 -17 7 32.238 29.966 1.934 53.103 o                                          
-16 -17 8 2.306 2.471 2.091 57.350 o                                            
-16 -16 1 6.086 4.360 1.598 93.167 o                                            
-16 -16 2 47.182 47.269 2.353 35.772 o                                          
-16 -16 3 1.910 1.453 1.439 119.866 o                                           
-16 -16 4 0.276 -1.411 1.411 127.819 o                                          
-16 -16 5 16.125 16.612 1.581 83.701 o                                          
-16 -16 6 0.320 1.390 1.351 138.189 o                                           
-16 -16 7 7.026 6.048 1.379 119.987 o                                           
-16 -16 8 0.071 -1.429 1.429 124.917 o                                          
-16 -16 9 7.973 8.662 1.884 66.705 o                                            
-16 -15 1 0.250 -0.140 1.802 78.541 o                                           
-16 -15 2 27.513 26.954 2.001 51.796 o                                          
-16 -15 3 2.041 1.226 1.472 114.744 o                                           
-16 -15 4 0.004 2.012 1.473 116.521 o                                           
-16 -15 5 0.399 1.926 1.486 114.004 o                                           
-16 -15 6 14.678 15.999 1.484 94.064 o                                          
-16 -15 7 0.414 0.166 1.356 137.982 o                                           
-16 -15 8 2.073 1.355 1.297 146.315 o                                           
-16 -15 9 8.801 7.029 1.280 133.250 o                                           
-16 -15 10 0.704 0.949 1.417 125.513 o                                          
-16 -15 11 1.110 -1.334 3.949 16.352 o                                          
-16 -14 1 5.613 6.419 1.520 101.753 o                                           
-16 -14 2 0.519 1.843 1.552 104.646 o                                           
-16 -14 3 3.597 2.050 1.487 110.299 o                                           
-16 -14 4 1.039 -1.142 1.451 120.000 o                                          
-16 -14 5 43.263 46.812 2.023 45.594 o                                          
-16 -14 6 85.695 91.487 3.541 16.466 o                                          
-16 -14 7 0.961 0.414 1.351 137.931 o                                           
-16 -14 8 6.333 7.855 1.378 119.917 o                                           
-16 -14 9 0.198 2.610 1.386 130.674 o                                           
-16 -14 10 20.849 20.166 1.663 73.678 o                                         
-16 -14 11 0.726 -1.042 1.669 91.103 o                                          
-16 -14 12 9.365 6.661 4.160 14.517 o                                           
-16 -13 1 19.658 18.662 1.509 87.130 o                                          
-16 -13 2 13.383 10.956 1.420 104.523 o                                         
-16 -13 3 0.445 0.032 1.410 127.702 o                                           
-16 -13 4 3.695 3.348 1.465 112.642 o                                           
-16 -13 5 12.588 12.967 1.834 67.325 o                                          
-16 -13 6 0.403 0.298 1.476 116.490 o                                           
-16 -13 7 0.018 -1.192 1.297 151.862 o                                          
-16 -13 8 47.792 48.541 2.016 44.868 o                                          
-16 -13 9 18.342 18.667 1.479 90.816 o                                          
-16 -13 10 0.923 -0.378 1.525 108.879 o                                         
-16 -13 11 3.809 4.795 1.535 102.319 o                                          
-16 -13 12 5.835 3.718 1.807 74.254 o                                           
-16 -12 1 3.007 2.854 1.368 129.464 o                                           
-16 -12 2 0.836 1.653 1.422 123.986 o                                           
-16 -12 3 6.203 7.074 1.451 109.766 o                                           
-16 -12 4 7.268 6.849 1.506 101.731 o                                           
-16 -12 5 0.569 1.175 1.467 117.237 o                                           
-16 -12 6 0.810 1.085 1.491 113.308 o                                           
-16 -12 7 0.752 2.317 1.521 108.327 o                                           
-16 -12 8 2.774 3.401 1.343 134.152 o                                           
-16 -12 9 0.007 0.998 1.283 154.169 o                                           
-16 -12 10 5.775 6.834 1.526 100.657 o                                          
-16 -12 11 3.952 2.377 1.661 88.777 o                                           
-16 -12 12 9.525 10.396 1.737 76.199 o                                          
-16 -12 13 0.896 -0.997 2.084 58.522 o                                          
-16 -11 1 4.543 4.087 1.503 106.009 o                                           
-16 -11 2 4.366 4.810 1.560 98.773 o                                            
-16 -11 3 57.315 56.800 2.613 29.141 o                                          
-16 -11 4 71.034 68.223 2.740 25.830 o                                          
-16 -11 5 127.626 141.706 4.180 11.631 o                                        
-16 -11 6 7.133 5.960 1.599 91.632 o                                            
-16 -11 7 4.704 5.644 1.618 91.614 o                                            
-16 -11 8 6.518 8.140 1.622 88.939 o                                            
-16 -11 9 62.114 63.975 3.513 17.648 o                                          
-16 -11 10 0.127 -1.383 1.383 133.225 o                                         
-16 -11 11 19.831 17.135 1.957 57.095 o                                         
-16 -11 12 20.441 20.343 1.789 65.618 o                                         
-16 -11 13 8.752 10.388 2.212 49.026 o                                          
-16 -11 14 2.256 -2.654 3.258 23.948 o                                          
-16 -10 1 26.506 27.135 1.892 56.949 o                                          
-16 -10 2 0.410 1.578 1.524 108.636 o                                           
-16 -10 3 0.442 0.846 1.564 103.548 o                                           
-16 -10 4 13.485 9.769 1.682 78.712 o                                           
-16 -10 5 12.240 13.122 1.745 73.612 o                                          
-16 -10 6 17.862 17.631 1.819 65.265 o                                          
-16 -10 7 74.224 70.894 2.774 25.105 o                                          
-16 -10 8 6.522 5.032 1.500 103.990 o                                           
-16 -10 9 0.002 1.058 1.682 89.886 o                                            
-16 -10 10 29.071 28.308 2.731 30.274 o                                         
-16 -10 11 17.671 18.181 1.939 58.508 o                                         
-16 -10 12 0.224 -0.479 1.805 78.244 o                                          
-16 -10 13 1.971 1.416 1.997 63.066 o                                           
-16 -10 14 3.080 1.272 2.125 55.512 o                                           
-16 -9 1 0.005 -0.333 1.488 115.396 o                                           
-16 -9 2 0.444 1.537 1.504 111.473 o                                            
-16 -9 3 18.686 20.880 1.695 72.301 o                                           
-16 -9 4 19.471 18.265 1.759 68.239 o                                           
-16 -9 5 0.001 0.531 1.991 64.340 o                                             
-16 -9 6 3.820 3.288 1.586 96.750 o                                             
-16 -9 7 6.289 7.578 1.507 102.197 o                                            
-16 -9 8 1.440 1.227 1.527 107.393 o                                            
-16 -9 9 0.186 -1.558 1.558 104.983 o                                           
-16 -9 10 12.273 10.071 2.344 43.376 o                                          
-16 -9 11 0.636 0.573 1.943 67.284 o                                            
-16 -9 12 0.043 -0.548 1.652 93.582 o                                           
-16 -9 13 11.479 11.457 1.936 61.752 o                                          
-16 -9 14 2.855 1.916 2.130 55.256 o                                            
-16 -9 15 0.116 -0.340 2.052 60.604 o                                           
-16 -8 1 4.718 4.390 1.359 127.434 o                                            
-16 -8 2 131.773 128.113 3.366 16.207 o                                         
-16 -8 3 68.612 68.476 2.279 33.967 o                                           
-16 -8 4 208.586 202.369 4.827 8.428 o                                          
-16 -8 5 49.751 51.439 2.066 42.738 o                                           
-16 -8 6 0.272 -1.186 1.625 96.485 o                                            
-16 -8 7 15.518 15.506 1.763 70.253 o                                           
-16 -8 8 42.706 45.018 2.173 41.211 o                                           
-16 -8 9 13.006 15.739 2.093 52.624 o                                           
-16 -8 10 31.267 31.942 1.749 61.859 o                                          
-16 -8 11 12.159 13.409 1.531 92.136 o                                          
-16 -8 12 0.535 -1.221 1.496 113.497 o                                          
-16 -8 13 3.766 2.071 2.373 44.475 o                                            
-16 -8 14 5.667 8.097 2.245 48.544 o                                            
-16 -8 15 10.954 11.323 2.787 31.366 o                                          
-16 -7 1 0.069 1.144 1.132 196.940 o                                            
-16 -7 2 4.780 4.443 1.240 150.490 o                                            
-16 -7 3 0.465 2.363 1.262 156.652 o                                            
-16 -7 4 2.024 2.646 1.526 106.243 o                                            
-16 -7 5 39.416 43.319 2.129 43.191 o                                           
-16 -7 6 40.999 37.746 2.016 47.140 o                                           
-16 -7 7 3.120 1.310 1.453 116.330 o                                            
-16 -7 8 15.983 18.317 1.612 80.621 o                                           
-16 -7 9 36.705 39.447 2.462 34.798 o                                           
-16 -7 10 29.171 29.082 1.698 65.983 o                                          
-16 -7 11 0.436 0.006 1.365 136.318 o                                           
-16 -7 12 0.920 1.878 1.626 95.081 o                                            
-16 -7 13 0.077 -0.472 1.624 96.803 o                                           
-16 -7 14 0.593 -1.537 1.916 69.314 o                                           
-16 -7 15 55.176 59.288 3.328 19.657 o                                          
-16 -7 16 10.667 9.480 2.556 37.120 o                                           
-16 -6 1 58.554 59.358 1.934 44.518 o                                           
-16 -6 2 6.565 7.883 1.644 86.847 o                                             
-16 -6 3 104.468 106.310 3.336 17.380 o                                         
-16 -6 4 13.689 13.282 1.699 76.317 o                                           
-16 -6 5 13.103 12.828 1.643 81.286 o                                           
-16 -6 6 45.368 40.747 1.976 47.369 o                                           
-16 -6 7 0.087 0.569 1.312 147.674 o                                            
-16 -6 8 79.011 76.091 2.475 29.120 o                                           
-16 -6 9 8.111 9.210 1.273 133.804 o                                            
-16 -6 10 8.574 9.807 1.434 108.159 o                                           
-16 -6 11 0.494 0.415 1.601 99.017 o                                            
-16 -6 12 16.387 17.787 1.835 64.817 o                                          
-16 -6 13 6.928 7.471 1.644 86.741 o                                            
-16 -6 14 0.122 0.713 1.677 90.507 o                                            
-16 -6 15 0.243 -0.775 1.993 64.212 o                                           
-16 -6 16 17.379 15.963 3.779 17.193 o                                          
-16 -5 1 32.233 34.649 3.710 17.156 o                                           
-16 -5 2 228.081 232.521 5.460 6.792 o                                          
-16 -5 3 320.543 320.187 7.895 3.489 o                                          
-16 -5 4 101.014 99.031 2.867 21.971 o                                          
-16 -5 5 1.475 0.793 1.349 137.177 o                                            
-16 -5 6 6.091 4.978 1.441 112.408 o                                            
-16 -5 7 44.474 42.464 2.109 43.055 o                                           
-16 -5 8 73.858 77.618 2.400 30.735 o                                           
-16 -5 9 11.137 9.264 1.253 132.529 o                                           
-16 -5 10 8.042 7.028 1.735 78.082 o                                            
-16 -5 11 61.736 52.524 2.822 25.653 o                                          
-16 -5 12 0.035 3.032 2.021 61.990 o                                            
-16 -5 13 0.048 -1.072 1.791 79.604 o                                           
-16 -5 14 14.351 13.191 2.085 52.983 o                                          
-16 -5 15 15.267 16.349 2.020 55.411 o                                          
-16 -5 16 11.327 10.432 2.146 51.276 o                                          
-16 -4 1 6.523 14.541 5.917 7.228 o                                             
-16 -4 2 1.303 3.043 1.270 152.356 o                                            
-16 -4 3 0.054 -1.260 1.260 160.658 o                                           
-16 -4 4 6.258 5.410 1.298 135.215 o                                            
-16 -4 5 42.440 37.919 1.879 51.930 o                                           
-16 -4 6 3.616 4.866 1.498 107.224 o                                            
-16 -4 7 109.505 113.767 3.145 18.705 o                                         
-16 -4 8 2.505 2.140 1.334 137.258 o                                            
-16 -4 9 65.776 71.027 2.518 29.597 o                                           
-16 -4 10 0.783 0.617 1.958 66.185 o                                            
-16 -4 11 15.646 16.383 2.242 45.884 o                                          
-16 -4 12 14.225 20.818 2.115 50.754 o                                          
-16 -4 13 3.617 4.798 1.656 88.764 o                                            
-16 -4 14 51.784 54.454 3.017 23.459 o                                          
-16 -4 15 9.302 9.099 1.750 75.659 o                                            
-16 -4 16 2.304 6.210 1.846 72.369 o                                            
-16 -3 1 4.107 4.465 1.443 114.784 o                                            
-16 -3 2 221.773 227.696 4.896 8.091 o                                          
-16 -3 3 41.209 36.797 1.640 63.246 o                                           
-16 -3 4 2.824 1.342 1.267 151.510 o                                            
-16 -3 5 64.841 64.964 2.170 36.952 o                                           
-16 -3 6 17.990 17.549 1.405 99.010 o                                           
-16 -3 7 178.885 182.102 4.223 10.670 o                                         
-16 -3 8 1.825 0.786 1.723 84.581 o                                             
-16 -3 9 11.025 11.784 1.537 93.041 o                                           
-16 -3 10 4.805 5.483 1.928 65.671 o                                            
-16 -3 11 28.436 25.813 2.236 43.019 o                                          
-16 -3 12 0.425 1.287 1.622 96.189 o                                            
-16 -3 13 5.990 9.764 1.794 73.690 o                                            
-16 -3 14 7.067 8.245 1.753 76.788 o                                            
-16 -3 15 39.989 44.449 3.029 24.130 o                                          
-16 -3 16 1.636 2.061 1.797 77.594 o                                            
-16 -2 1 598.359 611.222 12.853 1.376 o                                         
-16 -2 2 282.912 287.934 6.891 4.470 o                                          
-16 -2 3 64.773 63.712 2.221 35.881 o                                           
-16 -2 4 1.824 1.210 1.280 150.820 o                                            
-16 -2 5 11.709 10.543 1.299 123.304 o                                          
-16 -2 6 83.435 84.932 2.861 23.149 o                                           
-16 -2 7 29.111 30.551 2.057 48.801 o                                           
-16 -2 8 1.750 0.048 1.630 94.716 o                                             
-16 -2 9 57.578 55.329 2.297 35.455 o                                           
-16 -2 10 75.927 75.166 3.128 20.680 o                                          
-16 -2 11 15.941 17.445 1.916 60.400 o                                          
-16 -2 12 5.939 8.134 1.677 84.053 o                                            
-16 -2 13 19.264 19.004 1.961 56.783 o                                          
-16 -2 14 20.514 22.420 1.963 55.858 o                                          
-16 -2 15 11.540 13.185 1.772 71.947 o                                          
-16 -2 16 11.468 8.767 1.783 72.157 o                                           
-16 -1 1 7.345 4.717 1.489 104.772 o                                            
-16 -1 2 17.194 14.396 1.421 99.331 o                                           
-16 -1 3 0.456 -0.448 1.284 153.863 o                                           
-16 -1 4 68.062 63.617 2.223 35.463 o                                           
-16 -1 5 2.358 1.676 1.276 150.075 o                                            
-16 -1 6 143.715 144.369 4.200 11.340 o                                         
-16 -1 7 0.753 -0.364 1.511 111.075 o                                           
-16 -1 8 81.036 80.439 2.735 24.981 o                                           
-16 -1 9 0.150 -0.169 1.346 140.707 o                                           
-16 -1 10 18.532 17.662 1.902 60.271 o                                          
-16 -1 11 51.295 53.472 2.829 26.144 o                                          
-16 -1 12 10.796 11.436 1.806 70.227 o                                          
-16 -1 13 25.492 27.296 2.030 51.013 o                                          
-16 -1 14 2.727 2.477 1.688 86.921 o                                            
-16 -1 15 6.798 6.204 2.029 58.856 o                                            
-16 -1 16 1.880 0.983 1.930 67.607 o                                            
-16 0 1 249.873 261.882 6.112 5.556 o                                           
-16 0 2 27.336 24.867 2.052 49.987 o                                            
-16 0 3 0.409 -1.067 1.067 222.494 o                                            
-16 0 4 20.333 19.960 1.466 90.082 o                                            
-16 0 5 39.232 39.357 1.534 69.278 o                                            
-16 0 6 82.529 81.953 2.286 31.848 o                                            
-16 0 7 6.882 6.301 1.158 162.836 o                                             
-16 0 8 14.600 17.376 1.331 111.171 o                                           
-16 0 9 1.356 1.324 1.245 160.022 o                                             
-16 0 10 34.657 32.806 2.195 42.746 o                                           
-16 0 11 1.187 1.809 1.719 85.011 o                                             
-16 0 12 39.037 32.939 2.480 34.480 o                                           
-16 0 13 10.630 10.109 2.227 48.040 o                                           
-16 0 14 19.234 21.724 2.695 32.142 o                                           
-16 0 15 12.396 12.822 2.404 41.163 o                                           
-16 0 16 12.082 8.303 2.209 48.672 o                                            
-16 1 1 142.850 146.113 4.473 10.259 o                                          
-16 1 2 10.022 7.842 1.656 83.498 o                                             
-16 1 3 2.304 1.111 1.100 200.508 o                                             
-16 1 4 42.055 39.882 1.504 69.721 o                                            
-16 1 5 35.044 36.678 1.433 78.354 o                                            
-16 1 6 0.059 -1.059 1.059 227.599 o                                            
-16 1 7 5.449 6.283 1.184 160.102 o                                             
-16 1 8 116.565 118.458 2.708 22.581 o                                          
-16 1 9 3.577 2.436 1.115 189.041 o                                             
-16 1 10 42.562 43.967 1.901 50.356 o                                           
-16 1 11 5.460 6.238 1.478 107.415 o                                            
-16 1 12 18.401 19.411 2.028 53.775 o                                           
-16 1 13 10.486 7.836 1.896 65.135 o                                            
-16 1 14 1.108 2.569 2.260 49.468 o                                             
-16 1 15 4.697 1.487 1.931 66.286 o                                             
-16 1 16 8.315 4.596 2.726 33.284 o                                             
-16 2 1 11.278 10.499 1.273 128.065 o                                           
-16 2 2 10.561 8.607 1.097 166.004 o                                            
-16 2 3 39.846 39.739 1.494 71.283 o                                            
-16 2 4 8.702 7.047 1.051 184.956 o                                             
-16 2 5 80.951 76.705 2.051 36.995 o                                            
-16 2 6 57.257 53.825 1.693 53.547 o                                            
-16 2 7 8.528 7.935 1.185 151.460 o                                             
-16 2 8 1.192 0.312 1.116 200.160 o                                             
-16 2 9 1.189 0.630 1.114 200.451 o                                             
-16 2 10 18.106 19.412 2.139 49.071 o                                           
-16 2 11 14.302 18.533 1.629 80.127 o                                           
-16 2 12 8.456 8.371 1.406 112.929 o                                            
-16 2 13 0.005 0.229 1.299 151.131 o                                            
-16 2 14 1.597 0.035 1.668 90.647 o                                             
-16 2 15 0.521 0.685 2.202 52.450 o                                             
-16 2 16 3.912 4.515 3.816 17.373 o                                             
-16 3 1 19.462 18.787 1.465 91.300 o                                            
-16 3 2 3.718 1.541 1.063 207.304 o                                             
-16 3 3 11.636 9.823 1.187 143.311 o                                            
-16 3 4 11.321 11.549 1.161 147.326 o                                           
-16 3 5 10.710 11.762 1.320 120.586 o                                           
-16 3 6 16.527 16.188 1.255 119.750 o                                           
-16 3 7 22.252 22.876 1.395 94.334 o                                            
-16 3 8 6.644 6.475 1.136 168.676 o                                             
-16 3 9 23.730 27.511 1.390 91.867 o                                            
-16 3 10 1.970 3.207 1.281 148.319 o                                            
-16 3 11 37.346 35.715 1.802 56.822 o                                           
-16 3 12 0.592 0.490 1.285 152.987 o                                            
-16 3 13 6.405 3.823 1.382 121.754 o                                            
-16 3 14 5.422 6.648 1.719 80.978 o                                             
-16 3 15 7.761 7.593 1.705 80.639 o                                             
-16 3 16 85.944 98.599 17.187 0.856 o                                           
-16 4 1 0.612 -0.097 1.125 199.471 o                                            
-16 4 2 3.077 0.942 1.111 194.400 o                                             
-16 4 3 16.546 12.294 1.175 134.875 o                                           
-16 4 4 2.361 1.183 1.165 179.209 o                                             
-16 4 5 1.013 1.632 1.122 196.397 o                                             
-16 4 6 0.005 -0.098 1.090 214.739 o                                            
-16 4 7 47.620 45.649 1.837 51.415 o                                            
-16 4 8 5.199 3.086 1.075 195.173 o                                             
-16 4 9 41.398 40.353 1.983 47.949 o                                            
-16 4 10 5.610 5.279 1.285 138.916 o                                            
-16 4 11 6.645 4.852 1.312 132.511 o                                            
-16 4 12 0.083 0.694 1.490 114.529 o                                            
-16 4 13 2.306 2.043 1.392 126.892 o                                            
-16 4 14 2.933 1.419 1.650 91.023 o                                             
-16 4 15 45.831 45.540 3.011 24.058 o                                           
-16 4 16 26.163 22.950 4.886 10.330 o                                           
-16 5 1 10.740 8.507 1.242 135.727 o                                            
-16 5 2 13.595 14.433 1.351 111.188 o                                           
-16 5 3 17.266 16.437 1.251 119.259 o                                           
-16 5 4 42.928 42.777 1.663 60.530 o                                            
-16 5 5 124.106 126.009 2.837 20.798 o                                          
-16 5 6 12.607 11.807 1.138 149.099 o                                           
-16 5 7 0.053 -0.592 1.015 247.413 o                                            
-16 5 8 12.118 13.764 1.160 143.890 o                                           
-16 5 9 0.310 1.002 1.140 193.704 o                                             
-16 5 10 26.305 27.696 1.550 77.160 o                                           
-16 5 11 0.540 0.272 1.518 110.145 o                                            
-16 5 12 0.047 -0.623 1.466 118.832 o                                           
-16 5 13 0.009 -0.184 1.753 83.133 o                                            
-16 5 14 2.093 3.656 1.711 84.637 o                                             
-16 5 15 0.510 0.215 2.506 40.565 o                                             
-16 6 1 0.036 -1.147 1.147 194.039 o                                            
-16 6 2 37.111 37.872 1.522 71.267 o                                            
-16 6 3 0.133 -1.103 1.103 209.531 o                                            
-16 6 4 1.827 2.852 1.101 198.697 o                                             
-16 6 5 4.424 4.894 1.054 201.663 o                                             
-16 6 6 19.693 20.568 1.251 113.908 o                                           
-16 6 7 19.781 18.465 1.392 98.477 o                                            
-16 6 8 11.101 11.980 1.322 119.624 o                                           
-16 6 9 13.684 14.847 1.434 100.797 o                                           
-16 6 10 0.864 1.728 1.500 111.589 o                                            
-16 6 11 10.357 13.189 1.796 70.752 o                                           
-16 6 12 2.952 1.724 1.514 107.376 o                                            
-16 6 13 1.043 -0.468 1.729 84.767 o                                            
-16 6 14 4.177 6.092 1.718 82.011 o                                             
-16 6 15 60.401 64.423 4.750 10.359 o                                           
-16 7 1 4.112 3.349 1.242 152.719 o                                             
-16 7 2 1.900 1.654 1.209 167.602 o                                             
-16 7 3 17.160 17.318 1.229 121.925 o                                           
-16 7 4 4.293 4.507 1.157 171.669 o                                             
-16 7 5 35.847 36.991 1.983 49.476 o                                            
-16 7 6 6.946 6.819 1.127 169.783 o                                             
-16 7 7 1.738 1.297 1.052 219.893 o                                             
-16 7 8 38.031 41.821 1.929 50.529 o                                            
-16 7 9 15.848 18.561 1.582 83.180 o                                            
-16 7 10 0.318 -0.432 1.494 114.016 o                                           
-16 7 11 4.551 5.371 1.595 94.308 o                                             
-16 7 12 11.176 11.790 1.845 67.362 o                                           
-16 7 13 16.017 14.914 2.577 35.602 o                                           
-16 7 14 51.639 51.975 2.657 28.976 o                                           
-16 8 1 10.313 9.046 1.272 130.789 o                                            
-16 8 2 2.122 2.245 1.252 155.704 o                                             
-16 8 3 10.702 10.230 1.358 115.945 o                                           
-16 8 4 61.428 62.552 2.143 38.173 o                                            
-16 8 5 7.338 7.468 1.254 140.189 o                                             
-16 8 6 0.560 1.248 1.198 174.707 o                                             
-16 8 7 0.007 -0.288 1.192 179.642 o                                            
-16 8 8 0.041 1.039 1.256 160.508 o                                             
-16 8 9 29.861 30.323 2.265 41.544 o                                            
-16 8 10 0.440 1.752 1.525 108.455 o                                            
-16 8 11 0.126 -0.666 1.926 68.787 o                                            
-16 8 12 1.941 2.288 1.740 82.471 o                                             
-16 8 13 3.908 6.235 1.733 80.725 o                                             
-16 9 1 34.471 31.079 1.575 70.717 o                                            
-16 9 2 2.390 3.376 1.231 158.789 o                                             
-16 9 3 1.403 0.992 1.292 149.049 o                                             
-16 9 4 0.750 -0.018 1.202 174.834 o                                            
-16 9 5 3.894 3.204 1.239 153.986 o                                             
-16 9 6 5.063 6.250 1.193 158.708 o                                             
-16 9 7 0.719 0.055 1.182 180.685 o                                             
-16 9 8 2.423 2.716 1.370 130.195 o                                             
-16 9 9 4.348 1.170 1.553 101.163 o                                             
-16 9 10 4.253 2.480 1.910 67.717 o                                             
-16 9 11 0.836 -1.253 1.860 73.421 o                                            
-16 9 12 0.109 0.995 1.737 84.238 o                                             
-16 9 13 5.895 1.685 2.088 56.572 o                                             
-16 10 1 4.029 2.291 1.235 155.543 o                                            
-16 10 2 13.320 14.446 1.756 71.967 o                                           
-16 10 3 9.355 9.571 1.304 126.452 o                                            
-16 10 4 38.367 41.699 1.762 57.484 o                                           
-16 10 5 3.574 1.618 1.209 163.586 o                                            
-16 10 6 3.293 4.053 1.196 164.772 o                                            
-16 10 7 27.550 29.708 1.928 54.608 o                                           
-16 10 8 26.881 27.155 1.771 63.046 o                                           
-16 10 9 0.495 1.000 2.089 58.214 o                                             
-16 10 10 10.822 11.454 1.968 60.112 o                                          
-16 10 11 21.679 21.593 2.202 45.753 o                                          
-16 10 12 32.755 34.925 3.876 15.802 o                                          
-16 11 1 0.313 -0.299 1.240 165.386 o                                           
-16 11 2 0.814 -0.769 1.269 156.791 o                                           
-16 11 3 30.245 30.854 1.566 73.260 o                                           
-16 11 4 0.197 0.271 1.145 193.602 o                                            
-16 11 5 10.040 8.319 1.379 114.867 o                                           
-16 11 6 2.685 2.073 1.325 138.835 o                                            
-16 11 7 11.910 13.892 1.709 76.285 o                                           
-16 11 8 15.766 16.315 2.362 41.740 o                                           
-16 11 9 1.232 0.832 1.943 66.978 o                                             
-16 11 10 4.996 6.580 2.381 43.599 o                                            
-16 11 11 4.509 3.295 2.077 57.364 o                                            
-16 12 1 11.991 12.674 1.310 119.805 o                                          
-16 12 2 0.281 0.336 1.194 177.733 o                                            
-16 12 3 3.714 4.635 1.324 135.088 o                                            
-16 12 4 0.197 -0.371 1.383 133.184 o                                           
-16 12 5 0.044 0.858 1.333 142.805 o                                            
-16 12 6 3.407 2.968 1.375 127.544 o                                            
-16 12 7 0.961 1.150 1.549 104.872 o                                            
-16 12 8 0.692 -0.239 1.474 116.619 o                                           
-16 12 9 3.602 3.777 1.817 74.565 o                                             
-16 12 10 13.029 12.373 4.011 15.458 o                                          
-16 13 1 23.649 22.825 1.559 79.215 o                                           
-16 13 2 42.946 44.026 1.896 50.453 o                                           
-16 13 3 1.546 1.676 1.293 148.028 o                                            
-16 13 4 0.644 -0.157 1.350 139.064 o                                           
-16 13 5 18.112 19.065 1.524 86.602 o                                           
-16 13 6 9.381 7.840 1.333 122.959 o                                            
-16 13 7 21.212 24.594 1.852 60.997 o                                           
-16 13 8 1.574 0.914 1.608 97.034 o                                             
-16 13 9 15.927 20.481 4.895 10.401 o                                           
-16 14 1 2.694 1.922 1.333 137.364 o                                            
-16 14 2 24.114 27.081 1.795 62.696 o                                           
-16 14 3 2.324 0.098 1.350 136.179 o                                            
-16 14 4 7.698 6.379 1.357 122.387 o                                            
-16 14 5 0.025 -0.334 1.292 152.833 o                                           
-16 14 6 14.067 12.959 1.505 93.534 o                                           
-16 14 7 5.601 2.770 2.154 53.217 o                                             
-16 15 1 0.276 1.806 1.524 108.760 o                                            
-16 15 2 2.147 3.353 1.339 135.797 o                                            
-16 15 3 1.677 1.884 1.307 144.533 o                                            
-16 15 4 0.003 -0.008 1.379 134.248 o                                           
-16 15 5 4.522 7.263 3.893 16.651 o                                             
-16 16 1 16.244 18.575 2.592 34.998 o                                           
-15 -20 1 0.030 -0.887 1.550 106.270 o                                          
-15 -20 2 2.300 2.053 1.735 82.780 o                                            
-15 -20 3 9.937 13.243 2.070 54.808 o                                           
-15 -20 4 0.827 -0.337 1.815 77.063 o                                           
-15 -19 1 0.013 -1.386 1.571 103.441 o                                          
-15 -19 2 11.162 10.300 2.033 56.706 o                                          
-15 -19 3 1.820 2.095 1.635 93.265 o                                            
-15 -19 4 21.085 22.205 1.816 63.459 o                                          
-15 -19 5 10.145 15.368 2.153 50.686 o                                          
-15 -19 6 0.115 -0.903 1.984 64.828 o                                           
-15 -18 1 5.143 5.762 1.712 82.087 o                                            
-15 -18 2 0.118 -1.629 1.629 96.179 o                                           
-15 -18 3 1.032 0.733 1.649 92.841 o                                            
-15 -18 4 0.521 0.177 1.867 72.983 o                                            
-15 -18 5 1.237 -0.008 1.863 72.980 o                                           
-15 -18 6 0.646 2.410 2.000 63.190 o                                            
-15 -18 7 4.189 3.848 1.658 88.488 o                                            
-15 -18 8 18.759 26.399 3.327 21.663 o                                          
-15 -18 9 5.617 3.920 2.415 42.521 o                                            
-15 -17 1 4.145 3.429 1.469 111.539 o                                           
-15 -17 2 18.270 19.968 1.635 77.139 o                                          
-15 -17 3 0.479 -0.714 1.694 88.649 o                                           
-15 -17 4 4.204 1.929 1.908 67.985 o                                            
-15 -17 5 13.874 13.290 1.843 66.164 o                                          
-15 -17 6 1.532 1.275 1.649 92.248 o                                            
-15 -17 7 10.841 8.853 1.693 79.492 o                                           
-15 -17 8 6.567 7.728 1.790 74.227 o                                            
-15 -17 9 0.086 0.296 1.953 66.828 o                                            
-15 -17 10 2.341 -0.238 2.474 41.363 o                                          
-15 -16 1 0.829 0.915 1.626 95.496 o                                            
-15 -16 2 9.453 8.687 1.448 106.009 o                                           
-15 -16 3 0.546 -0.288 1.610 98.053 o                                           
-15 -16 4 5.137 5.829 1.729 80.520 o                                            
-15 -16 5 2.339 3.002 1.424 120.837 o                                           
-15 -16 6 14.526 17.496 1.889 62.390 o                                          
-15 -16 7 5.166 3.614 1.528 102.433 o                                           
-15 -16 8 72.308 70.914 2.626 27.365 o                                          
-15 -16 9 1.335 -0.395 1.517 109.485 o                                          
-15 -16 10 5.498 6.510 1.659 86.563 o                                           
-15 -16 11 17.729 19.693 2.162 48.214 o                                         
-15 -15 1 4.362 4.779 1.851 71.338 o                                            
-15 -15 2 0.895 0.961 1.515 109.792 o                                           
-15 -15 3 0.484 0.109 1.263 158.763 o                                           
-15 -15 4 6.843 9.041 1.461 106.765 o                                           
-15 -15 5 0.014 -0.961 1.349 140.280 o                                          
-15 -15 6 35.671 38.352 2.338 38.073 o                                          
-15 -15 7 80.233 89.189 2.719 25.003 o                                          
-15 -15 8 12.886 12.342 1.448 101.065 o                                         
-15 -15 9 10.520 10.726 1.372 113.871 o                                         
-15 -15 10 4.356 3.985 1.518 104.278 o                                          
-15 -15 11 0.416 -1.121 1.502 112.660 o                                         
-15 -15 12 0.518 -0.205 1.620 96.822 o                                          
-15 -14 1 71.164 74.684 2.755 25.434 o                                          
-15 -14 2 13.679 11.624 1.395 107.038 o                                         
-15 -14 3 6.359 6.467 1.605 91.385 o                                            
-15 -14 4 0.033 -0.732 1.429 124.931 o                                          
-15 -14 5 6.647 6.756 1.421 113.731 o                                           
-15 -14 6 0.324 2.358 1.329 141.894 o                                           
-15 -14 7 17.082 19.316 1.564 83.672 o                                          
-15 -14 8 0.504 -0.016 1.372 134.917 o                                          
-15 -14 9 0.964 -0.296 1.366 135.209 o                                          
-15 -14 10 5.388 7.415 1.310 132.893 o                                          
-15 -14 11 2.692 2.327 1.471 113.419 o                                          
-15 -14 12 1.429 -0.738 1.712 86.196 o                                          
-15 -14 13 12.785 12.942 1.923 61.787 o                                         
-15 -13 1 5.161 1.297 1.339 132.694 o                                           
-15 -13 2 13.082 8.377 1.468 100.363 o                                          
-15 -13 3 1.797 1.459 1.402 126.287 o                                           
-15 -13 4 3.680 0.915 1.388 126.451 o                                           
-15 -13 5 3.348 0.395 1.423 121.313 o                                           
-15 -13 6 0.064 1.057 1.617 97.110 o                                            
-15 -13 7 73.236 76.855 2.401 30.805 o                                          
-15 -13 8 0.004 -0.231 1.300 150.989 o                                          
-15 -13 9 3.314 3.713 1.350 131.631 o                                           
-15 -13 10 14.008 12.626 1.424 102.642 o                                        
-15 -13 11 0.033 0.921 1.539 107.266 o                                          
-15 -13 12 6.054 3.513 1.683 84.833 o                                           
-15 -13 13 1.689 0.658 1.751 82.082 o                                           
-15 -13 14 1.878 2.788 2.280 48.451 o                                           
-15 -12 1 18.748 14.834 1.700 73.355 o                                          
-15 -12 2 2.182 -0.417 1.433 121.386 o                                          
-15 -12 3 41.600 43.693 3.115 22.930 o                                          
-15 -12 4 6.373 8.583 1.498 102.752 o                                           
-15 -12 5 76.677 79.843 2.743 25.139 o                                          
-15 -12 6 203.250 205.773 5.196 7.528 o                                         
-15 -12 7 50.207 53.563 2.583 30.359 o                                          
-15 -12 8 36.891 38.962 2.084 45.475 o                                          
-15 -12 9 3.094 2.649 1.316 139.341 o                                           
-15 -12 10 0.738 -1.308 1.308 147.824 o                                         
-15 -12 11 0.236 -0.267 1.672 91.135 o                                          
-15 -12 12 93.474 95.803 3.624 15.641 o                                         
-15 -12 13 18.488 18.793 2.177 47.556 o                                         
-15 -12 14 28.549 30.582 2.125 46.384 o                                         
-15 -12 15 19.000 17.287 4.980 10.042 o                                         
-15 -11 1 5.152 3.355 1.512 104.671 o                                           
-15 -11 2 16.670 12.905 1.629 80.411 o                                          
-15 -11 3 14.813 14.805 1.653 78.983 o                                          
-15 -11 4 0.771 3.596 1.522 107.554 o                                           
-15 -11 5 4.007 4.010 1.602 94.555 o                                            
-15 -11 6 30.395 33.195 1.863 56.351 o                                          
-15 -11 7 4.557 3.627 1.601 94.297 o                                            
-15 -11 8 0.578 -0.066 1.686 89.461 o                                           
-15 -11 9 0.950 1.887 1.474 115.334 o                                           
-15 -11 10 0.475 -1.329 1.329 143.676 o                                         
-15 -11 11 17.246 16.403 1.901 60.977 o                                         
-15 -11 12 6.400 8.080 1.846 70.105 o                                           
-15 -11 13 0.132 0.121 2.177 53.813 o                                           
-15 -11 14 3.739 4.040 2.185 52.047 o                                           
-15 -11 15 2.056 -0.031 2.956 29.066 o                                          
-15 -10 1 19.699 21.826 2.219 45.469 o                                          
-15 -10 2 10.121 9.073 1.582 90.094 o                                           
-15 -10 3 10.306 10.770 1.618 85.912 o                                          
-15 -10 4 0.717 -0.347 1.576 102.168 o                                          
-15 -10 5 0.542 0.708 1.554 104.809 o                                           
-15 -10 6 19.934 23.543 2.199 46.002 o                                          
-15 -10 7 24.525 22.100 1.777 64.478 o                                          
-15 -10 8 10.650 10.638 1.480 100.125 o                                         
-15 -10 9 8.266 3.701 1.529 99.508 o                                            
-15 -10 10 0.027 -1.614 1.999 63.919 o                                          
-15 -10 11 1.993 0.312 2.167 53.818 o                                           
-15 -10 12 0.852 4.008 1.924 67.779 o                                           
-15 -10 13 0.206 0.302 1.821 76.823 o                                           
-15 -10 14 0.360 -0.877 1.718 86.298 o                                          
-15 -10 15 6.955 5.896 2.158 52.312 o                                           
-15 -10 16 13.389 16.862 3.700 18.003 o                                         
-15 -9 1 0.740 0.223 1.091 210.950 o                                            
-15 -9 2 90.138 90.513 2.678 24.956 o                                           
-15 -9 3 53.913 54.316 2.038 42.657 o                                           
-15 -9 4 91.293 87.531 2.659 25.224 o                                           
-15 -9 5 362.250 372.725 8.510 3.011 o                                          
-15 -9 6 170.176 171.124 4.470 9.914 o                                          
-15 -9 7 42.788 38.216 1.941 49.420 o                                           
-15 -9 8 0.174 -0.439 1.453 120.737 o                                           
-15 -9 9 12.852 12.281 1.531 92.111 o                                           
-15 -9 10 28.731 31.258 2.013 50.525 o                                          
-15 -9 11 121.265 124.403 4.350 11.069 o                                        
-15 -9 12 51.537 53.112 2.646 29.139 o                                          
-15 -9 13 50.200 52.132 2.126 40.893 o                                          
-15 -9 14 16.111 17.838 2.512 37.135 o                                          
-15 -9 15 9.406 6.272 2.153 51.894 o                                            
-15 -9 16 1.984 0.395 2.120 56.216 o                                            
-15 -8 1 0.464 -0.266 1.094 211.619 o                                           
-15 -8 2 0.155 0.107 1.131 198.790 o                                            
-15 -8 3 51.097 50.695 1.949 46.211 o                                           
-15 -8 4 0.546 0.993 1.263 157.747 o                                            
-15 -8 5 11.116 11.564 1.422 106.186 o                                          
-15 -8 6 9.521 10.152 1.761 74.445 o                                            
-15 -8 7 2.056 -0.094 1.557 103.402 o                                           
-15 -8 8 1.328 2.408 1.480 113.561 o                                            
-15 -8 9 1.800 -0.180 1.388 129.725 o                                           
-15 -8 10 12.456 10.428 1.395 108.825 o                                         
-15 -8 11 0.143 0.381 1.463 118.864 o                                           
-15 -8 12 1.011 -0.105 1.407 127.463 o                                          
-15 -8 13 38.016 41.681 2.111 44.138 o                                          
-15 -8 14 0.070 -1.890 1.890 71.487 o                                           
-15 -8 15 0.197 1.776 1.888 71.128 o                                            
-15 -8 16 2.850 -0.518 1.779 79.092 o                                           
-15 -8 17 1.803 -1.327 2.300 47.906 o                                           
-15 -7 1 23.849 23.390 1.662 71.642 o                                           
-15 -7 2 51.997 53.609 2.815 26.311 o                                           
-15 -7 3 4.355 5.064 1.297 138.975 o                                            
-15 -7 4 2.181 1.515 1.489 111.774 o                                            
-15 -7 5 28.611 27.885 1.836 58.943 o                                           
-15 -7 6 119.289 107.030 3.381 16.649 o                                         
-15 -7 7 94.905 94.496 3.119 19.738 o                                           
-15 -7 8 0.254 -0.393 1.235 166.859 o                                           
-15 -7 9 0.797 2.292 1.355 135.891 o                                            
-15 -7 10 7.745 9.169 1.413 112.292 o                                           
-15 -7 11 0.148 0.869 1.369 135.265 o                                           
-15 -7 12 10.176 10.969 1.497 98.363 o                                          
-15 -7 13 7.691 9.874 1.757 75.723 o                                            
-15 -7 14 0.027 -0.103 1.730 85.349 o                                           
-15 -7 15 22.102 20.304 2.231 44.736 o                                          
-15 -7 16 3.041 3.800 1.918 67.346 o                                            
-15 -7 17 2.751 -0.465 1.915 68.487 o                                           
-15 -6 1 19.826 18.369 1.359 101.993 o                                          
-15 -6 2 108.669 111.334 4.250 11.725 o                                         
-15 -6 3 137.444 139.331 3.816 13.268 o                                         
-15 -6 4 390.541 382.400 9.808 2.335 o                                          
-15 -6 5 260.361 256.175 6.939 4.486 o                                          
-15 -6 6 20.973 20.415 1.517 84.917 o                                           
-15 -6 7 2.752 3.657 1.297 143.078 o                                            
-15 -6 8 41.367 43.766 1.898 50.743 o                                           
-15 -6 9 60.557 59.344 2.341 33.964 o                                           
-15 -6 10 104.962 106.537 3.065 19.685 o                                        
-15 -6 11 100.337 99.985 3.325 17.672 o                                         
-15 -6 12 81.829 81.581 3.416 17.685 o                                          
-15 -6 13 2.516 1.494 1.685 87.654 o                                            
-15 -6 14 13.370 12.281 1.873 64.661 o                                          
-15 -6 15 15.721 14.084 2.284 44.570 o                                          
-15 -6 16 80.526 79.040 3.554 16.642 o                                          
-15 -6 17 3.076 2.682 1.797 76.727 o                                            
-15 -5 1 32.341 31.855 1.746 61.714 o                                           
-15 -5 2 102.650 102.723 3.015 20.312 o                                         
-15 -5 3 5.675 5.450 1.293 137.156 o                                            
-15 -5 4 8.984 8.347 1.388 114.779 o                                            
-15 -5 5 0.038 0.358 1.333 143.245 o                                            
-15 -5 6 45.127 48.603 2.647 29.771 o                                           
-15 -5 7 1.112 0.836 1.359 135.796 o                                            
-15 -5 8 9.823 10.381 1.842 68.402 o                                            
-15 -5 9 24.183 19.703 1.508 83.927 o                                           
-15 -5 10 5.474 3.886 1.306 136.365 o                                           
-15 -5 11 1.366 0.746 1.456 118.206 o                                           
-15 -5 12 14.388 14.555 2.201 47.867 o                                          
-15 -5 13 5.106 5.484 1.799 74.818 o                                            
-15 -5 14 4.816 2.061 1.938 65.667 o                                            
-15 -5 15 2.305 1.488 1.861 72.297 o                                            
-15 -5 16 1.106 0.646 1.853 73.688 o                                            
-15 -5 17 0.007 -1.765 1.765 81.967 o                                           
-15 -4 1 72.846 69.063 3.506 17.353 o                                           
-15 -4 2 56.101 56.354 1.961 44.400 o                                           
-15 -4 3 2.037 2.267 1.177 175.408 o                                            
-15 -4 4 66.454 67.036 2.037 39.842 o                                           
-15 -4 5 70.055 66.614 2.235 34.842 o                                           
-15 -4 6 163.855 159.510 4.162 11.187 o                                         
-15 -4 7 8.149 3.912 1.459 108.321 o                                            
-15 -4 8 22.027 20.484 1.551 81.475 o                                           
-15 -4 9 13.705 11.815 1.312 117.936 o                                          
-15 -4 10 7.899 5.915 1.238 143.590 o                                           
-15 -4 11 17.349 19.483 2.217 46.191 o                                          
-15 -4 12 7.332 7.897 2.022 58.785 o                                            
-15 -4 13 0.327 0.268 1.840 75.231 o                                            
-15 -4 14 37.950 44.373 2.750 28.623 o                                          
-15 -4 15 17.107 16.326 3.827 16.784 o                                          
-15 -4 16 0.115 -1.683 1.683 90.038 o                                           
-15 -4 17 31.188 29.895 2.074 47.770 o                                          
-15 -4 18 0.019 -2.682 2.682 35.508 o                                           
-15 -3 1 101.699 102.708 3.309 17.725 o                                         
-15 -3 2 224.416 225.901 4.841 8.221 o                                          
-15 -3 3 232.238 239.189 5.003 7.742 o                                          
-15 -3 4 217.429 211.214 4.483 9.320 o                                          
-15 -3 5 35.496 33.266 1.810 57.332 o                                           
-15 -3 6 33.705 30.870 1.431 80.878 o                                           
-15 -3 7 16.984 13.891 1.245 122.147 o                                          
-15 -3 8 26.615 25.268 1.708 67.100 o                                           
-15 -3 9 128.739 126.549 2.955 19.537 o                                         
-15 -3 10 173.516 176.492 4.009 11.612 o                                        
-15 -3 11 38.491 35.370 2.369 37.114 o                                          
-15 -3 12 0.434 -1.607 1.648 93.701 o                                           
-15 -3 13 39.476 46.001 2.550 32.261 o                                          
-15 -3 14 68.073 71.211 3.216 20.125 o                                          
-15 -3 15 52.300 55.347 2.728 27.606 o                                          
-15 -3 16 1.782 3.040 1.669 89.233 o                                            
-15 -3 17 15.512 23.248 2.107 50.522 o                                          
-15 -3 18 0.890 -0.137 2.188 53.143 o                                           
-15 -2 1 162.771 169.819 4.043 11.636 o                                         
-15 -2 2 19.525 18.523 1.272 112.571 o                                          
-15 -2 3 110.964 113.916 2.458 25.954 o                                         
-15 -2 4 37.182 37.621 1.465 74.864 o                                           
-15 -2 5 49.232 47.547 1.476 66.708 o                                           
-15 -2 6 2.421 1.694 0.909 283.641 o                                            
-15 -2 7 81.159 81.536 2.189 33.827 o                                           
-15 -2 8 121.398 124.811 3.023 19.208 o                                         
-15 -2 9 12.911 13.423 1.631 82.289 o                                           
-15 -2 10 12.726 11.010 1.220 134.328 o                                         
-15 -2 11 11.956 9.016 1.491 98.448 o                                           
-15 -2 12 8.678 10.476 1.428 108.465 o                                          
-15 -2 13 7.806 7.652 1.792 73.492 o                                            
-15 -2 14 0.230 -0.485 1.702 87.973 o                                           
-15 -2 15 2.469 0.506 1.709 85.642 o                                            
-15 -2 16 1.672 3.252 1.807 76.494 o                                            
-15 -2 17 2.662 2.257 2.167 53.387 o                                            
-15 -2 18 0.365 0.938 2.757 33.519 o                                            
-15 -1 1 7.599 6.312 0.975 213.821 o                                            
-15 -1 2 43.938 41.793 1.582 64.370 o                                           
-15 -1 3 1.346 1.751 0.967 259.319 o                                            
-15 -1 4 11.098 9.210 0.988 191.781 o                                           
-15 -1 5 66.607 65.509 1.755 47.954 o                                           
-15 -1 6 0.192 -0.372 0.933 292.205 o                                           
-15 -1 7 66.864 68.828 2.234 35.086 o                                           
-15 -1 8 0.451 -1.168 1.168 185.781 o                                           
-15 -1 9 102.352 104.869 2.585 25.088 o                                         
-15 -1 10 2.425 0.874 1.186 173.660 o                                           
-15 -1 11 7.821 7.843 1.502 101.245 o                                           
-15 -1 12 36.790 36.840 2.009 48.334 o                                          
-15 -1 13 23.875 24.711 1.826 61.499 o                                          
-15 -1 14 41.099 43.582 2.197 40.864 o                                          
-15 -1 15 5.096 4.389 1.823 73.200 o                                            
-15 -1 16 39.376 38.561 2.796 27.926 o                                          
-15 -1 17 0.230 0.921 1.860 73.514 o                                            
-15 -1 18 34.160 34.344 3.657 17.568 o                                          
-15 0 1 175.509 177.568 5.136 7.893 o                                           
-15 0 2 105.039 112.430 2.775 22.513 o                                          
-15 0 3 167.446 172.721 3.764 12.828 o                                          
-15 0 4 84.353 82.076 2.202 33.239 o                                            
-15 0 5 12.680 10.607 1.085 161.152 o                                           
-15 0 6 0.203 0.118 0.976 266.294 o                                             
-15 0 7 5.626 3.418 1.003 217.828 o                                             
-15 0 8 140.396 141.975 3.306 16.255 o                                          
-15 0 9 233.546 230.673 4.639 8.683 o                                           
-15 0 10 2.260 1.097 1.161 180.916 o                                            
-15 0 11 1.333 0.906 1.428 122.801 o                                            
-15 0 12 109.588 116.386 3.819 13.893 o                                         
-15 0 13 57.020 57.840 3.217 20.779 o                                           
-15 0 14 1.643 -1.590 1.590 99.569 o                                            
-15 0 15 1.940 3.179 1.765 79.893 o                                             
-15 0 16 12.067 10.957 1.489 97.689 o                                           
-15 0 17 0.819 -0.091 1.679 90.007 o                                            
-15 0 18 15.885 16.225 3.063 25.734 o                                           
-15 1 1 212.186 213.524 4.935 8.090 o                                           
-15 1 2 270.700 293.531 5.846 5.855 o                                           
-15 1 3 54.462 52.579 1.757 51.980 o                                            
-15 1 4 17.422 14.383 1.115 141.859 o                                           
-15 1 5 33.975 36.022 1.831 56.422 o                                            
-15 1 6 128.801 127.856 2.800 20.940 o                                          
-15 1 7 95.882 92.881 2.415 28.227 o                                            
-15 1 8 28.054 29.084 1.479 81.056 o                                            
-15 1 9 33.799 30.802 1.874 55.225 o                                            
-15 1 10 53.331 51.251 1.733 53.348 o                                           
-15 1 11 14.692 14.814 1.541 88.893 o                                           
-15 1 12 4.663 4.823 1.461 111.250 o                                            
-15 1 13 5.448 6.413 1.383 121.047 o                                            
-15 1 14 20.419 22.556 1.920 57.990 o                                           
-15 1 15 4.567 4.385 1.605 93.540 o                                             
-15 1 16 0.151 -1.448 1.448 121.627 o                                           
-15 1 17 11.427 11.437 1.946 61.195 o                                           
-15 1 18 12.804 14.748 4.145 14.480 o                                           
-15 2 1 11.823 11.280 1.424 105.411 o                                           
-15 2 2 76.024 78.708 2.557 27.925 o                                            
-15 2 3 10.826 9.284 1.089 166.238 o                                            
-15 2 4 15.318 14.448 1.380 105.784 o                                           
-15 2 5 11.796 11.750 1.410 106.983 o                                           
-15 2 6 93.108 95.789 2.393 28.653 o                                            
-15 2 7 0.072 -0.802 1.079 219.069 o                                            
-15 2 8 126.823 126.481 3.045 18.823 o                                          
-15 2 9 2.511 2.356 1.096 198.762 o                                             
-15 2 10 33.114 31.527 1.936 52.629 o                                           
-15 2 11 67.502 68.227 2.411 31.483 o                                           
-15 2 12 9.224 11.448 1.624 85.784 o                                            
-15 2 13 60.377 64.588 2.244 35.818 o                                           
-15 2 14 4.404 4.942 1.481 108.785 o                                            
-15 2 15 49.795 53.931 2.392 34.253 o                                           
-15 2 16 4.247 4.963 1.782 76.771 o                                             
-15 2 17 22.007 23.327 2.039 51.914 o                                           
-15 3 1 103.939 108.746 2.745 22.976 o                                          
-15 3 2 116.079 117.268 3.179 18.170 o                                          
-15 3 3 51.051 47.160 1.648 58.003 o                                            
-15 3 4 9.215 7.554 1.086 173.280 o                                             
-15 3 5 1.680 1.323 1.061 216.604 o                                             
-15 3 6 3.932 3.179 1.074 199.792 o                                             
-15 3 7 59.515 56.596 1.721 51.629 o                                            
-15 3 8 217.608 222.337 4.047 10.726 o                                          
-15 3 9 31.267 30.425 1.510 76.662 o                                            
-15 3 10 16.457 17.974 1.447 95.663 o                                           
-15 3 11 89.911 92.310 2.858 22.712 o                                           
-15 3 12 16.066 15.699 1.412 100.819 o                                          
-15 3 13 2.274 2.296 1.276 149.662 o                                            
-15 3 14 0.463 -0.081 1.621 96.829 o                                            
-15 3 15 12.888 11.670 1.879 64.572 o                                           
-15 3 16 4.531 6.118 1.794 75.368 o                                             
-15 3 17 13.774 12.195 2.161 49.878 o                                           
-15 4 1 316.941 316.209 6.529 4.785 o                                           
-15 4 2 19.845 18.280 1.997 54.991 o                                            
-15 4 3 30.681 26.973 1.518 77.319 o                                            
-15 4 4 121.301 121.185 2.832 21.053 o                                          
-15 4 5 62.858 64.418 1.930 43.485 o                                            
-15 4 6 117.258 115.022 2.660 23.164 o                                          
-15 4 7 248.818 251.392 4.771 8.179 o                                           
-15 4 8 14.763 15.019 1.109 147.259 o                                           
-15 4 9 49.245 49.800 2.067 42.925 o                                            
-15 4 10 25.843 29.069 1.566 75.914 o                                           
-15 4 11 5.923 8.672 1.721 79.976 o                                             
-15 4 12 22.811 22.901 1.485 85.722 o                                           
-15 4 13 30.280 30.909 1.856 57.020 o                                           
-15 4 14 13.373 18.206 1.877 63.341 o                                           
-15 4 15 21.400 26.066 3.597 18.614 o                                           
-15 4 16 2.567 3.089 1.645 91.227 o                                             
-15 4 17 4.974 4.174 1.911 67.003 o                                             
-15 5 1 82.272 73.675 2.158 34.748 o                                            
-15 5 2 6.292 0.900 1.117 182.463 o                                             
-15 5 3 2.085 1.211 1.078 208.934 o                                             
-15 5 4 3.465 2.938 1.061 206.458 o                                             
-15 5 5 115.304 110.207 2.956 20.281 o                                          
-15 5 6 0.801 1.004 1.028 235.115 o                                             
-15 5 7 32.578 36.422 1.409 81.516 o                                            
-15 5 8 52.703 54.221 1.888 47.573 o                                            
-15 5 9 44.749 47.284 1.738 55.908 o                                            
-15 5 10 20.385 19.698 1.382 98.469 o                                           
-15 5 11 9.029 8.330 1.398 113.317 o                                            
-15 5 12 35.092 36.098 1.907 52.789 o                                           
-15 5 13 9.493 12.031 1.853 67.509 o                                            
-15 5 14 57.661 60.579 2.740 26.893 o                                           
-15 5 15 7.862 7.849 1.653 85.191 o                                             
-15 5 16 14.382 11.602 2.499 38.096 o                                           
-15 5 17 21.768 11.704 4.048 15.010 o                                           
-15 6 1 23.831 23.209 1.329 99.434 o                                            
-15 6 2 4.977 3.457 1.032 210.032 o                                             
-15 6 3 21.895 21.781 1.481 86.992 o                                            
-15 6 4 0.850 0.223 1.083 213.667 o                                             
-15 6 5 4.010 3.610 1.030 214.078 o                                             
-15 6 6 6.553 9.626 1.340 124.379 o                                             
-15 6 7 140.271 140.128 2.911 19.303 o                                          
-15 6 8 8.153 7.495 1.029 192.441 o                                             
-15 6 9 4.922 5.615 1.082 189.674 o                                             
-15 6 10 17.898 19.638 1.564 83.087 o                                           
-15 6 11 27.418 28.584 1.881 57.012 o                                           
-15 6 12 3.601 2.929 1.368 128.647 o                                            
-15 6 13 6.087 6.345 1.830 71.793 o                                             
-15 6 14 13.464 14.627 2.396 41.116 o                                           
-15 6 15 0.723 1.421 1.745 83.023 o                                             
-15 6 16 2.355 3.669 1.659 89.695 o                                             
-15 7 1 19.539 18.908 1.259 113.987 o                                           
-15 7 2 48.411 49.276 1.649 58.434 o                                            
-15 7 3 53.673 57.691 1.664 55.092 o                                            
-15 7 4 57.742 59.756 2.452 31.952 o                                            
-15 7 5 210.373 213.057 4.058 10.807 o                                          
-15 7 6 207.370 202.242 3.880 11.594 o                                          
-15 7 7 3.638 4.188 1.022 217.347 o                                             
-15 7 8 51.724 52.513 1.857 49.009 o                                            
-15 7 9 19.977 21.612 1.383 97.878 o                                            
-15 7 10 11.881 11.889 1.716 76.311 o                                           
-15 7 11 20.183 19.080 1.897 59.791 o                                           
-15 7 12 34.160 38.916 2.093 45.668 o                                           
-15 7 13 26.169 25.290 2.287 41.814 o                                           
-15 7 14 38.883 40.626 3.440 19.390 o                                           
-15 7 15 3.349 2.411 1.658 89.546 o                                             
-15 7 16 1.817 0.688 2.196 52.400 o                                             
-15 8 1 0.070 -0.985 1.161 189.225 o                                            
-15 8 2 8.769 7.291 1.164 156.069 o                                             
-15 8 3 3.008 1.323 1.158 179.250 o                                             
-15 8 4 75.075 72.068 2.022 38.684 o                                            
-15 8 5 2.706 3.463 1.051 212.040 o                                             
-15 8 6 6.642 6.315 1.067 187.800 o                                             
-15 8 7 85.136 82.979 2.267 31.919 o                                            
-15 8 8 13.656 14.263 1.277 121.561 o                                           
-15 8 9 2.677 2.825 1.264 151.039 o                                             
-15 8 10 3.847 5.122 1.600 94.448 o                                             
-15 8 11 11.722 11.940 2.131 51.670 o                                           
-15 8 12 29.896 31.159 2.327 39.628 o                                           
-15 8 13 18.918 22.454 2.100 50.169 o                                           
-15 8 14 5.435 9.326 1.838 70.817 o                                             
-15 8 15 26.034 22.958 2.016 51.968 o                                           
-15 9 1 0.750 0.233 1.260 158.821 o                                             
-15 9 2 2.906 0.684 1.191 171.119 o                                             
-15 9 3 6.820 4.553 1.191 157.127 o                                             
-15 9 4 1.579 2.416 1.159 181.456 o                                             
-15 9 5 2.908 1.825 1.178 173.140 o                                             
-15 9 6 47.508 50.736 2.081 42.733 o                                            
-15 9 7 0.009 -0.266 1.152 192.523 o                                            
-15 9 8 1.754 0.876 1.099 203.049 o                                             
-15 9 9 5.325 3.913 1.263 145.025 o                                             
-15 9 10 66.472 63.105 3.713 15.958 o                                           
-15 9 11 15.130 13.460 2.630 34.465 o                                           
-15 9 12 12.764 14.715 2.290 44.821 o                                           
-15 9 13 9.291 8.697 1.826 70.073 o                                             
-15 9 14 1.018 -0.337 1.692 88.496 o                                            
-15 10 1 10.586 8.873 1.318 122.961 o                                           
-15 10 2 17.440 18.727 1.463 93.017 o                                           
-15 10 3 87.137 86.670 2.266 31.584 o                                           
-15 10 4 136.205 140.575 3.472 15.268 o                                         
-15 10 5 51.588 51.568 1.800 51.199 o                                           
-15 10 6 10.492 12.858 1.225 135.636 o                                          
-15 10 7 50.774 52.414 1.787 51.749 o                                           
-15 10 8 3.877 3.961 1.254 149.746 o                                            
-15 10 9 10.904 11.198 1.454 102.719 o                                          
-15 10 10 8.716 8.971 2.073 55.571 o                                            
-15 10 11 39.834 39.720 3.134 22.863 o                                          
-15 10 12 14.935 16.353 1.939 59.645 o                                          
-15 10 13 18.787 14.757 1.886 61.555 o                                          
-15 10 14 2.694 5.415 2.205 51.250 o                                            
-15 11 1 28.062 27.891 1.765 62.821 o                                           
-15 11 2 15.873 13.923 1.227 126.345 o                                          
-15 11 3 9.914 9.059 1.172 150.156 o                                            
-15 11 4 10.216 11.516 1.203 141.245 o                                          
-15 11 5 3.420 4.382 1.190 165.577 o                                            
-15 11 6 16.088 14.403 1.398 102.944 o                                          
-15 11 7 3.767 2.867 1.288 143.754 o                                            
-15 11 8 1.506 0.488 1.341 138.906 o                                            
-15 11 9 0.439 -1.347 1.347 140.003 o                                           
-15 11 10 9.796 8.313 2.202 49.465 o                                            
-15 11 11 19.660 21.774 2.067 51.473 o                                          
-15 11 12 0.286 -0.613 1.664 92.063 o                                           
-15 11 13 11.249 8.530 2.217 48.487 o                                           
-15 12 1 0.049 0.019 1.342 141.680 o                                            
-15 12 2 14.730 14.419 1.333 112.335 o                                          
-15 12 3 0.154 -0.397 1.189 180.293 o                                           
-15 12 4 11.693 12.052 1.412 106.699 o                                          
-15 12 5 2.371 2.129 1.393 126.538 o                                            
-15 12 6 0.028 -0.344 1.356 138.871 o                                           
-15 12 7 0.011 -0.849 1.345 141.144 o                                           
-15 12 8 11.062 12.363 1.551 91.364 o                                           
-15 12 9 39.486 43.916 2.648 30.389 o                                           
-15 12 10 26.049 30.938 2.487 35.852 o                                          
-15 12 11 5.386 7.797 1.946 63.891 o                                            
-15 12 12 5.828 5.231 2.709 33.926 o                                            
-15 13 1 26.273 26.104 1.545 77.973 o                                           
-15 13 2 31.816 29.823 1.860 56.535 o                                           
-15 13 3 24.879 24.870 1.617 73.840 o                                           
-15 13 4 24.739 24.418 1.568 77.553 o                                           
-15 13 5 15.975 16.416 1.534 88.096 o                                           
-15 13 6 23.966 25.358 1.668 70.706 o                                           
-15 13 7 0.012 0.369 1.326 144.970 o                                            
-15 13 8 3.712 2.353 1.465 113.104 o                                            
-15 13 9 3.798 3.115 1.675 87.236 o                                             
-15 13 10 23.802 31.316 2.903 27.405 o                                          
-15 13 11 1.710 1.232 2.076 58.539 o                                            
-15 14 1 13.431 14.226 1.450 99.507 o                                           
-15 14 2 0.054 -1.390 1.390 132.039 o                                           
-15 14 3 13.364 10.824 1.522 93.119 o                                           
-15 14 4 1.201 0.272 1.318 144.393 o                                            
-15 14 5 0.001 -1.385 1.385 133.132 o                                           
-15 14 6 3.503 3.800 1.351 131.081 o                                            
-15 14 7 0.331 0.227 1.401 129.402 o                                            
-15 14 8 3.041 2.859 1.410 122.199 o                                            
-15 14 9 5.431 7.702 1.845 70.700 o                                             
-15 14 10 0.366 2.749 2.549 39.056 o                                            
-15 15 1 7.885 7.388 1.290 132.546 o                                            
-15 15 2 0.006 0.103 1.297 151.706 o                                            
-15 15 3 9.241 10.948 1.472 102.118 o                                           
-15 15 4 2.578 2.694 1.303 142.856 o                                            
-15 15 5 0.309 -0.244 1.365 136.534 o                                           
-15 15 6 12.116 9.083 1.356 115.266 o                                           
-15 15 7 5.872 7.269 1.619 90.085 o                                             
-15 15 8 4.594 3.891 1.853 71.278 o                                             
-15 16 1 0.022 -0.426 1.353 139.374 o                                           
-15 16 2 3.339 1.905 1.437 118.083 o                                            
-15 16 3 27.403 26.729 1.696 67.269 o                                           
-15 16 4 6.162 6.415 1.346 126.224 o                                            
-15 16 5 3.154 2.480 1.406 123.001 o                                            
-15 16 6 0.267 -0.337 1.690 89.180 o                                            
-15 17 1 0.616 0.858 1.387 131.126 o                                            
-15 17 2 1.044 0.481 1.346 138.801 o                                            
-15 17 3 11.817 13.690 2.484 38.731 o                                           
-14 -21 1 10.308 7.286 1.465 103.794 o                                          
-14 -21 2 5.848 5.271 1.472 108.268 o                                           
-14 -21 3 24.706 26.436 1.764 64.339 o                                          
-14 -21 4 5.817 4.203 1.758 78.080 o                                            
-14 -20 1 1.984 0.132 1.320 142.781 o                                           
-14 -20 2 4.155 4.166 1.428 117.161 o                                           
-14 -20 3 34.064 39.451 2.224 41.444 o                                          
-14 -20 4 1.714 1.549 1.454 117.646 o                                           
-14 -20 5 8.690 6.794 1.569 93.346 o                                            
-14 -20 6 6.060 4.825 1.547 98.823 o                                            
-14 -20 7 1.691 1.846 2.330 46.525 o                                            
-14 -19 1 4.234 5.364 1.398 121.001 o                                           
-14 -19 2 0.118 0.186 1.317 146.833 o                                           
-14 -19 3 8.605 12.337 1.826 69.632 o                                           
-14 -19 4 6.966 4.196 1.484 106.053 o                                           
-14 -19 5 0.928 -0.488 1.786 79.565 o                                           
-14 -19 6 1.417 -0.382 1.747 82.823 o                                           
-14 -19 7 0.178 -1.822 1.822 76.861 o                                           
-14 -19 8 0.712 0.125 2.198 52.684 o                                            
-14 -19 9 0.235 1.226 2.570 38.563 o                                            
-14 -18 1 45.626 48.939 2.649 29.689 o                                          
-14 -18 2 39.880 41.863 1.852 53.151 o                                          
-14 -18 3 25.797 24.889 1.617 73.388 o                                          
-14 -18 4 5.704 4.544 1.565 97.087 o                                            
-14 -18 5 10.487 9.465 1.767 73.668 o                                           
-14 -18 6 3.754 3.235 1.805 75.603 o                                            
-14 -18 7 0.899 -0.614 2.092 58.095 o                                           
-14 -18 8 0.029 -1.584 1.584 101.711 o                                          
-14 -18 9 4.201 5.933 1.557 98.701 o                                            
-14 -18 10 4.008 5.202 2.416 42.659 o                                           
-14 -18 11 25.535 24.711 3.895 15.935 o                                         
-14 -17 1 8.988 7.814 1.261 135.768 o                                           
-14 -17 2 21.322 20.795 1.412 94.187 o                                          
-14 -17 3 26.497 28.490 1.671 68.772 o                                          
-14 -17 4 14.896 15.271 1.611 82.261 o                                          
-14 -17 5 0.580 -1.660 1.660 92.199 o                                           
-14 -17 6 4.684 5.347 1.585 95.311 o                                            
-14 -17 7 3.267 4.625 1.577 97.721 o                                            
-14 -17 8 13.597 14.644 1.876 63.992 o                                          
-14 -17 9 44.302 44.146 2.534 32.230 o                                          
-14 -17 10 4.722 4.766 1.934 65.490 o                                           
-14 -17 11 7.596 9.327 2.079 55.542 o                                           
-14 -17 12 0.079 0.954 2.430 43.147 o                                           
-14 -16 1 16.012 16.683 1.337 109.242 o                                         
-14 -16 2 9.845 8.904 1.339 120.719 o                                           
-14 -16 3 13.013 11.234 1.364 111.903 o                                         
-14 -16 4 3.046 2.024 1.257 152.807 o                                           
-14 -16 5 0.124 -0.901 1.394 131.188 o                                          
-14 -16 6 0.829 0.283 1.190 177.555 o                                           
-14 -16 7 16.318 17.819 1.499 90.689 o                                          
-14 -16 8 0.669 0.367 1.395 129.936 o                                           
-14 -16 9 9.076 9.325 1.435 107.825 o                                           
-14 -16 10 2.442 2.195 1.596 97.198 o                                           
-14 -16 11 0.005 -1.012 1.536 108.242 o                                         
-14 -16 12 2.419 0.265 1.727 84.004 o                                           
-14 -16 13 0.717 2.774 3.067 27.017 o                                           
-14 -15 1 34.980 37.705 1.667 63.927 o                                          
-14 -15 2 103.847 104.247 2.762 22.895 o                                        
-14 -15 3 5.696 6.053 1.244 146.305 o                                           
-14 -15 4 10.408 8.764 1.261 132.682 o                                          
-14 -15 5 26.106 24.320 1.480 83.563 o                                          
-14 -15 6 0.230 -0.849 1.240 165.401 o                                          
-14 -15 7 0.223 1.901 1.273 154.977 o                                           
-14 -15 8 18.513 19.417 1.571 82.214 o                                          
-14 -15 9 12.113 12.155 1.499 96.063 o                                          
-14 -15 10 40.678 40.261 1.901 51.181 o                                         
-14 -15 11 7.206 9.833 1.640 86.148 o                                           
-14 -15 12 5.003 8.401 1.817 72.799 o                                           
-14 -15 13 1.235 0.941 1.508 110.451 o                                          
-14 -15 14 2.709 2.807 1.849 72.706 o                                           
-14 -14 1 18.875 20.138 1.333 105.042 o                                         
-14 -14 2 48.091 47.143 1.736 55.096 o                                          
-14 -14 3 12.056 14.414 1.408 105.566 o                                         
-14 -14 4 0.624 -0.521 1.287 152.866 o                                          
-14 -14 5 5.644 7.644 1.410 115.940 o                                           
-14 -14 6 19.133 18.588 1.828 64.108 o                                          
-14 -14 7 24.331 24.684 1.545 79.383 o                                          
-14 -14 8 62.169 64.590 2.314 34.102 o                                          
-14 -14 9 8.589 9.846 1.467 103.951 o                                           
-14 -14 10 17.749 17.811 1.540 85.822 o                                         
-14 -14 11 0.482 1.908 1.548 105.180 o                                          
-14 -14 12 0.183 0.053 1.535 108.158 o                                          
-14 -14 13 0.461 0.405 1.600 99.151 o                                           
-14 -14 14 0.753 0.614 1.609 97.753 o                                           
-14 -14 15 3.338 5.800 2.965 28.583 o                                           
-14 -13 1 0.562 0.256 1.187 179.389 o                                           
-14 -13 2 67.482 66.503 2.147 37.084 o                                          
-14 -13 3 30.244 31.596 1.589 71.588 o                                          
-14 -13 4 2.423 0.931 1.441 119.255 o                                           
-14 -13 5 0.258 -0.832 1.432 124.264 o                                          
-14 -13 6 50.326 52.335 2.473 32.554 o                                          
-14 -13 7 51.326 50.094 1.975 45.389 o                                          
-14 -13 8 43.318 43.360 2.068 44.439 o                                          
-14 -13 9 0.059 -0.599 1.345 141.007 o                                          
-14 -13 10 0.487 -0.487 1.315 146.775 o                                         
-14 -13 11 3.396 1.566 1.549 102.363 o                                          
-14 -13 12 0.760 0.122 1.575 102.217 o                                          
-14 -13 13 6.907 7.683 1.987 60.932 o                                           
-14 -13 14 2.485 1.695 1.716 84.588 o                                           
-14 -13 15 1.342 0.058 1.714 86.025 o                                           
-14 -12 1 119.151 115.949 2.979 19.834 o                                        
-14 -12 2 4.203 2.689 1.196 164.073 o                                           
-14 -12 3 32.758 32.970 1.603 69.342 o                                          
-14 -12 4 44.596 43.238 2.015 45.970 o                                          
-14 -12 5 0.216 -0.342 1.376 134.620 o                                          
-14 -12 6 6.257 5.394 1.471 107.944 o                                           
-14 -12 7 37.102 35.141 2.155 43.440 o                                          
-14 -12 8 24.160 25.057 2.115 48.154 o                                          
-14 -12 9 25.570 28.536 1.605 73.459 o                                          
-14 -12 10 3.601 3.670 1.263 148.693 o                                          
-14 -12 11 4.012 1.471 1.540 103.013 o                                          
-14 -12 12 0.086 -0.346 1.688 89.581 o                                          
-14 -12 13 2.283 -0.109 1.990 63.675 o                                          
-14 -12 14 1.583 2.053 1.584 99.479 o                                           
-14 -12 15 0.177 -1.528 2.067 59.734 o                                          
-14 -12 16 1.780 1.586 2.853 31.144 o                                           
-14 -11 1 12.283 13.030 1.351 113.508 o                                         
-14 -11 2 10.578 9.621 1.296 125.904 o                                          
-14 -11 3 0.617 -1.490 1.490 114.285 o                                          
-14 -11 4 15.485 14.146 1.574 85.499 o                                          
-14 -11 5 11.666 11.039 1.633 83.579 o                                          
-14 -11 6 37.529 35.811 2.032 47.452 o                                          
-14 -11 7 56.892 54.824 2.224 37.265 o                                          
-14 -11 8 8.262 7.699 1.495 101.748 o                                           
-14 -11 9 0.990 -1.166 1.554 104.716 o                                          
-14 -11 10 1.492 0.528 1.241 161.583 o                                          
-14 -11 11 7.346 7.078 1.376 119.301 o                                          
-14 -11 12 7.862 9.343 1.834 69.999 o                                           
-14 -11 13 3.621 2.145 1.944 65.756 o                                           
-14 -11 14 4.763 6.483 1.906 66.948 o                                           
-14 -11 15 18.902 19.673 2.829 29.520 o                                         
-14 -11 16 7.596 7.486 2.070 56.208 o                                           
-14 -11 17 6.410 2.679 3.106 26.004 o                                           
-14 -10 1 131.216 133.159 3.408 15.874 o                                        
-14 -10 2 111.568 112.980 3.232 17.929 o                                        
-14 -10 3 7.695 5.345 1.295 133.691 o                                           
-14 -10 4 2.829 2.524 1.300 143.352 o                                           
-14 -10 5 0.290 -0.061 1.318 146.421 o                                          
-14 -10 6 120.681 110.709 3.283 17.307 o                                        
-14 -10 7 27.330 23.375 1.837 59.990 o                                          
-14 -10 8 16.903 15.217 1.452 95.934 o                                          
-14 -10 9 11.583 11.590 1.416 106.484 o                                         
-14 -10 10 0.336 1.149 1.723 85.463 o                                           
-14 -10 11 0.063 -1.413 1.413 127.861 o                                         
-14 -10 12 0.743 1.336 1.588 99.985 o                                           
-14 -10 13 3.661 2.410 1.660 89.136 o                                           
-14 -10 14 6.449 5.395 2.289 46.890 o                                           
-14 -10 15 6.574 4.458 1.724 80.556 o                                           
-14 -10 16 8.554 10.840 2.303 45.437 o                                          
-14 -10 17 1.206 0.635 2.029 61.544 o                                           
-14 -9 1 25.736 25.451 1.320 97.804 o                                           
-14 -9 2 168.125 163.768 3.978 11.890 o                                         
-14 -9 3 0.366 -0.636 1.180 182.405 o                                           
-14 -9 4 0.097 0.502 1.216 171.775 o                                            
-14 -9 5 13.508 14.942 1.475 96.387 o                                           
-14 -9 6 17.598 17.084 1.533 86.788 o                                           
-14 -9 7 17.199 16.183 1.548 86.068 o                                           
-14 -9 8 9.740 6.304 1.464 104.903 o                                            
-14 -9 9 17.590 16.380 1.776 68.334 o                                           
-14 -9 10 12.729 13.124 1.505 94.579 o                                          
-14 -9 11 0.287 0.533 1.552 105.455 o                                           
-14 -9 12 32.030 35.651 2.115 45.607 o                                          
-14 -9 13 2.790 3.467 1.548 102.233 o                                           
-14 -9 14 0.383 0.875 1.629 95.516 o                                            
-14 -9 15 8.265 7.018 1.619 88.412 o                                            
-14 -9 16 0.528 0.126 1.911 69.703 o                                            
-14 -9 17 4.108 4.992 1.857 70.975 o                                            
-14 -9 18 6.631 7.619 3.113 25.730 o                                            
-14 -8 1 4.245 5.021 1.040 207.015 o                                            
-14 -8 2 8.657 6.810 1.319 126.812 o                                            
-14 -8 3 50.672 53.556 1.970 45.340 o                                           
-14 -8 4 2.533 2.334 1.214 164.066 o                                            
-14 -8 5 22.714 20.987 1.465 88.184 o                                           
-14 -8 6 34.243 34.178 1.892 53.862 o                                           
-14 -8 7 6.587 4.184 1.579 94.999 o                                             
-14 -8 8 10.454 10.484 1.507 97.237 o                                           
-14 -8 9 53.993 50.177 2.141 40.081 o                                           
-14 -8 10 101.375 105.334 2.900 21.477 o                                        
-14 -8 11 54.162 56.300 2.393 33.655 o                                          
-14 -8 12 0.451 0.269 1.414 126.935 o                                           
-14 -8 13 1.380 1.106 1.411 125.575 o                                           
-14 -8 14 1.380 -0.881 1.502 111.711 o                                          
-14 -8 15 19.529 22.822 2.246 44.458 o                                          
-14 -8 16 37.504 38.718 2.591 31.919 o                                          
-14 -8 17 5.608 4.144 1.902 67.377 o                                            
-14 -8 18 3.409 4.480 1.963 64.156 o                                            
-14 -7 1 212.928 216.492 4.547 9.141 o                                          
-14 -7 2 6.292 5.536 1.165 163.518 o                                            
-14 -7 3 5.363 3.889 1.227 152.842 o                                            
-14 -7 4 37.511 33.212 2.651 30.957 o                                           
-14 -7 5 40.889 38.623 2.078 44.952 o                                           
-14 -7 6 74.360 71.571 3.037 21.797 o                                           
-14 -7 7 170.289 168.789 4.614 9.441 o                                          
-14 -7 8 2.502 2.584 1.282 147.702 o                                            
-14 -7 9 1.453 2.182 1.335 138.747 o                                            
-14 -7 10 0.803 1.052 1.312 145.918 o                                           
-14 -7 11 1.488 2.316 1.415 123.859 o                                           
-14 -7 12 14.154 15.222 1.852 65.127 o                                          
-14 -7 13 8.857 10.069 1.489 100.851 o                                          
-14 -7 14 3.044 0.998 1.653 90.746 o                                            
-14 -7 15 2.937 4.419 1.724 82.698 o                                            
-14 -7 16 1.616 1.173 1.926 67.916 o                                            
-14 -7 17 2.570 4.946 1.863 71.273 o                                            
-14 -7 18 31.544 35.111 2.423 36.575 o                                          
-14 -6 1 349.745 346.319 8.694 2.922 o                                          
-14 -6 2 80.295 79.991 2.680 25.786 o                                           
-14 -6 3 8.013 8.632 1.325 125.581 o                                            
-14 -6 4 14.648 11.610 1.461 98.295 o                                           
-14 -6 5 3.188 1.959 1.427 119.902 o                                            
-14 -6 6 8.867 9.381 1.813 71.042 o                                             
-14 -6 7 13.782 13.569 1.361 110.241 o                                          
-14 -6 8 37.890 37.988 1.490 72.819 o                                           
-14 -6 9 77.728 76.646 2.376 30.877 o                                           
-14 -6 10 21.450 21.418 1.568 80.139 o                                          
-14 -6 11 40.044 37.634 1.859 53.346 o                                          
-14 -6 12 0.004 -0.124 1.378 134.382 o                                          
-14 -6 13 5.709 6.885 1.440 112.045 o                                           
-14 -6 14 32.175 33.153 3.301 21.285 o                                          
-14 -6 15 1.062 2.179 1.742 82.858 o                                            
-14 -6 16 16.378 12.447 1.850 64.943 o                                          
-14 -6 17 0.433 -1.684 1.870 72.853 o                                           
-14 -6 18 13.781 14.287 1.933 60.660 o                                          
-14 -6 19 4.976 0.645 4.031 15.605 o                                            
-14 -5 1 20.572 21.919 1.857 61.343 o                                           
-14 -5 2 15.616 19.811 1.436 96.802 o                                           
-14 -5 3 13.685 11.991 1.277 123.104 o                                          
-14 -5 4 0.131 -0.440 1.128 200.319 o                                           
-14 -5 5 0.893 1.303 1.280 152.501 o                                            
-14 -5 6 82.898 79.664 2.218 33.188 o                                           
-14 -5 7 4.075 2.511 0.993 230.646 o                                            
-14 -5 8 55.527 53.559 1.772 51.080 o                                           
-14 -5 9 263.264 268.970 5.459 6.584 o                                          
-14 -5 10 74.872 72.317 2.023 38.679 o                                          
-14 -5 11 0.036 0.005 1.139 196.844 o                                           
-14 -5 12 0.032 0.155 1.241 165.502 o                                           
-14 -5 13 30.559 31.104 2.262 41.455 o                                          
-14 -5 14 25.958 28.657 2.252 42.684 o                                          
-14 -5 15 54.446 61.540 3.606 17.101 o                                          
-14 -5 16 6.863 6.785 1.971 62.049 o                                            
-14 -5 17 19.418 22.848 2.453 38.046 o                                          
-14 -5 18 36.991 39.307 2.426 35.641 o                                          
-14 -5 19 8.296 10.448 3.856 16.831 o                                           
-14 -4 1 197.218 198.310 4.952 8.178 o                                          
-14 -4 2 22.950 26.569 1.458 86.677 o                                           
-14 -4 3 0.295 1.865 1.090 209.981 o                                            
-14 -4 4 38.925 35.294 1.272 88.162 o                                           
-14 -4 5 412.536 411.399 7.557 3.592 o                                          
-14 -4 6 218.186 218.322 4.679 8.718 o                                          
-14 -4 7 3.259 2.360 1.007 229.317 o                                            
-14 -4 8 1.607 1.299 1.102 201.702 o                                            
-14 -4 9 2.392 2.176 1.086 203.098 o                                            
-14 -4 10 0.588 0.178 1.069 220.337 o                                           
-14 -4 11 19.743 17.655 1.437 94.222 o                                          
-14 -4 12 6.227 3.819 1.494 105.659 o                                           
-14 -4 13 9.089 9.481 1.717 78.352 o                                            
-14 -4 14 0.071 -0.023 1.536 108.199 o                                          
-14 -4 15 1.850 1.995 1.865 72.095 o                                            
-14 -4 16 0.206 0.521 1.819 76.921 o                                            
-14 -4 17 30.488 30.745 2.347 39.020 o                                          
-14 -4 18 0.128 0.493 2.021 62.367 o                                            
-14 -4 19 3.214 4.809 2.710 34.178 o                                            
-14 -3 1 147.074 149.870 5.193 7.984 o                                          
-14 -3 2 112.116 110.517 2.389 26.909 o                                         
-14 -3 3 30.169 29.252 1.156 108.767 o                                          
-14 -3 4 24.217 24.552 1.293 102.279 o                                          
-14 -3 5 18.709 19.314 1.132 132.851 o                                          
-14 -3 6 10.618 10.328 0.997 189.164 o                                          
-14 -3 7 4.587 6.144 1.091 187.388 o                                            
-14 -3 8 133.477 132.415 3.576 14.759 o                                         
-14 -3 9 92.534 90.262 2.494 27.369 o                                           
-14 -3 10 31.799 30.592 1.398 84.559 o                                          
-14 -3 11 10.168 9.080 1.635 84.940 o                                           
-14 -3 12 49.368 47.774 2.921 25.059 o                                          
-14 -3 13 8.245 5.063 1.364 121.416 o                                           
-14 -3 14 3.656 1.649 1.431 118.839 o                                           
-14 -3 15 0.498 0.419 1.440 122.261 o                                           
-14 -3 16 12.613 11.063 1.485 97.685 o                                          
-14 -3 17 6.004 8.080 1.891 67.132 o                                            
-14 -3 18 14.762 13.168 2.112 51.646 o                                          
-14 -3 19 16.924 12.986 3.181 23.985 o                                          
-14 -2 1 34.002 33.671 2.551 33.355 o                                           
-14 -2 2 16.984 17.091 0.986 164.885 o                                          
-14 -2 3 43.165 41.865 1.353 77.875 o                                           
-14 -2 4 25.608 26.592 1.134 117.898 o                                          
-14 -2 5 63.195 64.990 1.670 51.576 o                                           
-14 -2 6 0.652 0.296 0.921 294.671 o                                            
-14 -2 7 0.149 -0.182 0.969 271.143 o                                           
-14 -2 8 160.992 152.973 3.507 14.453 o                                         
-14 -2 9 73.981 72.897 2.030 38.585 o                                           
-14 -2 10 83.771 88.079 2.366 30.097 o                                          
-14 -2 11 5.201 3.270 1.280 142.363 o                                           
-14 -2 12 118.511 120.310 4.370 11.038 o                                        
-14 -2 13 28.112 25.933 1.636 70.844 o                                          
-14 -2 14 38.975 40.311 2.145 42.994 o                                          
-14 -2 15 0.419 -1.486 1.486 115.112 o                                          
-14 -2 16 35.295 37.070 2.027 47.940 o                                          
-14 -2 17 65.845 68.933 2.899 23.925 o                                          
-14 -2 18 27.082 31.327 2.030 50.199 o                                          
-14 -2 19 83.414 93.068 5.997 6.564 o                                           
-14 -1 1 175.020 169.920 4.110 11.217 o                                         
-14 -1 2 24.302 24.799 1.670 70.552 o                                           
-14 -1 3 229.266 229.234 4.212 10.010 o                                         
-14 -1 4 632.377 647.288 12.012 1.539 o                                         
-14 -1 5 84.846 82.866 1.988 37.510 o                                           
-14 -1 6 0.051 -0.273 0.859 345.879 o                                           
-14 -1 7 0.688 0.336 0.860 336.605 o                                            
-14 -1 8 11.213 10.896 1.088 163.722 o                                          
-14 -1 9 14.503 12.285 1.156 141.551 o                                          
-14 -1 10 3.348 1.908 1.169 174.323 o                                           
-14 -1 11 71.740 67.690 2.730 25.950 o                                          
-14 -1 12 2.748 2.867 1.531 104.784 o                                           
-14 -1 13 2.269 5.233 1.475 111.751 o                                           
-14 -1 14 6.035 4.421 1.558 97.748 o                                            
-14 -1 15 0.014 -1.513 1.513 111.585 o                                          
-14 -1 16 1.071 1.074 1.512 109.972 o                                           
-14 -1 17 2.056 3.888 1.519 106.507 o                                           
-14 -1 18 6.031 6.660 1.459 109.152 o                                           
-14 -1 19 0.042 2.722 1.642 93.664 o                                            
-14 0 1 325.030 323.605 6.481 4.817 o                                           
-14 0 2 58.811 58.551 2.216 37.004 o                                            
-14 0 3 0.732 0.736 1.019 240.077 o                                             
-14 0 4 24.271 24.258 1.235 108.789 o                                           
-14 0 5 4.191 2.201 0.873 289.824 o                                             
-14 0 6 14.011 12.453 0.954 186.610 o                                           
-14 0 7 56.768 54.036 1.598 57.404 o                                            
-14 0 8 187.359 187.453 3.682 12.824 o                                          
-14 0 9 69.461 72.302 2.238 34.532 o                                            
-14 0 10 15.610 13.949 1.263 121.252 o                                          
-14 0 11 49.203 53.330 3.037 23.341 o                                           
-14 0 12 0.390 1.319 1.451 119.921 o                                            
-14 0 13 3.504 4.022 1.570 98.633 o                                             
-14 0 14 6.607 8.257 1.510 101.190 o                                            
-14 0 15 2.722 1.988 1.444 117.797 o                                            
-14 0 16 4.490 3.075 1.606 94.027 o                                             
-14 0 17 30.212 31.985 2.636 31.941 o                                           
-14 0 18 17.878 18.268 1.959 57.395 o                                           
-14 0 19 0.204 0.700 1.655 92.790 o                                             
-14 1 1 1.559 2.841 1.077 208.254 o                                             
-14 1 2 145.927 151.009 3.405 15.386 o                                          
-14 1 3 34.832 35.309 1.455 77.299 o                                            
-14 1 4 10.080 11.423 1.082 167.228 o                                           
-14 1 5 13.433 12.058 1.005 176.108 o                                           
-14 1 6 11.131 11.970 1.054 170.530 o                                           
-14 1 7 48.440 49.073 1.608 60.308 o                                            
-14 1 8 130.678 132.366 2.944 19.465 o                                          
-14 1 9 221.263 222.733 4.502 9.191 o                                           
-14 1 10 35.550 32.875 1.499 74.655 o                                           
-14 1 11 140.269 135.844 4.065 12.030 o                                         
-14 1 12 29.411 30.164 2.002 50.944 o                                           
-14 1 13 29.038 28.486 1.621 70.805 o                                           
-14 1 14 0.962 -0.168 1.445 121.077 o                                           
-14 1 15 25.608 28.783 2.057 49.715 o                                           
-14 1 16 117.635 122.104 4.669 9.883 o                                          
-14 1 17 62.506 63.447 3.359 19.037 o                                           
-14 1 18 51.264 51.536 2.993 23.867 o                                           
-14 1 19 17.868 16.939 2.357 41.529 o                                           
-14 2 1 3.914 4.223 1.070 199.302 o                                             
-14 2 2 257.891 260.981 5.308 6.911 o                                           
-14 2 3 392.609 401.142 7.150 3.958 o                                           
-14 2 4 41.517 37.130 1.425 75.354 o                                            
-14 2 5 5.280 4.506 0.975 227.661 o                                             
-14 2 6 62.172 60.570 1.768 48.972 o                                            
-14 2 7 21.621 25.091 1.269 107.187 o                                           
-14 2 8 81.310 82.177 2.448 29.153 o                                            
-14 2 9 0.412 2.013 0.961 267.357 o                                             
-14 2 10 211.762 212.515 4.313 9.901 o                                          
-14 2 11 23.072 23.670 1.578 77.889 o                                           
-14 2 12 16.211 16.614 1.438 97.438 o                                           
-14 2 13 6.378 5.938 1.299 134.505 o                                            
-14 2 14 3.713 3.828 1.395 123.140 o                                            
-14 2 15 6.870 6.594 1.509 101.874 o                                            
-14 2 16 2.972 4.035 1.868 70.904 o                                             
-14 2 17 10.476 14.687 1.976 59.264 o                                           
-14 2 18 0.126 -0.014 1.765 81.921 o                                            
-14 2 19 1.149 -0.604 3.703 18.590 o                                            
-14 3 1 56.573 53.681 1.728 52.417 o                                            
-14 3 2 9.729 9.913 1.072 172.308 o                                             
-14 3 3 2.487 1.877 0.984 244.225 o                                             
-14 3 4 39.057 36.228 1.408 77.991 o                                            
-14 3 5 18.110 16.678 1.173 129.428 o                                           
-14 3 6 10.531 8.958 1.053 176.386 o                                            
-14 3 7 238.374 230.838 4.441 9.212 o                                           
-14 3 8 121.632 124.765 2.656 22.775 o                                          
-14 3 9 2.857 1.635 0.961 253.623 o                                             
-14 3 10 11.212 11.167 1.146 150.802 o                                          
-14 3 11 21.344 21.919 1.592 78.203 o                                           
-14 3 12 19.113 20.259 1.704 71.609 o                                           
-14 3 13 0.166 -0.293 1.271 157.592 o                                           
-14 3 14 0.134 0.286 1.416 127.012 o                                            
-14 3 15 15.630 18.086 2.106 51.159 o                                           
-14 3 16 31.337 28.628 2.258 41.668 o                                           
-14 3 17 2.450 1.002 1.727 83.787 o                                             
-14 3 18 1.216 1.213 1.672 90.063 o                                             
-14 3 19 28.761 37.298 5.697 7.618 o                                            
-14 4 1 80.004 76.688 2.120 35.625 o                                            
-14 4 2 16.697 16.634 1.095 144.644 o                                           
-14 4 3 4.743 3.867 1.019 214.871 o                                             
-14 4 4 7.508 7.971 1.027 194.217 o                                             
-14 4 5 0.432 -0.101 0.972 267.729 o                                            
-14 4 6 76.003 73.210 2.366 31.366 o                                            
-14 4 7 117.793 118.450 2.551 24.296 o                                          
-14 4 8 86.569 86.755 2.029 36.192 o                                            
-14 4 9 19.191 18.591 1.100 137.797 o                                           
-14 4 10 79.912 78.888 2.191 34.065 o                                           
-14 4 11 24.670 24.130 1.764 64.796 o                                           
-14 4 12 18.754 19.660 1.445 93.434 o                                           
-14 4 13 0.119 0.216 1.229 168.535 o                                            
-14 4 14 24.641 26.192 2.050 50.529 o                                           
-14 4 15 123.524 133.686 5.937 6.456 o                                          
-14 4 16 62.460 63.022 3.790 15.491 o                                           
-14 4 17 13.639 11.781 1.800 69.339 o                                           
-14 4 18 17.695 17.591 3.044 25.880 o                                           
-14 5 1 45.196 43.710 1.595 62.899 o                                            
-14 5 2 251.651 251.652 4.469 8.958 o                                           
-14 5 3 9.943 7.650 0.943 212.575 o                                             
-14 5 4 0.077 0.515 0.945 283.708 o                                             
-14 5 5 123.266 121.785 2.600 23.375 o                                          
-14 5 6 0.753 0.452 1.016 242.380 o                                             
-14 5 7 64.269 64.265 1.760 48.402 o                                            
-14 5 8 2.207 1.972 0.962 256.131 o                                             
-14 5 9 76.114 75.749 1.906 41.135 o                                            
-14 5 10 56.741 54.675 2.134 39.553 o                                           
-14 5 11 27.411 28.342 1.935 54.508 o                                           
-14 5 12 28.066 30.544 1.826 59.219 o                                           
-14 5 13 6.117 3.516 1.415 117.159 o                                            
-14 5 14 22.801 25.928 2.024 52.049 o                                           
-14 5 15 2.313 1.475 1.652 91.312 o                                             
-14 5 16 6.846 6.071 1.593 92.445 o                                             
-14 5 17 1.979 1.040 1.708 85.890 o                                             
-14 5 18 28.039 29.032 2.385 38.410 o                                           
-14 6 1 1.126 1.448 0.984 252.677 o                                             
-14 6 2 0.406 -0.748 0.919 299.413 o                                            
-14 6 3 16.548 14.377 1.020 162.032 o                                           
-14 6 4 1.841 0.513 0.957 265.269 o                                             
-14 6 5 13.020 11.344 1.076 161.584 o                                           
-14 6 6 182.046 182.031 3.420 14.289 o                                          
-14 6 7 73.300 72.519 1.826 43.961 o                                            
-14 6 8 4.313 3.666 0.957 242.037 o                                             
-14 6 9 3.556 2.262 0.984 237.933 o                                             
-14 6 10 45.121 43.516 1.494 68.224 o                                           
-14 6 11 2.060 1.247 1.471 114.848 o                                            
-14 6 12 1.747 1.317 1.361 133.946 o                                            
-14 6 13 0.260 0.241 1.404 128.922 o                                            
-14 6 14 13.826 14.865 1.804 68.386 o                                           
-14 6 15 23.202 26.307 3.069 24.930 o                                           
-14 6 16 2.379 2.335 1.726 83.519 o                                             
-14 6 17 11.303 8.953 2.214 48.558 o                                            
-14 6 18 16.804 15.244 4.385 12.911 o                                           
-14 7 1 25.343 23.463 1.412 90.202 o                                            
-14 7 2 0.005 -0.859 0.936 291.504 o                                            
-14 7 3 2.322 2.938 0.959 253.896 o                                             
-14 7 4 4.749 2.436 0.969 237.790 o                                             
-14 7 5 74.336 75.133 1.871 42.339 o                                            
-14 7 6 15.515 17.090 1.132 139.893 o                                           
-14 7 7 3.406 2.553 0.973 242.416 o                                             
-14 7 8 0.009 0.520 0.962 274.264 o                                             
-14 7 9 28.241 27.907 1.306 96.003 o                                            
-14 7 10 9.591 8.189 1.225 141.118 o                                            
-14 7 11 1.740 1.558 1.427 121.956 o                                            
-14 7 12 0.083 -0.761 1.488 115.227 o                                           
-14 7 13 23.018 28.899 3.106 24.334 o                                           
-14 7 14 43.730 52.089 3.153 22.173 o                                           
-14 7 15 44.891 46.416 2.651 29.817 o                                           
-14 7 16 10.236 15.296 1.922 62.289 o                                           
-14 7 17 4.872 4.194 1.724 81.623 o                                             
-14 8 1 150.082 145.069 3.357 15.663 o                                          
-14 8 2 19.839 20.612 1.563 81.722 o                                            
-14 8 3 4.417 4.634 1.013 216.614 o                                             
-14 8 4 73.354 69.352 2.189 35.295 o                                            
-14 8 5 21.611 20.239 1.199 118.522 o                                           
-14 8 6 9.937 11.201 1.076 169.255 o                                            
-14 8 7 1.017 0.112 1.138 193.584 o                                             
-14 8 8 4.899 3.607 1.143 175.254 o                                             
-14 8 9 10.679 10.999 1.209 139.749 o                                           
-14 8 10 56.899 55.143 2.200 37.834 o                                           
-14 8 11 51.051 51.858 2.756 27.362 o                                           
-14 8 12 1.124 -0.151 1.827 75.892 o                                            
-14 8 13 68.193 73.785 3.373 18.565 o                                           
-14 8 14 13.604 14.405 2.001 57.054 o                                           
-14 8 15 3.150 4.701 1.830 73.511 o                                             
-14 8 16 0.054 0.137 1.606 98.862 o                                             
-14 8 17 82.090 87.356 5.772 7.062 o                                            
-14 9 1 3.681 2.086 1.183 169.402 o                                             
-14 9 2 0.145 0.091 1.128 200.122 o                                             
-14 9 3 0.009 0.569 1.126 200.293 o                                             
-14 9 4 18.351 18.922 1.341 105.228 o                                           
-14 9 5 87.349 83.493 2.336 30.498 o                                            
-14 9 6 19.821 20.548 1.528 84.724 o                                            
-14 9 7 36.052 36.042 1.544 70.834 o                                            
-14 9 8 0.897 0.108 1.148 190.625 o                                             
-14 9 9 0.922 1.226 1.143 190.482 o                                             
-14 9 10 0.052 0.195 1.396 130.804 o                                            
-14 9 11 1.128 -0.508 1.642 93.838 o                                            
-14 9 12 0.321 0.983 1.809 77.628 o                                             
-14 9 13 1.045 0.816 1.768 80.878 o                                             
-14 9 14 18.462 19.793 2.069 51.902 o                                           
-14 9 15 3.823 4.191 1.785 76.881 o                                             
-14 9 16 12.426 12.152 2.335 43.509 o                                           
-14 10 1 23.929 24.503 1.598 75.734 o                                           
-14 10 2 0.308 -0.103 1.138 196.247 o                                           
-14 10 3 18.589 17.729 1.419 96.973 o                                           
-14 10 4 0.385 0.196 1.097 210.399 o                                            
-14 10 5 0.810 1.138 1.101 205.453 o                                            
-14 10 6 0.031 -1.115 1.115 205.185 o                                           
-14 10 7 1.869 0.373 1.113 198.685 o                                            
-14 10 8 7.329 7.204 1.157 161.035 o                                            
-14 10 9 0.091 -1.311 1.346 140.741 o                                           
-14 10 10 2.575 2.225 1.553 102.351 o                                           
-14 10 11 1.456 1.225 1.615 96.180 o                                            
-14 10 12 2.810 1.583 2.142 54.707 o                                            
-14 10 13 6.391 6.731 1.821 72.199 o                                            
-14 10 14 39.051 33.975 2.527 33.380 o                                          
-14 10 15 10.445 9.401 1.707 78.459 o                                           
-14 11 1 66.791 64.065 2.330 33.326 o                                           
-14 11 2 3.493 2.398 1.145 180.279 o                                            
-14 11 3 22.403 21.824 1.554 80.606 o                                           
-14 11 4 34.691 32.199 1.437 79.499 o                                           
-14 11 5 10.605 11.100 1.173 146.602 o                                          
-14 11 6 18.854 19.089 1.475 90.599 o                                           
-14 11 7 32.753 36.066 1.977 50.507 o                                           
-14 11 8 0.851 -0.078 1.260 158.942 o                                           
-14 11 9 76.114 77.723 2.747 25.175 o                                           
-14 11 10 27.109 31.231 2.794 29.120 o                                          
-14 11 11 4.157 4.014 1.581 96.771 o                                            
-14 11 12 105.589 100.806 4.287 11.658 o                                        
-14 11 13 11.722 9.985 2.303 44.938 o                                           
-14 11 14 7.982 4.534 2.114 54.334 o                                            
-14 12 1 0.490 0.901 1.345 139.554 o                                            
-14 12 2 0.005 -1.055 1.217 172.485 o                                           
-14 12 3 4.734 3.162 1.179 166.506 o                                            
-14 12 4 42.287 41.269 1.652 61.498 o                                           
-14 12 5 19.661 19.504 1.518 85.973 o                                           
-14 12 6 41.227 44.933 1.999 46.969 o                                           
-14 12 7 6.260 5.958 1.324 130.163 o                                            
-14 12 8 15.491 13.506 1.375 106.735 o                                          
-14 12 9 4.896 6.726 1.612 91.698 o                                             
-14 12 10 5.926 6.111 1.847 70.654 o                                            
-14 12 11 0.405 -0.751 2.183 53.490 o                                           
-14 12 12 0.327 3.602 2.702 34.756 o                                            
-14 12 13 12.429 16.296 3.453 20.618 o                                          
-14 13 1 5.226 3.717 1.347 129.289 o                                            
-14 13 2 0.328 0.274 1.461 119.001 o                                            
-14 13 3 19.767 19.931 1.625 77.088 o                                           
-14 13 4 1.170 -0.300 1.344 139.254 o                                           
-14 13 5 0.021 0.206 1.345 140.913 o                                            
-14 13 6 0.374 -0.536 1.375 134.376 o                                           
-14 13 7 0.107 -0.744 1.367 136.575 o                                           
-14 13 8 2.061 4.300 1.486 110.832 o                                            
-14 13 9 6.767 4.108 1.891 67.671 o                                             
-14 13 10 0.176 -0.717 2.035 61.630 o                                           
-14 13 11 3.004 2.140 2.276 48.456 o                                            
-14 13 12 7.329 8.668 2.675 34.425 o                                            
-14 13 13 19.935 15.796 4.595 11.743 o                                          
-14 14 1 5.056 2.707 1.518 104.201 o                                            
-14 14 2 1.996 2.200 1.499 110.270 o                                            
-14 14 3 26.967 23.740 1.750 64.829 o                                           
-14 14 4 37.469 42.130 2.062 45.796 o                                           
-14 14 5 12.247 12.225 1.431 103.644 o                                          
-14 14 6 16.077 17.478 1.565 84.876 o                                           
-14 14 7 6.471 5.877 1.567 95.672 o                                             
-14 14 8 33.761 38.036 2.395 36.855 o                                           
-14 14 9 10.290 12.603 2.539 37.441 o                                           
-14 14 10 16.295 22.771 2.136 49.230 o                                          
-14 14 11 67.887 64.548 4.801 10.088 o                                          
-14 15 1 0.003 0.379 1.329 144.320 o                                            
-14 15 2 0.078 -0.942 1.330 144.293 o                                           
-14 15 3 29.868 31.377 1.845 57.605 o                                           
-14 15 4 33.954 34.195 2.900 26.696 o                                           
-14 15 5 2.157 1.626 1.514 108.264 o                                            
-14 15 6 20.155 20.214 1.764 67.295 o                                           
-14 15 7 5.919 6.612 1.549 97.875 o                                             
-14 15 8 10.251 9.881 1.730 76.530 o                                            
-14 15 9 1.447 2.899 2.533 39.393 o                                             
-14 15 10 0.218 4.823 4.088 15.226 o                                            
-14 16 1 8.478 8.452 1.846 69.110 o                                             
-14 16 2 4.515 5.198 1.342 130.185 o                                            
-14 16 3 2.797 2.006 1.685 87.322 o                                             
-14 16 4 0.350 -0.070 1.656 92.833 o                                            
-14 16 5 0.547 0.126 1.619 96.883 o                                             
-14 16 6 3.645 2.343 1.526 104.742 o                                            
-14 16 7 2.350 2.373 1.896 69.482 o                                             
-14 16 8 7.008 12.165 2.726 33.039 o                                            
-14 16 9 1.130 0.007 2.569 38.548 o                                             
-14 17 1 0.031 0.390 1.486 115.346 o                                            
-14 17 2 27.084 32.309 2.413 37.559 o                                           
-14 17 3 24.136 24.768 2.484 36.510 o                                           
-14 17 4 3.068 2.214 1.792 77.236 o                                             
-14 17 5 8.711 11.288 1.868 66.947 o                                            
-14 17 6 7.983 5.477 1.782 74.687 o                                             
-14 17 7 6.856 4.117 2.487 39.970 o                                             
-14 18 1 0.387 1.799 1.650 92.798 o                                             
-14 18 2 16.856 13.537 1.871 63.269 o                                           
-14 18 3 22.439 21.508 2.435 38.237 o                                           
-14 18 4 4.305 5.982 2.050 58.444 o                                             
-13 -22 1 0.708 0.036 1.420 125.650 o                                           
-13 -22 2 2.893 1.011 1.360 132.544 o                                           
-13 -22 3 3.983 3.108 1.296 141.432 o                                           
-13 -22 4 6.206 3.721 1.425 115.411 o                                           
-13 -21 1 13.787 12.565 1.566 87.868 o                                          
-13 -21 2 4.381 4.885 1.311 136.285 o                                           
-13 -21 3 37.962 37.275 1.753 58.658 o                                          
-13 -21 4 8.447 10.608 1.354 119.109 o                                          
-13 -21 5 1.647 0.840 1.246 159.804 o                                           
-13 -21 6 1.953 2.266 1.462 115.749 o                                           
-13 -21 7 0.362 0.182 2.122 56.582 o                                            
-13 -20 1 0.005 -1.393 1.393 131.575 o                                          
-13 -20 2 1.958 1.039 1.369 132.291 o                                           
-13 -20 3 0.409 0.064 1.313 147.296 o                                           
-13 -20 4 0.240 1.133 1.229 167.132 o                                           
-13 -20 5 3.720 4.813 1.247 150.838 o                                           
-13 -20 6 0.420 -1.328 1.328 144.046 o                                          
-13 -20 7 1.094 1.805 1.345 137.680 o                                           
-13 -20 8 0.555 1.608 1.321 143.834 o                                           
-13 -20 9 8.833 13.307 3.092 25.772 o                                           
-13 -19 1 22.539 20.359 2.102 49.504 o                                          
-13 -19 2 0.022 0.462 1.280 155.217 o                                           
-13 -19 3 7.002 8.214 1.365 120.736 o                                           
-13 -19 4 2.672 1.988 1.325 138.957 o                                           
-13 -19 5 5.695 3.415 1.309 135.834 o                                           
-13 -19 6 0.864 0.754 1.303 147.868 o                                           
-13 -19 7 1.600 5.503 1.565 100.235 o                                           
-13 -19 8 1.358 0.545 1.666 90.754 o                                            
-13 -19 9 12.134 9.493 1.818 69.285 o                                           
-13 -19 10 0.002 0.191 1.982 64.974 o                                           
-13 -19 11 0.736 2.546 2.544 39.194 o                                           
-13 -18 1 25.129 24.451 1.499 82.600 o                                          
-13 -18 2 56.495 58.699 2.351 34.200 o                                          
-13 -18 3 2.229 2.473 1.320 140.215 o                                           
-13 -18 4 0.002 0.525 1.420 126.355 o                                           
-13 -18 5 1.585 0.761 1.393 128.571 o                                           
-13 -18 6 0.100 -0.091 1.417 126.977 o                                          
-13 -18 7 0.470 -0.733 1.568 103.463 o                                          
-13 -18 8 0.019 -0.976 1.505 112.731 o                                          
-13 -18 9 25.766 30.041 2.050 49.853 o                                          
-13 -18 10 3.706 3.785 1.822 74.073 o                                           
-13 -18 11 0.120 -1.203 1.984 64.862 o                                          
-13 -18 12 0.008 1.876 1.915 69.203 o                                           
-13 -17 1 7.089 7.092 1.235 144.664 o                                           
-13 -17 2 10.162 9.607 1.210 141.661 o                                          
-13 -17 3 0.635 1.700 1.207 171.468 o                                           
-13 -17 4 0.341 -0.263 1.547 106.353 o                                          
-13 -17 5 0.977 1.201 1.521 108.701 o                                           
-13 -17 6 1.650 0.206 1.542 105.654 o                                           
-13 -17 7 12.187 13.046 1.639 82.112 o                                          
-13 -17 8 15.098 15.499 1.588 84.022 o                                          
-13 -17 9 28.509 30.311 2.030 50.005 o                                          
-13 -17 10 10.562 11.866 1.646 82.842 o                                         
-13 -17 11 2.464 1.611 1.682 87.975 o                                           
-13 -17 12 2.908 1.050 1.903 69.038 o                                           
-13 -17 13 0.254 0.877 2.164 54.373 o                                           
-13 -16 1 5.255 5.520 1.226 151.676 o                                           
-13 -16 2 38.129 37.452 1.545 69.567 o                                          
-13 -16 3 15.001 15.375 1.259 121.762 o                                         
-13 -16 4 54.433 50.287 1.992 44.273 o                                          
-13 -16 5 3.110 4.023 1.245 153.247 o                                           
-13 -16 6 1.115 -0.341 1.181 179.925 o                                          
-13 -16 7 0.110 -1.099 1.273 157.376 o                                          
-13 -16 8 8.508 9.181 1.322 124.982 o                                           
-13 -16 9 1.178 0.329 1.312 145.837 o                                           
-13 -16 10 1.436 1.504 1.288 149.398 o                                          
-13 -16 11 2.130 1.597 1.404 125.422 o                                          
-13 -16 12 15.862 14.467 1.765 70.229 o                                         
-13 -16 13 4.661 3.900 1.754 79.165 o                                           
-13 -16 14 1.110 -1.483 1.654 92.526 o                                          
-13 -15 1 66.897 73.086 2.412 31.304 o                                          
-13 -15 2 0.532 0.386 1.126 198.748 o                                           
-13 -15 3 3.400 0.023 1.357 133.069 o                                           
-13 -15 4 22.528 21.871 1.399 94.156 o                                          
-13 -15 5 0.953 1.327 1.137 192.258 o                                           
-13 -15 6 0.198 -0.874 1.089 214.428 o                                          
-13 -15 7 0.068 0.291 1.281 155.094 o                                           
-13 -15 8 43.997 44.374 2.098 43.289 o                                          
-13 -15 9 4.595 4.072 1.390 122.638 o                                           
-13 -15 10 6.427 7.188 1.384 119.220 o                                          
-13 -15 11 0.744 -1.094 1.539 107.122 o                                         
-13 -15 12 0.651 1.385 1.636 94.287 o                                           
-13 -15 13 9.187 7.181 1.598 89.868 o                                           
-13 -15 14 0.048 0.708 1.531 108.493 o                                          
-13 -15 15 0.220 1.332 2.135 55.772 o                                           
-13 -14 1 14.414 15.329 1.157 138.897 o                                         
-13 -14 2 9.897 8.575 1.226 140.028 o                                           
-13 -14 3 46.715 48.350 2.326 36.412 o                                          
-13 -14 4 0.270 -1.161 1.161 188.749 o                                          
-13 -14 5 43.888 45.108 1.709 57.743 o                                          
-13 -14 6 54.892 57.445 2.278 36.069 o                                          
-13 -14 7 25.665 28.609 1.445 85.329 o                                          
-13 -14 8 132.207 139.547 3.445 15.537 o                                        
-13 -14 9 23.238 20.957 1.633 74.447 o                                          
-13 -14 10 20.794 24.347 1.874 59.985 o                                         
-13 -14 11 0.050 -0.168 1.602 99.455 o                                          
-13 -14 12 1.364 2.412 1.595 98.163 o                                           
-13 -14 13 5.061 7.226 1.864 69.600 o                                           
-13 -14 14 50.760 52.540 2.720 27.936 o                                         
-13 -14 15 17.275 18.581 1.883 61.602 o                                         
-13 -14 16 2.748 4.180 2.329 46.154 o                                           
-13 -13 1 73.373 66.685 2.208 35.051 o                                          
-13 -13 2 5.551 3.170 1.114 182.108 o                                           
-13 -13 3 75.595 73.481 2.285 32.908 o                                          
-13 -13 4 13.120 13.915 1.246 127.318 o                                         
-13 -13 5 0.062 -0.844 1.144 194.949 o                                          
-13 -13 6 1.066 2.625 1.385 129.560 o                                           
-13 -13 7 7.000 5.931 1.167 160.898 o                                           
-13 -13 8 29.693 30.137 1.454 81.701 o                                          
-13 -13 9 1.349 1.174 1.240 161.574 o                                           
-13 -13 10 5.971 6.263 1.397 118.382 o                                          
-13 -13 11 43.327 42.066 1.944 48.803 o                                         
-13 -13 12 0.008 0.317 1.593 100.424 o                                          
-13 -13 13 0.406 1.457 1.951 66.640 o                                           
-13 -13 14 9.758 10.755 1.849 67.900 o                                          
-13 -13 15 18.415 21.654 1.828 63.807 o                                         
-13 -13 16 17.295 18.147 1.889 61.349 o                                         
-13 -13 17 1.088 2.028 3.137 25.828 o                                           
-13 -12 1 34.365 34.447 1.349 85.490 o                                          
-13 -12 2 60.486 60.278 2.596 29.053 o                                          
-13 -12 3 34.430 35.471 1.550 71.327 o                                          
-13 -12 4 12.719 12.870 1.329 116.101 o                                         
-13 -12 5 13.445 13.474 1.220 131.294 o                                         
-13 -12 6 3.735 2.702 1.148 178.183 o                                           
-13 -12 7 42.213 43.911 2.357 36.461 o                                          
-13 -12 8 0.951 0.953 1.424 123.950 o                                           
-13 -12 9 42.138 41.692 1.809 54.373 o                                          
-13 -12 10 0.019 0.200 1.234 167.433 o                                          
-13 -12 11 6.753 5.426 1.346 125.986 o                                          
-13 -12 12 4.213 4.221 1.787 76.560 o                                           
-13 -12 13 2.547 2.415 1.984 63.507 o                                           
-13 -12 14 0.426 2.692 1.660 91.391 o                                           
-13 -12 15 13.896 15.316 2.036 55.123 o                                         
-13 -12 16 4.243 4.439 2.084 56.882 o                                           
-13 -12 17 32.658 29.430 3.748 16.888 o                                         
-13 -11 1 69.981 72.244 2.526 29.096 o                                          
-13 -11 2 134.228 139.741 3.523 15.002 o                                        
-13 -11 3 61.163 64.586 2.098 39.196 o                                          
-13 -11 4 92.490 89.800 2.252 31.226 o                                          
-13 -11 5 68.684 72.612 2.189 35.646 o                                          
-13 -11 6 139.342 143.709 5.883 6.485 o                                         
-13 -11 7 247.478 248.039 5.108 7.404 o                                         
-13 -11 8 75.117 75.989 2.428 30.207 o                                          
-13 -11 9 143.565 143.406 3.663 13.965 o                                        
-13 -11 10 0.821 1.192 1.186 177.627 o                                          
-13 -11 11 1.338 1.971 1.196 172.284 o                                          
-13 -11 12 57.159 60.679 4.167 13.204 o                                         
-13 -11 13 101.526 112.568 3.997 13.067 o                                       
-13 -11 14 16.974 12.716 1.827 66.064 o                                         
-13 -11 15 29.375 28.122 3.898 15.785 o                                         
-13 -11 16 11.127 12.345 2.258 46.520 o                                         
-13 -11 17 17.777 17.829 1.909 60.094 o                                         
-13 -11 18 17.332 17.569 3.504 19.840 o                                         
-13 -10 1 0.820 1.134 0.822 361.074 o                                           
-13 -10 2 6.261 3.902 0.950 234.484 o                                           
-13 -10 3 46.880 50.473 1.747 54.526 o                                          
-13 -10 4 44.499 44.310 2.375 35.736 o                                          
-13 -10 5 0.150 0.570 1.114 204.071 o                                           
-13 -10 6 3.046 4.471 1.204 162.637 o                                           
-13 -10 7 241.262 239.655 5.466 6.714 o                                         
-13 -10 8 45.788 49.543 1.965 46.800 o                                          
-13 -10 9 33.323 34.045 1.641 66.637 o                                          
-13 -10 10 35.562 33.298 2.115 45.160 o                                         
-13 -10 11 0.604 0.593 1.277 154.647 o                                          
-13 -10 12 0.007 0.964 1.666 91.624 o                                           
-13 -10 13 38.670 37.997 2.274 39.445 o                                         
-13 -10 14 15.786 13.759 2.125 50.777 o                                         
-13 -10 15 8.951 8.578 1.735 77.161 o                                           
-13 -10 16 0.009 -0.521 1.586 101.511 o                                         
-13 -10 17 16.564 12.494 2.073 53.071 o                                         
-13 -10 18 0.038 -1.223 1.755 82.860 o                                          
-13 -9 1 110.339 108.267 2.303 28.303 o                                         
-13 -9 2 60.239 58.075 1.589 56.197 o                                           
-13 -9 3 46.751 47.024 1.756 54.678 o                                           
-13 -9 4 87.480 85.776 2.519 27.475 o                                           
-13 -9 5 3.605 2.559 1.213 161.432 o                                            
-13 -9 6 26.675 24.658 1.598 74.323 o                                           
-13 -9 7 0.507 0.911 1.315 145.746 o                                            
-13 -9 8 90.827 85.171 3.534 16.468 o                                           
-13 -9 9 9.039 8.740 1.395 113.533 o                                            
-13 -9 10 19.398 18.774 1.570 82.001 o                                          
-13 -9 11 1.721 1.764 1.572 100.873 o                                           
-13 -9 12 13.304 9.764 1.657 80.904 o                                           
-13 -9 13 0.690 0.715 1.560 103.890 o                                           
-13 -9 14 5.514 3.201 1.697 84.018 o                                            
-13 -9 15 2.177 2.466 1.624 94.053 o                                            
-13 -9 16 30.300 31.376 2.042 49.010 o                                          
-13 -9 17 17.037 17.330 2.445 38.946 o                                          
-13 -9 18 33.208 36.272 2.413 36.565 o                                          
-13 -9 19 1.093 1.052 2.210 51.886 o                                            
-13 -8 1 237.272 240.998 4.493 9.031 o                                          
-13 -8 2 369.373 365.714 7.141 4.023 o                                          
-13 -8 3 42.077 43.635 1.741 57.063 o                                           
-13 -8 4 73.970 72.449 2.278 33.248 o                                           
-13 -8 5 486.652 492.566 10.283 2.088 o                                         
-13 -8 6 334.420 331.671 8.049 3.356 o                                          
-13 -8 7 323.466 322.342 7.831 3.533 o                                          
-13 -8 8 242.528 235.033 5.618 6.432 o                                          
-13 -8 9 0.131 0.385 1.109 206.465 o                                            
-13 -8 10 31.820 31.033 1.493 77.433 o                                          
-13 -8 11 100.015 100.396 3.058 20.034 o                                        
-13 -8 12 146.262 149.725 4.345 10.694 o                                        
-13 -8 13 53.245 51.671 2.189 38.815 o                                          
-13 -8 14 74.537 73.379 3.444 17.763 o                                          
-13 -8 15 38.374 40.106 2.238 40.351 o                                          
-13 -8 16 34.006 38.253 2.688 30.308 o                                          
-13 -8 17 14.963 13.749 2.089 52.554 o                                          
-13 -8 18 0.531 2.324 1.841 74.515 o                                            
-13 -8 19 9.803 6.049 2.073 55.666 o                                            
-13 -7 1 6.045 6.098 1.088 183.935 o                                            
-13 -7 2 123.431 126.139 3.144 18.109 o                                         
-13 -7 3 309.677 305.404 6.424 4.938 o                                          
-13 -7 4 118.449 121.100 3.510 15.603 o                                         
-13 -7 5 70.154 70.402 2.483 29.880 o                                           
-13 -7 6 203.010 193.019 5.077 7.847 o                                          
-13 -7 7 110.739 110.924 2.904 20.952 o                                         
-13 -7 8 7.622 5.969 1.095 177.577 o                                            
-13 -7 9 29.361 31.145 1.410 85.053 o                                           
-13 -7 10 0.374 -0.410 1.062 224.671 o                                          
-13 -7 11 0.074 0.375 1.157 190.033 o                                           
-13 -7 12 17.571 15.152 1.406 100.343 o                                         
-13 -7 13 4.259 3.376 1.216 158.225 o                                           
-13 -7 14 11.600 11.043 1.513 95.464 o                                          
-13 -7 15 6.555 6.478 1.494 104.102 o                                           
-13 -7 16 9.896 9.119 1.816 70.450 o                                            
-13 -7 17 0.096 -1.668 1.934 68.249 o                                           
-13 -7 18 15.963 16.670 2.083 52.236 o                                          
-13 -7 19 2.478 1.383 1.827 74.882 o                                            
-13 -6 1 186.635 182.858 4.118 10.988 o                                         
-13 -6 2 52.094 52.425 2.028 43.411 o                                           
-13 -6 3 108.309 102.851 3.119 19.142 o                                         
-13 -6 4 1.922 1.676 1.236 160.505 o                                            
-13 -6 5 10.451 12.360 1.113 158.083 o                                          
-13 -6 6 0.862 1.722 1.007 242.471 o                                            
-13 -6 7 86.658 90.079 2.312 30.687 o                                           
-13 -6 8 18.758 17.098 1.160 130.133 o                                          
-13 -6 9 13.409 13.449 1.088 155.826 o                                          
-13 -6 10 1.041 0.392 1.044 228.304 o                                           
-13 -6 11 15.353 19.026 1.327 109.977 o                                         
-13 -6 12 13.010 13.594 1.417 103.974 o                                         
-13 -6 13 0.397 -0.470 1.196 177.524 o                                          
-13 -6 14 1.165 0.789 1.198 173.774 o                                           
-13 -6 15 0.533 0.752 1.454 119.634 o                                           
-13 -6 16 8.978 8.967 1.837 69.428 o                                            
-13 -6 17 25.790 24.841 2.082 49.142 o                                          
-13 -6 18 1.801 4.492 2.017 61.413 o                                            
-13 -6 19 4.177 3.091 1.790 76.614 o                                            
-13 -6 20 0.211 1.519 2.869 30.936 o                                            
-13 -5 1 349.011 327.422 7.618 3.668 o                                          
-13 -5 2 31.747 32.485 1.561 72.501 o                                           
-13 -5 3 118.987 118.748 4.240 11.601 o                                         
-13 -5 4 701.946 688.674 13.312 1.271 o                                         
-13 -5 5 640.634 643.722 12.525 1.430 o                                         
-13 -5 6 591.038 589.278 11.527 1.670 o                                         
-13 -5 7 96.828 94.378 2.351 29.074 o                                           
-13 -5 8 6.673 6.344 1.029 199.346 o                                            
-13 -5 9 108.632 102.420 2.447 26.601 o                                         
-13 -5 10 51.177 47.566 1.600 60.005 o                                          
-13 -5 11 198.387 197.221 4.262 10.267 o                                        
-13 -5 12 224.149 228.418 5.230 7.296 o                                         
-13 -5 13 69.016 66.268 2.166 36.489 o                                          
-13 -5 14 71.965 71.158 2.637 27.206 o                                          
-13 -5 15 28.748 30.385 2.134 46.036 o                                          
-13 -5 16 7.084 5.214 1.480 106.042 o                                           
-13 -5 17 0.691 1.490 1.413 125.806 o                                           
-13 -5 18 6.551 6.785 1.691 82.773 o                                            
-13 -5 19 1.014 1.024 1.743 83.130 o                                            
-13 -5 20 19.082 20.768 4.804 10.757 o                                          
-13 -4 1 163.436 156.203 3.852 12.582 o                                         
-13 -4 2 207.663 212.917 4.384 9.703 o                                          
-13 -4 3 661.816 643.684 11.095 1.757 o                                         
-13 -4 4 152.582 154.727 3.103 17.227 o                                         
-13 -4 5 59.047 57.931 1.805 48.674 o                                           
-13 -4 6 4.283 4.039 1.001 222.969 o                                            
-13 -4 7 0.943 1.061 0.968 263.206 o                                            
-13 -4 8 27.701 29.538 1.305 95.886 o                                           
-13 -4 9 1.887 0.434 1.004 242.036 o                                            
-13 -4 10 0.037 -1.131 1.131 199.432 o                                          
-13 -4 11 31.578 30.708 1.446 81.033 o                                          
-13 -4 12 8.703 6.846 1.316 127.318 o                                           
-13 -4 13 58.898 58.235 2.536 30.325 o                                          
-13 -4 14 1.593 0.755 1.444 119.902 o                                           
-13 -4 15 0.329 -1.517 1.559 104.700 o                                          
-13 -4 16 4.997 4.261 1.538 101.045 o                                           
-13 -4 17 3.942 2.350 1.484 110.151 o                                           
-13 -4 18 1.963 1.290 1.572 100.974 o                                           
-13 -4 19 12.024 9.446 1.762 73.337 o                                           
-13 -4 20 0.315 0.819 2.138 55.659 o                                            
-13 -3 1 1.281 1.870 0.717 452.195 o                                            
-13 -3 2 26.425 25.563 1.406 89.175 o                                           
-13 -3 3 7.552 8.791 1.358 120.804 o                                            
-13 -3 4 0.120 1.504 0.832 358.424 o                                            
-13 -3 5 40.261 40.988 1.299 83.434 o                                           
-13 -3 6 66.281 67.170 1.695 49.785 o                                           
-13 -3 7 4.322 3.627 0.952 244.451 o                                            
-13 -3 8 9.178 6.343 1.160 157.173 o                                            
-13 -3 9 27.197 25.888 1.893 56.886 o                                           
-13 -3 10 2.134 -0.261 1.072 213.260 o                                          
-13 -3 11 21.725 23.956 1.562 79.754 o                                          
-13 -3 12 15.921 17.232 1.756 70.168 o                                          
-13 -3 13 3.537 3.314 1.430 118.051 o                                           
-13 -3 14 35.029 32.728 2.012 49.008 o                                          
-13 -3 15 0.444 0.051 1.645 94.000 o                                            
-13 -3 16 40.533 39.394 2.143 42.892 o                                          
-13 -3 17 0.419 0.984 1.535 107.448 o                                           
-13 -3 18 10.136 9.502 1.696 79.456 o                                           
-13 -3 19 0.419 0.524 1.555 104.995 o                                           
-13 -3 20 2.172 3.837 1.453 115.931 o                                           
-13 -2 1 100.874 99.730 2.148 31.832 o                                          
-13 -2 2 142.559 143.678 2.891 19.341 o                                         
-13 -2 3 640.671 632.326 10.586 1.910 o                                         
-13 -2 4 1027.890 1026.200 16.649 0.818 o                                       
-13 -2 5 384.255 394.931 6.742 4.358 o                                          
-13 -2 6 17.105 15.532 0.980 167.637 o                                          
-13 -2 7 37.225 34.547 1.549 70.335 o                                           
-13 -2 8 63.013 60.806 1.834 46.650 o                                           
-13 -2 9 85.149 86.959 2.709 24.920 o                                           
-13 -2 10 156.500 154.586 3.417 15.057 o                                        
-13 -2 11 429.159 450.820 8.700 2.822 o                                         
-13 -2 12 42.587 41.036 1.949 48.886 o                                          
-13 -2 13 35.932 33.798 1.845 55.549 o                                          
-13 -2 14 20.211 20.665 2.103 49.965 o                                          
-13 -2 15 9.374 6.967 1.581 91.566 o                                            
-13 -2 16 0.362 -1.525 1.525 109.436 o                                          
-13 -2 17 0.224 0.898 1.543 106.546 o                                           
-13 -2 18 2.204 -0.811 1.540 105.424 o                                          
-13 -2 19 10.276 8.487 1.513 97.611 o                                           
-13 -2 20 27.257 29.141 2.582 33.540 o                                          
-13 -1 1 18.116 17.306 0.912 177.707 o                                          
-13 -1 2 591.643 595.157 10.010 2.123 o                                         
-13 -1 3 108.566 108.178 2.320 28.194 o                                         
-13 -1 4 168.250 173.943 3.653 13.363 o                                         
-13 -1 5 54.036 53.479 1.602 58.150 o                                           
-13 -1 6 12.208 10.618 0.949 196.957 o                                          
-13 -1 7 0.227 0.032 0.811 385.343 o                                            
-13 -1 8 47.082 43.603 1.336 76.390 o                                           
-13 -1 9 3.948 3.207 0.941 252.689 o                                            
-13 -1 10 154.387 151.007 3.714 13.448 o                                        
-13 -1 11 33.022 35.976 2.951 25.891 o                                          
-13 -1 12 43.008 38.357 1.999 47.272 o                                          
-13 -1 13 66.645 68.983 2.467 30.510 o                                          
-13 -1 14 0.034 0.416 1.501 113.045 o                                           
-13 -1 15 9.175 9.729 1.513 97.973 o                                            
-13 -1 16 6.897 6.822 1.783 74.856 o                                            
-13 -1 17 5.111 4.911 1.561 97.928 o                                            
-13 -1 18 1.625 1.880 1.488 112.358 o                                           
-13 -1 19 2.670 3.842 1.439 117.370 o                                           
-13 -1 20 6.947 6.577 1.708 81.143 o                                            
-13 0 1 8.761 6.594 0.858 253.187 o                                             
-13 0 2 7.632 11.878 2.206 49.362 o                                             
-13 0 3 13.653 14.825 1.208 131.893 o                                           
-13 0 4 72.265 71.448 1.790 45.234 o                                            
-13 0 5 46.703 44.361 1.361 74.916 o                                            
-13 0 6 1.435 1.032 0.819 357.313 o                                             
-13 0 7 26.255 23.445 1.033 132.639 o                                           
-13 0 8 107.129 103.427 2.408 27.196 o                                          
-13 0 9 0.022 -1.043 1.043 234.689 o                                            
-13 0 10 29.163 28.226 1.795 60.780 o                                           
-13 0 11 95.222 91.060 3.451 16.919 o                                           
-13 0 12 1.723 1.694 1.571 101.064 o                                            
-13 0 13 41.469 37.693 1.901 51.306 o                                           
-13 0 14 0.123 -0.176 1.506 112.445 o                                           
-13 0 15 80.231 72.496 2.776 24.694 o                                           
-13 0 16 1.783 2.300 1.582 99.385 o                                             
-13 0 17 10.157 9.905 1.576 90.371 o                                            
-13 0 18 9.708 8.560 1.575 91.275 o                                             
-13 0 19 1.558 3.037 1.815 75.944 o                                             
-13 0 20 0.093 -0.266 1.740 84.312 o                                            
-13 1 1 164.303 166.519 3.994 11.853 o                                          
-13 1 2 485.931 491.909 9.329 2.465 o                                           
-13 1 3 718.922 731.208 13.498 1.235 o                                          
-13 1 4 162.383 162.621 3.498 14.391 o                                          
-13 1 5 3.701 2.995 0.852 303.031 o                                             
-13 1 6 6.782 5.585 0.827 283.793 o                                             
-13 1 7 18.822 19.760 1.113 135.357 o                                           
-13 1 8 272.261 263.671 5.073 7.323 o                                           
-13 1 9 14.088 14.524 1.014 169.014 o                                           
-13 1 10 419.005 426.127 8.206 3.129 o                                          
-13 1 11 37.002 33.589 1.508 73.149 o                                           
-13 1 12 1.220 -0.305 1.303 148.083 o                                           
-13 1 13 13.647 11.662 1.407 105.583 o                                          
-13 1 14 8.913 9.139 1.442 107.090 o                                            
-13 1 15 1.623 1.454 1.427 122.149 o                                            
-13 1 16 0.106 0.648 1.603 98.968 o                                             
-13 1 17 3.000 0.385 1.645 91.941 o                                             
-13 1 18 1.001 0.643 2.535 39.553 o                                             
-13 1 19 12.775 12.909 2.109 52.284 o                                           
-13 1 20 1.277 2.540 1.655 91.291 o                                             
-13 2 1 179.425 177.803 4.154 10.952 o                                          
-13 2 2 277.400 277.884 6.122 5.446 o                                           
-13 2 3 380.355 384.305 7.085 4.044 o                                           
-13 2 4 61.574 60.911 1.737 50.111 o                                            
-13 2 5 0.477 -0.694 0.941 284.887 o                                            
-13 2 6 83.585 81.733 2.056 36.277 o                                            
-13 2 7 96.651 93.971 2.275 30.321 o                                            
-13 2 8 34.056 32.330 1.336 87.430 o                                            
-13 2 9 67.997 69.213 1.767 46.915 o                                            
-13 2 10 1.004 1.977 0.950 269.595 o                                            
-13 2 11 5.507 3.548 1.113 181.965 o                                            
-13 2 12 47.239 47.775 1.935 47.722 o                                           
-13 2 13 11.172 12.218 1.389 110.066 o                                          
-13 2 14 0.082 -0.329 1.300 151.041 o                                           
-13 2 15 17.770 19.177 1.634 77.688 o                                           
-13 2 16 4.393 4.864 1.581 96.193 o                                             
-13 2 17 9.926 8.751 1.909 64.371 o                                             
-13 2 18 11.611 9.966 2.141 51.497 o                                            
-13 2 19 1.678 1.554 1.888 70.542 o                                             
-13 2 20 18.986 25.077 2.650 33.022 o                                           
-13 3 1 85.973 85.619 2.225 32.491 o                                            
-13 3 2 61.669 66.757 1.773 48.251 o                                            
-13 3 3 9.383 8.320 1.026 187.897 o                                             
-13 3 4 4.431 2.417 1.122 184.092 o                                             
-13 3 5 14.364 13.392 1.024 167.386 o                                           
-13 3 6 59.392 58.678 1.652 53.927 o                                            
-13 3 7 95.483 92.921 2.188 31.944 o                                            
-13 3 8 7.850 8.114 0.955 216.103 o                                             
-13 3 9 50.422 48.808 1.624 59.007 o                                            
-13 3 10 65.770 64.914 1.735 48.831 o                                           
-13 3 11 0.114 0.347 1.113 205.112 o                                            
-13 3 12 91.602 92.387 2.717 24.327 o                                           
-13 3 13 22.663 22.514 1.486 85.850 o                                           
-13 3 14 46.038 51.462 3.269 20.747 o                                           
-13 3 15 1.231 1.966 1.351 136.155 o                                            
-13 3 16 22.572 24.106 2.504 36.202 o                                           
-13 3 17 20.901 19.750 2.093 50.298 o                                           
-13 3 18 16.871 18.361 2.020 54.708 o                                           
-13 3 19 17.572 18.285 2.255 44.894 o                                           
-13 3 20 4.810 4.687 1.930 65.695 o                                             
-13 4 1 217.660 216.800 4.292 9.902 o                                           
-13 4 2 265.896 265.536 4.782 8.011 o                                           
-13 4 3 100.397 98.069 2.175 31.503 o                                           
-13 4 4 15.470 14.106 0.999 169.481 o                                           
-13 4 5 0.070 -0.237 0.882 327.261 o                                            
-13 4 6 21.476 23.148 1.113 128.547 o                                           
-13 4 7 211.231 210.291 3.921 11.335 o                                          
-13 4 8 11.642 10.436 0.923 207.244 o                                           
-13 4 9 244.690 245.074 4.497 8.952 o                                           
-13 4 10 30.765 30.755 1.274 95.759 o                                           
-13 4 11 0.102 -0.768 1.006 251.555 o                                           
-13 4 12 0.398 -1.107 1.221 170.218 o                                           
-13 4 13 2.826 3.364 1.222 160.150 o                                            
-13 4 14 1.833 1.667 1.383 129.434 o                                            
-13 4 15 2.815 1.622 1.744 81.773 o                                             
-13 4 16 2.987 2.789 1.830 74.050 o                                             
-13 4 17 0.601 -0.028 1.726 85.346 o                                            
-13 4 18 5.841 5.373 2.272 47.704 o                                             
-13 4 19 15.767 19.303 1.970 57.309 o                                           
-13 5 1 549.903 541.776 9.427 2.377 o                                           
-13 5 2 172.785 178.442 3.299 15.195 o                                          
-13 5 3 105.723 103.949 2.200 30.387 o                                          
-13 5 4 113.414 115.483 2.373 26.883 o                                          
-13 5 5 154.640 156.142 3.088 17.257 o                                          
-13 5 6 43.153 42.406 1.389 75.463 o                                            
-13 5 7 57.098 55.062 1.530 60.018 o                                            
-13 5 8 15.531 15.505 1.032 160.430 o                                           
-13 5 9 85.033 85.701 2.028 36.465 o                                            
-13 5 10 59.644 58.346 1.678 52.951 o                                           
-13 5 11 3.705 4.192 1.001 225.559 o                                            
-13 5 12 86.321 84.053 2.892 22.664 o                                           
-13 5 13 0.063 -1.259 1.404 129.457 o                                           
-13 5 14 14.558 15.077 1.804 68.039 o                                           
-13 5 15 9.252 6.040 1.640 86.083 o                                             
-13 5 16 30.774 32.292 2.107 46.448 o                                           
-13 5 17 3.249 4.687 1.793 76.469 o                                             
-13 5 18 0.035 -0.643 1.670 91.561 o                                            
-13 5 19 28.322 23.810 2.261 42.424 o                                           
-13 6 1 90.028 94.954 2.623 25.562 o                                            
-13 6 2 8.648 5.854 0.916 231.946 o                                             
-13 6 3 28.630 26.637 1.246 102.129 o                                           
-13 6 4 23.028 24.064 1.118 125.028 o                                           
-13 6 5 82.123 78.448 2.010 37.656 o                                            
-13 6 6 60.523 59.927 1.598 55.532 o                                            
-13 6 7 31.248 26.435 1.162 108.465 o                                           
-13 6 8 32.843 33.376 1.239 96.194 o                                            
-13 6 9 0.464 2.067 0.965 264.817 o                                             
-13 6 10 14.866 13.381 1.031 164.632 o                                          
-13 6 11 238.607 244.676 5.287 7.072 o                                          
-13 6 12 17.193 17.568 1.589 82.037 o                                           
-13 6 13 2.562 4.264 1.368 129.066 o                                            
-13 6 14 5.856 4.984 1.611 91.735 o                                             
-13 6 15 43.720 44.303 2.367 36.001 o                                           
-13 6 16 11.182 10.915 1.660 81.564 o                                           
-13 6 17 16.789 13.313 1.863 63.852 o                                           
-13 6 18 22.223 23.732 2.238 44.183 o                                           
-13 6 19 11.608 11.187 2.392 41.780 o                                           
-13 7 1 147.230 147.387 3.076 17.665 o                                          
-13 7 2 15.342 15.019 1.061 155.502 o                                           
-13 7 3 79.953 79.323 1.882 40.898 o                                            
-13 7 4 12.249 9.262 0.976 191.440 o                                            
-13 7 5 2.211 0.856 0.880 305.949 o                                             
-13 7 6 14.442 12.289 1.014 170.999 o                                           
-13 7 7 2.042 -0.059 0.920 286.362 o                                            
-13 7 8 85.518 82.160 1.931 38.755 o                                            
-13 7 9 18.387 18.030 1.069 144.986 o                                           
-13 7 10 5.417 5.214 1.065 194.105 o                                            
-13 7 11 52.281 54.267 2.688 28.310 o                                           
-13 7 12 3.419 3.437 1.329 135.634 o                                            
-13 7 13 1.801 2.782 1.584 98.957 o                                             
-13 7 14 23.702 26.748 2.005 52.546 o                                           
-13 7 15 8.477 11.624 1.887 65.743 o                                            
-13 7 16 2.724 3.292 1.763 79.586 o                                             
-13 7 17 0.521 0.561 1.740 83.854 o                                             
-13 7 18 32.937 34.269 3.504 19.040 o                                           
-13 8 1 39.686 40.989 1.684 60.851 o                                            
-13 8 2 266.638 280.317 4.916 7.655 o                                           
-13 8 3 178.893 181.617 3.416 14.373 o                                          
-13 8 4 112.705 111.636 2.339 27.517 o                                          
-13 8 5 0.055 -0.648 0.894 319.039 o                                            
-13 8 6 61.920 61.253 1.574 55.878 o                                            
-13 8 7 57.472 57.962 1.590 56.993 o                                            
-13 8 8 120.514 120.078 2.678 22.692 o                                          
-13 8 9 49.081 50.672 1.767 53.144 o                                            
-13 8 10 8.664 9.009 1.197 147.668 o                                            
-13 8 11 82.071 83.906 2.536 27.655 o                                           
-13 8 12 1.242 0.600 1.476 115.394 o                                            
-13 8 13 20.230 21.429 2.109 49.596 o                                           
-13 8 14 11.515 11.379 1.909 63.338 o                                           
-13 8 15 34.811 36.767 3.134 23.167 o                                           
-13 8 16 1.825 2.170 2.339 46.119 o                                             
-13 8 17 0.981 1.660 2.144 55.088 o                                             
-13 8 18 14.171 9.884 4.161 14.391 o                                            
-13 9 1 16.593 15.600 1.392 102.629 o                                           
-13 9 2 80.743 77.327 2.132 35.251 o                                            
-13 9 3 9.222 10.884 1.155 153.293 o                                            
-13 9 4 87.201 83.771 2.144 33.976 o                                            
-13 9 5 47.335 42.174 1.387 73.610 o                                            
-13 9 6 8.351 8.473 1.094 172.341 o                                             
-13 9 7 0.077 -1.008 1.096 212.464 o                                            
-13 9 8 0.554 0.760 1.089 211.440 o                                             
-13 9 9 79.573 78.799 2.222 33.483 o                                            
-13 9 10 218.357 223.359 4.682 8.690 o                                          
-13 9 11 0.056 -0.040 1.416 127.257 o                                           
-13 9 12 0.693 0.255 1.608 98.057 o                                             
-13 9 13 9.381 3.787 3.098 25.917 o                                             
-13 9 14 33.983 32.419 3.019 24.910 o                                           
-13 9 15 2.353 0.092 2.481 41.138 o                                             
-13 9 16 6.111 2.027 2.120 54.851 o                                             
-13 9 17 0.638 4.576 2.135 55.242 o                                             
-13 10 1 11.191 9.359 1.328 120.367 o                                           
-13 10 2 37.797 35.439 1.735 59.874 o                                           
-13 10 3 13.047 12.841 1.222 132.119 o                                          
-13 10 4 20.117 17.842 1.248 115.385 o                                          
-13 10 5 3.295 2.481 1.064 206.947 o                                            
-13 10 6 7.465 7.260 1.108 172.652 o                                            
-13 10 7 24.077 21.189 1.339 99.111 o                                           
-13 10 8 10.925 10.172 1.167 148.163 o                                          
-13 10 9 2.331 4.376 1.419 120.767 o                                            
-13 10 10 85.433 82.338 2.820 23.612 o                                          
-13 10 11 4.453 4.819 1.694 84.414 o                                            
-13 10 12 11.532 15.382 2.188 48.915 o                                          
-13 10 13 32.658 39.299 3.867 15.823 o                                          
-13 10 14 0.099 -0.540 2.234 51.141 o                                           
-13 10 15 0.325 -1.417 2.087 58.557 o                                           
-13 10 16 2.013 1.904 1.929 67.441 o                                            
-13 11 1 214.712 220.080 5.344 7.113 o                                          
-13 11 2 81.279 83.577 2.443 29.178 o                                           
-13 11 3 55.020 54.046 1.748 52.002 o                                           
-13 11 4 9.410 7.335 1.110 167.209 o                                            
-13 11 5 68.448 66.204 1.920 42.694 o                                           
-13 11 6 86.695 85.372 2.202 32.846 o                                           
-13 11 7 31.093 34.396 1.677 65.406 o                                           
-13 11 8 43.715 44.260 1.851 51.966 o                                           
-13 11 9 23.005 24.407 1.766 65.216 o                                           
-13 11 10 9.201 7.096 1.653 84.565 o                                            
-13 11 11 0.093 -1.668 1.668 91.724 o                                           
-13 11 12 14.271 14.481 2.526 37.193 o                                          
-13 11 13 10.676 12.112 2.498 38.573 o                                          
-13 11 14 32.550 34.089 3.578 18.345 o                                          
-13 11 15 1.139 0.041 2.021 62.102 o                                            
-13 11 16 1.483 2.059 2.139 55.114 o                                            
-13 12 1 52.039 52.470 2.202 38.581 o                                           
-13 12 2 4.776 4.593 1.215 156.146 o                                            
-13 12 3 59.489 54.208 1.843 47.701 o                                           
-13 12 4 20.087 19.446 1.245 114.845 o                                          
-13 12 5 2.351 2.597 1.220 162.584 o                                            
-13 12 6 13.367 14.539 1.361 110.195 o                                          
-13 12 7 15.604 16.659 1.510 90.515 o                                           
-13 12 8 65.283 69.016 3.398 18.506 o                                           
-13 12 9 63.836 67.011 2.532 29.655 o                                           
-13 12 10 0.125 -0.093 1.498 113.727 o                                          
-13 12 11 1.893 2.490 1.636 92.987 o                                            
-13 12 12 1.469 2.095 1.834 74.620 o                                            
-13 12 13 9.530 16.361 3.835 16.905 o                                           
-13 12 14 2.747 3.263 1.852 72.376 o                                            
-13 12 15 2.437 1.607 2.170 53.405 o                                            
-13 13 1 6.993 7.129 1.321 128.700 o                                            
-13 13 2 4.116 5.330 1.290 140.589 o                                            
-13 13 3 22.814 23.696 1.730 67.648 o                                           
-13 13 4 0.714 0.291 1.412 126.859 o                                            
-13 13 5 7.995 6.261 1.565 94.607 o                                             
-13 13 6 13.066 13.191 1.612 83.963 o                                           
-13 13 7 5.558 3.854 1.495 106.228 o                                            
-13 13 8 1.637 1.893 1.638 93.186 o                                             
-13 13 9 36.055 42.346 2.612 31.467 o                                           
-13 13 10 0.008 -1.844 2.165 54.500 o                                           
-13 13 11 14.500 12.620 2.467 38.961 o                                          
-13 13 12 9.793 10.166 1.791 72.053 o                                           
-13 13 13 1.193 -1.009 2.199 52.505 o                                           
-13 13 14 0.825 -0.377 2.161 54.464 o                                           
-13 14 1 25.360 29.516 1.986 52.641 o                                           
-13 14 2 15.053 18.109 1.680 75.851 o                                           
-13 14 3 0.246 -1.629 1.629 96.071 o                                            
-13 14 4 28.976 32.072 2.165 44.767 o                                           
-13 14 5 18.928 17.912 1.706 72.118 o                                           
-13 14 6 16.903 15.562 1.709 73.420 o                                           
-13 14 7 27.901 29.372 1.952 53.494 o                                           
-13 14 8 4.537 4.467 1.616 92.349 o                                             
-13 14 9 0.022 -0.856 1.862 73.632 o                                            
-13 14 10 3.793 3.142 1.564 99.513 o                                            
-13 14 11 1.129 1.874 1.687 88.307 o                                            
-13 14 12 12.854 9.499 1.966 59.875 o                                           
-13 14 13 11.112 10.118 2.347 43.483 o                                          
-13 15 1 6.788 6.324 1.873 68.405 o                                             
-13 15 2 16.238 12.806 1.791 68.633 o                                           
-13 15 3 0.489 -1.463 1.616 97.360 o                                            
-13 15 4 2.424 2.981 1.668 88.937 o                                             
-13 15 5 15.675 17.827 1.910 60.751 o                                           
-13 15 6 24.054 26.211 1.895 57.657 o                                           
-13 15 7 16.363 13.876 1.677 76.467 o                                           
-13 15 8 10.156 11.154 1.640 83.859 o                                           
-13 15 9 0.323 0.335 1.460 119.214 o                                            
-13 15 10 6.224 5.863 1.745 78.499 o                                            
-13 15 11 0.352 -0.116 1.885 71.671 o                                           
-13 15 12 1.040 -0.401 2.132 55.917 o                                           
-13 16 1 15.271 13.475 1.890 62.733 o                                           
-13 16 2 2.385 0.873 1.700 86.501 o                                             
-13 16 3 0.016 0.017 1.516 111.151 o                                            
-13 16 4 4.480 4.826 1.674 86.284 o                                             
-13 16 5 7.834 5.194 1.673 84.187 o                                             
-13 16 6 2.227 1.673 1.296 145.921 o                                            
-13 16 7 5.890 3.733 1.421 116.435 o                                            
-13 16 8 8.302 10.001 1.775 73.987 o                                            
-13 16 9 2.466 2.245 1.835 74.039 o                                             
-13 16 10 1.448 3.484 1.910 68.677 o                                            
-13 16 11 2.404 2.133 2.219 51.061 o                                            
-13 17 1 3.084 0.839 2.298 47.656 o                                             
-13 17 2 3.905 4.917 1.826 73.435 o                                             
-13 17 3 0.042 0.771 1.643 94.291 o                                             
-13 17 4 0.347 -1.296 1.296 151.325 o                                           
-13 17 5 27.678 28.875 1.910 55.492 o                                           
-13 17 6 2.531 2.322 1.486 111.489 o                                            
-13 17 7 0.069 -0.834 1.524 109.909 o                                           
-13 17 8 0.490 -1.442 1.640 94.531 o                                            
-13 17 9 1.332 2.299 2.107 56.797 o                                             
-13 18 1 0.458 4.818 2.303 47.564 o                                             
-13 18 2 0.987 1.473 1.555 103.997 o                                            
-13 18 3 0.672 1.761 1.382 131.323 o                                            
-13 18 4 15.608 14.710 1.595 83.395 o                                           
-13 18 5 2.809 1.241 1.358 132.816 o                                            
-13 18 6 6.822 4.746 1.572 95.345 o                                             
-13 18 7 2.200 1.719 1.903 69.208 o                                             
-13 19 1 0.706 -0.105 1.381 132.711 o                                           
-13 19 2 0.025 -0.025 1.445 122.215 o                                           
-13 19 3 6.690 8.342 1.411 114.213 o                                            
-13 19 4 1.355 0.648 1.394 128.865 o                                            
-12 -23 1 0.029 1.081 1.263 158.732 o                                           
-12 -23 2 6.376 8.443 1.446 109.623 o                                           
-12 -23 3 14.882 15.147 1.509 91.744 o                                          
-12 -22 1 19.250 20.456 1.663 74.445 o                                          
-12 -22 2 3.594 3.533 1.272 146.814 o                                           
-12 -22 3 0.057 -0.300 1.275 157.064 o                                          
-12 -22 4 3.264 3.097 1.250 152.847 o                                           
-12 -22 5 0.841 1.358 1.199 173.483 o                                           
-12 -22 6 0.752 1.382 1.209 171.029 o                                           
-12 -22 7 0.849 -4.531 4.531 12.428 o                                           
-12 -21 1 4.573 6.636 1.371 124.067 o                                           
-12 -21 2 6.007 5.708 1.324 130.788 o                                           
-12 -21 3 0.350 1.818 1.306 147.162 o                                           
-12 -21 4 16.786 20.787 1.510 88.246 o                                          
-12 -21 5 8.432 8.465 1.448 107.104 o                                           
-12 -21 6 5.025 3.988 1.284 141.398 o                                           
-12 -21 7 0.623 0.724 1.200 174.606 o                                           
-12 -21 8 0.820 -1.122 1.421 125.320 o                                          
-12 -21 9 7.537 5.986 2.990 27.815 o                                            
-12 -20 1 31.813 29.149 1.763 61.446 o                                          
-12 -20 2 24.272 23.388 1.575 77.543 o                                          
-12 -20 3 24.952 26.111 1.543 78.848 o                                          
-12 -20 4 0.007 -0.060 1.318 147.015 o                                          
-12 -20 5 6.417 5.749 1.330 129.007 o                                           
-12 -20 6 9.213 11.295 1.349 118.514 o                                          
-12 -20 7 0.857 -0.233 1.285 152.827 o                                          
-12 -20 8 9.707 10.714 1.491 99.651 o                                           
-12 -20 9 2.608 2.938 1.335 136.330 o                                           
-12 -20 10 0.159 0.710 2.330 46.941 o                                           
-12 -20 11 8.417 6.645 4.150 14.601 o                                           
-12 -19 1 10.823 11.173 1.632 84.183 o                                          
-12 -19 2 16.742 16.901 2.255 45.167 o                                          
-12 -19 3 13.580 18.116 1.513 91.212 o                                          
-12 -19 4 0.041 1.323 1.346 139.675 o                                           
-12 -19 5 1.340 3.418 1.327 139.612 o                                           
-12 -19 6 14.137 17.978 1.479 94.269 o                                          
-12 -19 7 9.543 9.484 1.378 114.941 o                                           
-12 -19 8 10.030 8.869 1.626 85.972 o                                           
-12 -19 9 2.295 1.271 1.493 111.220 o                                           
-12 -19 10 0.067 -1.950 1.950 67.112 o                                          
-12 -19 11 11.635 8.466 2.011 58.026 o                                          
-12 -19 12 2.633 0.156 2.165 53.802 o                                           
-12 -18 1 0.757 0.665 1.386 131.319 o                                           
-12 -18 2 0.243 1.714 1.380 132.435 o                                           
-12 -18 3 24.417 24.714 1.687 69.422 o                                          
-12 -18 4 20.224 20.447 1.624 76.793 o                                          
-12 -18 5 2.738 1.515 1.360 132.337 o                                           
-12 -18 6 2.359 1.475 1.497 110.539 o                                           
-12 -18 7 5.355 3.472 1.452 112.639 o                                           
-12 -18 8 5.524 5.707 1.605 92.302 o                                            
-12 -18 9 2.352 0.919 1.579 99.917 o                                            
-12 -18 10 2.935 3.082 1.349 132.847 o                                          
-12 -18 11 1.387 0.001 2.079 58.630 o                                           
-12 -18 12 0.001 2.004 2.008 62.989 o                                           
-12 -18 13 0.640 0.524 2.106 57.330 o                                           
-12 -17 1 97.324 97.400 2.608 25.283 o                                          
-12 -17 2 77.153 78.190 2.386 30.687 o                                          
-12 -17 3 7.139 6.291 1.476 105.915 o                                           
-12 -17 4 35.795 38.095 1.904 52.507 o                                          
-12 -17 5 32.659 33.879 2.041 48.301 o                                          
-12 -17 6 0.694 1.811 1.504 111.069 o                                           
-12 -17 7 34.648 35.285 1.896 53.472 o                                          
-12 -17 8 2.501 3.656 1.298 143.253 o                                           
-12 -17 9 0.232 0.516 1.250 162.165 o                                           
-12 -17 10 22.613 24.164 1.487 85.295 o                                         
-12 -17 11 1.345 1.402 1.484 113.598 o                                          
-12 -17 12 3.638 8.249 1.718 81.702 o                                           
-12 -17 13 10.558 9.143 1.793 71.806 o                                          
-12 -17 14 1.792 0.466 1.679 89.140 o                                           
-12 -16 1 40.471 40.942 2.031 46.402 o                                          
-12 -16 2 14.051 12.903 1.139 145.091 o                                         
-12 -16 3 1.137 1.133 1.073 214.730 o                                           
-12 -16 4 1.571 0.969 1.234 162.812 o                                           
-12 -16 5 17.531 16.173 1.274 115.996 o                                         
-12 -16 6 19.213 20.126 1.468 90.655 o                                          
-12 -16 7 22.230 21.705 1.356 98.679 o                                          
-12 -16 8 23.981 23.371 1.451 87.751 o                                          
-12 -16 9 1.634 0.479 1.198 172.806 o                                           
-12 -16 10 0.781 2.506 1.191 174.472 o                                          
-12 -16 11 10.764 11.544 1.594 87.620 o                                         
-12 -16 12 20.769 17.086 1.878 60.928 o                                         
-12 -16 13 6.807 10.908 1.982 60.724 o                                          
-12 -16 14 1.252 0.287 1.762 81.400 o                                           
-12 -16 15 0.032 0.600 1.636 95.175 o                                           
-12 -15 1 0.496 -0.490 1.140 194.832 o                                          
-12 -15 2 48.136 51.405 1.819 51.301 o                                          
-12 -15 3 23.748 25.983 1.447 87.357 o                                          
-12 -15 4 0.137 -0.533 1.167 187.122 o                                          
-12 -15 5 0.069 -1.254 1.254 162.197 o                                          
-12 -15 6 7.445 4.407 1.111 175.822 o                                           
-12 -15 7 4.931 4.061 1.160 169.781 o                                           
-12 -15 8 10.061 10.169 1.353 117.524 o                                         
-12 -15 9 2.145 1.906 1.185 173.119 o                                           
-12 -15 10 1.704 0.267 1.294 148.829 o                                          
-12 -15 11 0.352 0.784 1.298 150.105 o                                          
-12 -15 12 0.008 -1.462 1.462 119.453 o                                         
-12 -15 13 5.011 7.620 1.611 91.416 o                                           
-12 -15 14 0.310 -1.041 1.731 85.040 o                                          
-12 -15 15 0.468 -1.705 1.705 87.493 o                                          
-12 -15 16 0.853 1.018 2.157 54.510 o                                           
-12 -14 1 74.645 75.798 2.223 34.122 o                                          
-12 -14 2 0.772 0.087 1.136 195.017 o                                           
-12 -14 3 87.153 84.961 2.697 25.020 o                                          
-12 -14 4 69.963 72.562 2.083 37.880 o                                          
-12 -14 5 64.608 68.282 1.954 42.203 o                                          
-12 -14 6 3.225 2.266 1.143 181.645 o                                           
-12 -14 7 9.433 9.759 1.140 157.380 o                                           
-12 -14 8 4.571 2.857 1.181 166.792 o                                           
-12 -14 9 6.906 7.202 1.292 134.017 o                                           
-12 -14 10 32.916 32.710 1.830 57.235 o                                         
-12 -14 11 11.680 12.866 1.572 88.624 o                                         
-12 -14 12 10.247 10.978 1.577 89.839 o                                         
-12 -14 13 11.119 9.095 1.633 84.571 o                                          
-12 -14 14 11.190 7.579 1.829 69.301 o                                          
-12 -14 15 7.577 8.540 1.843 69.720 o                                           
-12 -14 16 4.039 5.314 1.593 94.941 o                                           
-12 -14 17 0.061 1.139 1.895 70.829 o                                           
-12 -13 1 43.486 42.273 1.735 57.125 o                                          
-12 -13 2 3.603 4.156 1.128 182.358 o                                           
-12 -13 3 1.313 1.746 1.053 220.576 o                                           
-12 -13 4 0.051 -1.118 1.118 204.081 o                                          
-12 -13 5 71.146 70.526 2.213 34.967 o                                          
-12 -13 6 154.004 155.910 3.417 15.092 o                                        
-12 -13 7 11.731 11.314 1.088 162.001 o                                         
-12 -13 8 6.941 7.380 1.202 151.520 o                                           
-12 -13 9 0.392 -0.589 1.152 191.241 o                                          
-12 -13 10 59.493 54.624 2.179 38.062 o                                         
-12 -13 11 6.205 3.990 1.343 128.379 o                                          
-12 -13 12 7.887 5.428 1.516 100.566 o                                          
-12 -13 13 1.740 -0.171 1.883 71.254 o                                          
-12 -13 14 0.938 0.698 1.789 79.064 o                                           
-12 -13 15 0.582 0.642 1.757 82.160 o                                           
-12 -13 16 3.352 2.434 1.635 91.987 o                                           
-12 -13 17 2.768 0.089 1.660 90.622 o                                           
-12 -12 1 24.999 24.653 1.429 88.496 o                                          
-12 -12 2 48.217 46.870 2.026 44.621 o                                          
-12 -12 3 0.335 0.040 1.043 233.146 o                                           
-12 -12 4 4.416 3.381 1.059 202.679 o                                           
-12 -12 5 0.011 0.002 0.988 261.654 o                                           
-12 -12 6 20.768 21.278 1.124 129.411 o                                         
-12 -12 7 41.755 40.763 1.610 63.876 o                                          
-12 -12 8 12.150 10.745 1.039 173.112 o                                         
-12 -12 9 1.118 1.100 1.056 221.653 o                                           
-12 -12 10 0.026 0.792 1.172 184.542 o                                          
-12 -12 11 4.128 2.309 1.179 169.176 o                                          
-12 -12 12 8.155 10.007 1.659 83.766 o                                          
-12 -12 13 3.688 2.503 1.542 102.524 o                                          
-12 -12 14 0.088 -1.846 1.846 74.883 o                                          
-12 -12 15 1.899 1.586 1.983 63.933 o                                           
-12 -12 16 24.499 22.525 2.220 44.514 o                                         
-12 -12 17 0.912 1.947 2.110 56.796 o                                           
-12 -12 18 4.374 2.436 1.929 66.369 o                                           
-12 -11 1 32.063 32.561 1.242 96.869 o                                          
-12 -11 2 124.036 125.220 2.922 20.014 o                                        
-12 -11 3 70.167 72.689 2.122 36.943 o                                          
-12 -11 4 211.295 214.156 4.517 9.253 o                                         
-12 -11 5 40.720 39.989 1.479 71.731 o                                          
-12 -11 6 21.581 20.875 1.230 114.223 o                                         
-12 -11 7 2.023 2.244 1.046 219.306 o                                           
-12 -11 8 1.749 2.990 1.184 173.126 o                                           
-12 -11 9 191.382 193.319 5.378 7.206 o                                         
-12 -11 10 0.009 0.118 1.053 229.802 o                                          
-12 -11 11 3.292 2.663 1.301 142.152 o                                          
-12 -11 12 19.678 16.328 1.603 79.868 o                                         
-12 -11 13 12.262 12.443 2.454 39.646 o                                         
-12 -11 14 2.516 1.463 1.688 87.338 o                                           
-12 -11 15 8.663 10.272 2.381 42.688 o                                          
-12 -11 16 1.200 1.733 1.894 70.253 o                                           
-12 -11 17 3.096 5.660 1.614 93.269 o                                           
-12 -11 18 5.602 6.677 1.594 93.049 o                                           
-12 -11 19 0.008 2.415 3.088 26.707 o                                           
-12 -10 1 35.707 36.026 1.183 97.681 o                                          
-12 -10 2 19.272 19.136 1.091 138.666 o                                         
-12 -10 3 5.117 4.873 0.950 238.100 o                                           
-12 -10 4 206.442 214.250 4.754 8.603 o                                         
-12 -10 5 365.123 376.231 7.001 4.151 o                                         
-12 -10 6 100.312 95.116 2.542 26.046 o                                         
-12 -10 7 31.389 29.758 1.393 85.535 o                                          
-12 -10 8 48.140 46.384 1.641 59.303 o                                          
-12 -10 9 45.911 39.566 2.190 40.644 o                                          
-12 -10 10 13.628 14.141 1.452 99.105 o                                         
-12 -10 11 18.287 13.845 1.675 75.660 o                                         
-12 -10 12 0.000 0.543 1.421 126.000 o                                          
-12 -10 13 16.815 14.900 1.674 76.206 o                                         
-12 -10 14 12.333 12.186 2.115 52.208 o                                         
-12 -10 15 19.687 24.839 1.819 63.311 o                                         
-12 -10 16 12.182 11.951 2.093 53.320 o                                         
-12 -10 17 16.773 16.021 1.879 62.404 o                                         
-12 -10 18 43.565 39.355 2.622 30.749 o                                         
-12 -10 19 0.016 -0.642 1.749 83.460 o                                          
-12 -9 1 212.044 218.996 3.714 12.127 o                                         
-12 -9 2 33.212 33.100 1.414 81.719 o                                           
-12 -9 3 0.281 -0.364 0.875 330.973 o                                           
-12 -9 4 9.988 9.783 0.982 196.252 o                                            
-12 -9 5 43.093 39.922 1.512 68.783 o                                           
-12 -9 6 75.245 78.079 2.212 34.148 o                                           
-12 -9 7 52.064 54.495 2.255 37.127 o                                           
-12 -9 8 3.287 2.969 1.361 130.291 o                                            
-12 -9 9 5.038 3.571 1.294 139.583 o                                            
-12 -9 10 5.599 5.127 1.359 125.697 o                                           
-12 -9 11 8.108 7.135 1.544 96.446 o                                            
-12 -9 12 2.024 1.983 1.467 114.965 o                                           
-12 -9 13 1.062 1.096 1.364 134.569 o                                           
-12 -9 14 2.146 2.661 1.596 97.250 o                                            
-12 -9 15 56.786 60.388 2.455 31.949 o                                          
-12 -9 16 0.514 1.812 1.645 93.211 o                                            
-12 -9 17 0.831 -0.720 1.617 96.973 o                                           
-12 -9 18 8.940 10.878 2.080 54.886 o                                           
-12 -9 19 0.015 -0.396 1.830 76.220 o                                           
-12 -9 20 2.014 0.641 2.252 49.831 o                                            
-12 -8 1 185.484 189.919 3.431 14.100 o                                         
-12 -8 2 0.610 1.092 0.867 328.384 o                                            
-12 -8 3 196.387 194.851 3.702 12.553 o                                         
-12 -8 4 65.351 65.353 1.869 44.729 o                                           
-12 -8 5 0.934 1.475 1.001 245.531 o                                            
-12 -8 6 0.796 0.886 0.860 332.948 o                                            
-12 -8 7 43.388 43.692 1.526 67.119 o                                           
-12 -8 8 206.414 202.218 4.629 9.000 o                                          
-12 -8 9 39.417 38.507 1.978 48.739 o                                           
-12 -8 10 0.117 -1.019 1.302 150.440 o                                          
-12 -8 11 38.021 35.146 1.875 53.523 o                                          
-12 -8 12 0.959 0.230 1.369 134.467 o                                           
-12 -8 13 0.000 0.602 1.423 125.660 o                                           
-12 -8 14 27.929 30.222 1.777 61.807 o                                          
-12 -8 15 9.444 6.583 1.547 95.223 o                                            
-12 -8 16 4.279 2.962 1.653 89.213 o                                            
-12 -8 17 0.609 0.988 1.966 65.653 o                                            
-12 -8 18 0.552 -0.646 1.879 72.061 o                                           
-12 -8 19 6.862 8.823 1.881 67.320 o                                            
-12 -8 20 0.247 2.011 2.318 47.282 o                                            
-12 -7 1 32.239 30.294 1.063 116.004 o                                          
-12 -7 2 4.721 3.012 0.875 281.907 o                                            
-12 -7 3 187.668 194.821 4.480 9.632 o                                          
-12 -7 4 105.819 102.134 2.890 21.463 o                                         
-12 -7 5 382.991 385.724 8.027 3.297 o                                          
-12 -7 6 1.636 0.514 0.993 248.046 o                                            
-12 -7 7 56.275 50.007 2.156 39.377 o                                           
-12 -7 8 0.167 -1.034 1.034 237.977 o                                           
-12 -7 9 39.794 40.984 1.582 66.059 o                                           
-12 -7 10 11.408 10.180 1.242 133.398 o                                         
-12 -7 11 1.480 0.510 1.234 163.474 o                                           
-12 -7 12 92.803 91.850 2.888 22.248 o                                          
-12 -7 13 165.838 171.004 5.382 7.370 o                                         
-12 -7 14 0.420 0.733 1.398 129.450 o                                           
-12 -7 15 16.316 14.858 1.651 78.242 o                                          
-12 -7 16 5.091 5.236 1.312 134.775 o                                           
-12 -7 17 62.218 66.697 2.519 30.027 o                                          
-12 -7 18 0.701 -1.043 1.909 69.754 o                                           
-12 -7 19 7.052 7.897 1.918 65.033 o                                            
-12 -7 20 52.062 52.890 3.136 21.999 o                                          
-12 -6 1 127.165 121.366 2.864 20.514 o                                         
-12 -6 2 3.171 4.832 0.989 231.106 o                                            
-12 -6 3 1.342 0.794 0.811 366.111 o                                            
-12 -6 4 5.185 7.498 2.723 33.532 o                                             
-12 -6 5 35.831 33.491 1.377 82.761 o                                           
-12 -6 6 59.641 61.083 2.079 40.141 o                                           
-12 -6 7 29.151 25.632 1.202 106.685 o                                          
-12 -6 8 14.690 13.474 1.065 157.742 o                                          
-12 -6 9 0.432 0.498 0.965 269.603 o                                            
-12 -6 10 3.923 1.743 1.008 227.242 o                                           
-12 -6 11 5.898 5.457 1.106 179.961 o                                           
-12 -6 12 22.585 22.427 1.567 79.294 o                                          
-12 -6 13 7.364 9.368 1.464 105.719 o                                           
-12 -6 14 25.791 26.226 1.505 81.178 o                                          
-12 -6 15 0.158 0.016 1.267 158.695 o                                           
-12 -6 16 7.111 8.366 1.515 100.097 o                                           
-12 -6 17 4.142 5.360 1.434 115.448 o                                           
-12 -6 18 0.400 -0.262 1.387 132.144 o                                          
-12 -6 19 5.221 4.899 1.538 100.638 o                                           
-12 -6 20 1.556 1.786 1.756 81.333 o                                            
-12 -6 21 2.953 3.472 2.866 30.698 o                                            
-12 -5 1 116.701 120.849 3.211 17.843 o                                         
-12 -5 2 106.132 104.541 2.454 26.594 o                                         
-12 -5 3 54.186 52.452 2.950 24.271 o                                           
-12 -5 4 119.645 117.205 2.759 21.940 o                                         
-12 -5 5 0.082 -0.850 0.871 335.604 o                                           
-12 -5 6 73.729 74.874 1.959 40.211 o                                           
-12 -5 7 34.999 31.054 1.288 91.139 o                                           
-12 -5 8 57.784 57.844 2.035 41.852 o                                           
-12 -5 9 81.093 81.543 2.186 33.893 o                                           
-12 -5 10 59.560 58.760 1.706 51.912 o                                          
-12 -5 11 0.484 0.494 1.083 214.525 o                                           
-12 -5 12 30.289 30.299 1.386 86.609 o                                          
-12 -5 13 70.038 68.699 2.298 33.431 o                                          
-12 -5 14 35.887 36.568 1.950 50.783 o                                          
-12 -5 15 7.669 9.755 1.544 95.693 o                                            
-12 -5 16 4.028 2.583 1.458 113.726 o                                           
-12 -5 17 0.390 -0.559 1.452 120.615 o                                          
-12 -5 18 0.026 -1.372 1.422 126.316 o                                          
-12 -5 19 0.401 2.720 1.483 114.103 o                                           
-12 -5 20 0.773 0.156 1.711 86.707 o                                            
-12 -5 21 4.289 1.304 4.185 14.489 o                                            
-12 -4 1 23.712 22.982 0.971 146.941 o                                          
-12 -4 2 4.253 3.535 0.713 396.448 o                                            
-12 -4 3 44.623 43.467 1.301 79.975 o                                           
-12 -4 4 108.242 105.775 2.269 29.050 o                                         
-12 -4 5 1.937 1.979 0.791 368.748 o                                            
-12 -4 6 7.042 5.839 0.852 268.274 o                                            
-12 -4 7 0.672 1.058 0.920 292.093 o                                            
-12 -4 8 65.373 68.551 1.897 43.648 o                                           
-12 -4 9 14.401 15.277 1.105 148.540 o                                          
-12 -4 10 52.711 53.509 1.837 49.396 o                                          
-12 -4 11 174.779 176.573 3.766 12.688 o                                        
-12 -4 12 292.215 308.909 6.586 4.776 o                                         
-12 -4 13 6.678 5.534 1.338 127.412 o                                           
-12 -4 14 1.889 2.274 1.486 112.233 o                                           
-12 -4 15 67.641 75.431 3.806 15.142 o                                          
-12 -4 16 42.660 43.425 2.395 35.502 o                                          
-12 -4 17 37.133 41.030 2.340 37.675 o                                          
-12 -4 18 23.603 24.749 1.992 53.432 o                                          
-12 -4 19 112.051 112.382 3.896 13.452 o                                        
-12 -4 20 57.289 55.586 3.483 18.169 o                                          
-12 -4 21 2.742 0.702 2.226 50.827 o                                            
-12 -3 1 0.409 0.116 0.641 606.749 o                                            
-12 -3 2 9.118 9.617 0.856 243.733 o                                            
-12 -3 3 33.206 32.675 1.588 70.104 o                                           
-12 -3 4 2.977 3.670 0.762 370.733 o                                            
-12 -3 5 5.745 4.783 0.784 319.556 o                                            
-12 -3 6 84.068 81.337 2.281 31.835 o                                           
-12 -3 7 4.399 2.710 0.766 356.198 o                                            
-12 -3 8 0.601 0.155 1.018 242.613 o                                            
-12 -3 9 0.254 -0.701 1.094 212.509 o                                           
-12 -3 10 40.710 38.907 1.461 73.104 o                                          
-12 -3 11 37.606 37.740 1.735 59.571 o                                          
-12 -3 12 39.221 37.966 1.748 58.443 o                                          
-12 -3 13 0.813 0.772 1.482 114.806 o                                           
-12 -3 14 11.078 10.430 1.736 75.482 o                                          
-12 -3 15 14.184 14.977 1.810 67.811 o                                          
-12 -3 16 14.930 15.523 1.796 68.329 o                                          
-12 -3 17 1.050 1.990 1.639 93.425 o                                            
-12 -3 18 21.191 21.029 1.862 61.029 o                                          
-12 -3 19 0.324 -0.176 1.659 92.558 o                                           
-12 -3 20 0.012 -1.103 1.459 119.878 o                                          
-12 -3 21 1.171 0.516 1.619 96.194 o                                            
-12 -2 1 17.045 16.332 1.115 140.790 o                                          
-12 -2 2 146.874 146.445 2.845 19.538 o                                         
-12 -2 3 149.075 143.350 3.152 17.112 o                                         
-12 -2 4 9.464 9.058 0.993 196.171 o                                            
-12 -2 5 0.036 -0.560 0.756 446.479 o                                           
-12 -2 6 3.310 2.898 0.878 290.576 o                                            
-12 -2 7 65.248 63.321 2.025 40.594 o                                           
-12 -2 8 466.634 473.825 10.264 2.106 o                                         
-12 -2 9 28.974 27.190 1.786 61.498 o                                           
-12 -2 10 0.087 -0.929 0.929 295.496 o                                          
-12 -2 11 161.876 159.426 3.126 16.763 o                                        
-12 -2 12 51.413 48.586 1.794 51.810 o                                          
-12 -2 13 63.979 55.253 2.516 30.395 o                                          
-12 -2 14 63.742 63.927 2.637 28.003 o                                          
-12 -2 15 1.795 2.307 1.536 105.277 o                                           
-12 -2 16 6.618 5.428 1.559 96.723 o                                            
-12 -2 17 5.029 1.230 1.437 116.489 o                                           
-12 -2 18 9.227 10.057 1.674 81.700 o                                           
-12 -2 19 0.850 1.564 1.566 102.547 o                                           
-12 -2 20 6.534 6.105 1.515 101.617 o                                           
-12 -2 21 0.129 0.596 1.720 86.032 o                                            
-12 -1 1 35.683 34.184 1.264 91.501 o                                           
-12 -1 2 148.431 152.083 2.920 18.774 o                                         
-12 -1 3 4.920 3.920 0.726 374.059 o                                            
-12 -1 4 76.828 72.561 1.808 43.848 o                                           
-12 -1 5 38.846 37.208 1.235 90.404 o                                           
-12 -1 6 22.976 25.093 2.078 49.848 o                                           
-12 -1 7 261.568 252.318 5.324 6.881 o                                          
-12 -1 8 138.544 142.061 3.042 18.254 o                                         
-12 -1 9 158.489 157.611 3.522 14.373 o                                         
-12 -1 10 107.802 103.130 2.463 26.414 o                                        
-12 -1 11 226.089 229.103 4.915 8.017 o                                         
-12 -1 12 20.520 21.960 1.827 63.044 o                                          
-12 -1 13 35.929 35.062 2.576 32.557 o                                          
-12 -1 14 61.485 63.522 2.464 31.226 o                                          
-12 -1 15 91.859 96.793 3.119 19.794 o                                          
-12 -1 16 137.136 146.513 4.147 11.634 o                                        
-12 -1 17 20.725 17.545 1.877 60.932 o                                          
-12 -1 18 145.864 159.784 4.728 9.301 o                                         
-12 -1 19 91.648 95.985 3.304 18.150 o                                          
-12 -1 20 6.480 6.667 1.468 107.435 o                                           
-12 -1 21 13.366 10.720 1.807 69.246 o                                          
-12 0 1 0.378 0.089 0.710 496.500 o                                             
-12 0 2 69.715 71.358 1.809 45.167 o                                            
-12 0 3 100.510 101.715 2.281 29.614 o                                          
-12 0 4 25.782 21.876 1.188 113.967 o                                           
-12 0 5 67.631 64.404 1.713 49.188 o                                            
-12 0 6 0.698 -0.324 0.794 395.341 o                                            
-12 0 7 13.026 11.424 0.867 217.403 o                                           
-12 0 8 1.690 2.126 0.791 371.322 o                                             
-12 0 9 52.130 46.929 1.468 66.100 o                                            
-12 0 10 14.335 12.270 1.546 89.532 o                                           
-12 0 11 155.407 153.021 3.970 12.158 o                                         
-12 0 12 12.257 9.598 1.170 145.550 o                                           
-12 0 13 19.805 17.355 1.518 86.606 o                                           
-12 0 14 59.159 58.225 2.555 29.955 o                                           
-12 0 15 15.495 17.779 1.842 64.717 o                                           
-12 0 16 1.013 2.633 1.501 110.700 o                                            
-12 0 17 40.209 38.892 3.157 22.567 o                                           
-12 0 18 0.015 2.370 1.528 108.116 o                                            
-12 0 19 0.001 0.541 1.507 112.097 o                                            
-12 0 20 3.889 5.111 1.790 76.264 o                                             
-12 0 21 6.774 5.665 1.708 81.445 o                                             
-12 1 1 162.909 163.294 3.761 12.979 o                                          
-12 1 2 119.012 113.459 2.884 20.776 o                                          
-12 1 3 163.478 162.113 3.171 16.389 o                                          
-12 1 4 32.113 32.768 1.206 100.087 o                                           
-12 1 5 5.709 5.972 0.785 314.053 o                                             
-12 1 6 173.210 174.774 3.251 15.513 o                                          
-12 1 7 556.133 558.422 9.288 2.428 o                                           
-12 1 8 25.678 22.759 1.113 122.940 o                                           
-12 1 9 32.748 33.113 1.580 70.716 o                                            
-12 1 10 161.266 160.651 3.848 12.601 o                                         
-12 1 11 4.263 4.161 1.019 216.159 o                                            
-12 1 12 23.282 22.999 1.255 108.103 o                                          
-12 1 13 63.418 59.950 2.133 38.338 o                                           
-12 1 14 24.035 20.422 1.454 88.389 o                                           
-12 1 15 19.061 17.212 2.094 50.952 o                                           
-12 1 16 3.370 1.822 1.628 92.922 o                                             
-12 1 17 11.645 12.528 2.055 55.177 o                                           
-12 1 18 19.194 22.363 2.023 53.426 o                                           
-12 1 19 0.129 0.455 1.975 65.338 o                                             
-12 1 20 8.224 5.442 1.914 65.305 o                                             
-12 1 21 0.964 3.959 1.756 81.035 o                                             
-12 2 1 113.471 115.630 2.908 20.717 o                                          
-12 2 2 94.115 90.090 2.222 31.592 o                                            
-12 2 3 24.172 23.349 1.329 99.123 o                                            
-12 2 4 0.809 -0.802 0.802 386.131 o                                            
-12 2 5 3.004 2.260 0.878 295.370 o                                             
-12 2 6 508.830 512.929 8.599 2.799 o                                           
-12 2 7 191.279 190.879 3.680 12.755 o                                          
-12 2 8 84.511 81.259 1.945 38.628 o                                            
-12 2 9 42.950 41.441 1.324 80.014 o                                            
-12 2 10 282.875 284.064 5.054 7.265 o                                          
-12 2 11 107.795 111.417 2.295 28.494 o                                         
-12 2 12 23.806 23.636 1.330 99.210 o                                           
-12 2 13 67.653 70.253 2.419 31.236 o                                           
-12 2 14 169.455 181.018 4.134 11.118 o                                         
-12 2 15 127.028 130.159 3.783 13.688 o                                         
-12 2 16 24.082 24.134 1.820 61.853 o                                           
-12 2 17 140.308 149.790 4.596 9.825 o                                          
-12 2 18 124.236 125.245 5.220 8.114 o                                          
-12 2 19 42.238 41.709 3.342 20.273 o                                           
-12 2 20 1.207 -0.337 1.876 71.977 o                                            
-12 2 21 98.868 95.489 4.804 9.677 o                                            
-12 3 1 14.239 12.010 0.919 196.112 o                                           
-12 3 2 136.355 137.489 2.725 21.169 o                                          
-12 3 3 95.277 94.738 2.049 34.398 o                                            
-12 3 4 17.430 17.541 0.986 163.249 o                                           
-12 3 5 8.192 8.485 0.855 252.274 o                                             
-12 3 6 20.354 21.278 1.031 144.783 o                                           
-12 3 7 23.709 23.730 1.061 132.307 o                                           
-12 3 8 31.168 30.398 1.273 95.660 o                                            
-12 3 9 24.147 23.057 1.081 129.303 o                                           
-12 3 10 369.553 373.439 6.458 4.705 o                                          
-12 3 11 92.627 88.162 2.022 35.579 o                                           
-12 3 12 0.834 1.562 1.037 229.735 o                                            
-12 3 13 115.125 115.090 3.223 17.866 o                                         
-12 3 14 3.403 4.529 1.421 118.983 o                                            
-12 3 15 5.824 6.438 1.419 115.069 o                                            
-12 3 16 48.038 49.548 2.115 41.725 o                                           
-12 3 17 3.117 1.325 1.861 71.970 o                                             
-12 3 18 9.713 9.690 1.927 63.203 o                                             
-12 3 19 4.165 6.687 1.816 73.610 o                                             
-12 3 20 5.612 5.039 1.707 82.407 o                                             
-12 3 21 0.188 -0.798 2.154 55.003 o                                            
-12 4 1 394.044 381.681 7.035 4.072 o                                           
-12 4 2 191.260 191.511 3.437 13.954 o                                          
-12 4 3 11.519 11.210 0.856 228.027 o                                           
-12 4 4 3.273 3.023 0.811 333.717 o                                             
-12 4 5 189.360 188.193 3.507 13.650 o                                          
-12 4 6 255.332 247.457 4.457 8.982 o                                           
-12 4 7 136.380 136.118 2.715 21.299 o                                          
-12 4 8 144.975 139.900 2.707 20.960 o                                          
-12 4 9 34.463 31.747 1.188 100.184 o                                           
-12 4 10 136.681 145.128 2.894 19.484 o                                         
-12 4 11 4.091 2.788 0.895 276.251 o                                            
-12 4 12 47.135 48.514 2.255 38.117 o                                           
-12 4 13 102.756 100.207 3.927 13.531 o                                         
-12 4 14 8.600 8.814 1.429 109.373 o                                            
-12 4 15 3.631 2.803 1.636 91.532 o                                             
-12 4 16 3.041 2.858 1.658 89.609 o                                             
-12 4 17 20.493 20.345 1.899 59.375 o                                           
-12 4 18 1.983 2.618 1.722 84.054 o                                             
-12 4 19 17.895 17.399 1.952 57.902 o                                           
-12 4 20 3.312 3.451 1.691 85.896 o                                             
-12 5 1 137.497 136.799 2.812 20.333 o                                          
-12 5 2 56.042 53.223 1.427 65.399 o                                            
-12 5 3 4.729 4.030 0.835 300.784 o                                             
-12 5 4 107.465 103.436 2.143 31.171 o                                          
-12 5 5 292.203 292.359 5.001 7.313 o                                           
-12 5 6 111.609 107.264 2.289 28.459 o                                          
-12 5 7 0.547 0.559 0.829 361.774 o                                             
-12 5 8 89.764 88.748 1.836 39.882 o                                            
-12 5 9 353.325 360.955 6.058 5.237 o                                           
-12 5 10 12.915 12.453 0.953 190.443 o                                          
-12 5 11 37.237 39.684 1.502 71.991 o                                           
-12 5 12 112.715 116.582 2.826 21.547 o                                         
-12 5 13 65.273 65.198 2.160 37.139 o                                           
-12 5 14 73.837 74.486 3.103 21.034 o                                           
-12 5 15 45.094 45.004 2.411 34.787 o                                           
-12 5 16 101.994 98.401 3.628 15.402 o                                          
-12 5 17 122.325 126.318 4.270 11.386 o                                         
-12 5 18 68.634 73.996 4.223 12.626 o                                           
-12 5 19 4.759 4.735 2.202 50.982 o                                             
-12 5 20 125.054 128.735 9.452 2.727 o                                          
-12 6 1 23.705 22.885 1.253 107.960 o                                           
-12 6 2 91.711 86.905 2.015 35.896 o                                            
-12 6 3 2.286 1.312 0.838 332.300 o                                             
-12 6 4 23.356 23.738 1.039 136.088 o                                           
-12 6 5 6.559 6.178 0.866 263.715 o                                             
-12 6 6 72.877 67.624 1.606 51.173 o                                            
-12 6 7 5.149 4.902 0.863 278.420 o                                             
-12 6 8 166.291 164.450 3.064 17.017 o                                          
-12 6 9 462.806 471.118 7.728 3.382 o                                           
-12 6 10 94.905 95.741 2.064 34.099 o                                           
-12 6 11 23.557 24.004 1.283 104.190 o                                          
-12 6 12 61.596 64.751 2.055 40.238 o                                           
-12 6 13 53.968 53.594 2.240 37.325 o                                           
-12 6 14 3.442 1.553 1.405 123.475 o                                            
-12 6 15 75.427 82.787 3.266 19.191 o                                           
-12 6 16 25.852 21.556 2.317 41.223 o                                           
-12 6 17 34.812 34.283 2.958 25.732 o                                           
-12 6 18 7.044 8.429 2.253 47.908 o                                             
-12 6 19 0.016 -2.002 2.706 34.861 o                                            
-12 6 20 12.207 14.627 4.608 11.782 o                                           
-12 7 1 24.975 25.865 1.166 115.183 o                                           
-12 7 2 8.682 7.863 0.920 225.692 o                                             
-12 7 3 14.813 12.013 0.918 194.576 o                                           
-12 7 4 66.257 66.751 1.651 51.303 o                                            
-12 7 5 166.803 168.680 3.040 17.116 o                                          
-12 7 6 243.865 242.886 4.250 9.702 o                                           
-12 7 7 164.756 163.020 3.076 16.990 o                                          
-12 7 8 0.746 1.198 0.920 290.948 o                                             
-12 7 9 126.570 129.472 2.575 23.315 o                                          
-12 7 10 18.834 18.131 1.113 136.642 o                                          
-12 7 11 53.510 53.853 1.616 57.660 o                                           
-12 7 12 85.665 84.860 2.451 28.691 o                                           
-12 7 13 6.686 7.167 1.374 120.448 o                                            
-12 7 14 9.315 8.005 1.692 80.679 o                                             
-12 7 15 3.467 3.657 2.037 59.804 o                                             
-12 7 16 1.676 0.717 1.845 74.046 o                                             
-12 7 17 0.118 -2.198 2.198 52.845 o                                            
-12 7 18 13.013 20.649 2.969 27.335 o                                           
-12 7 19 6.844 8.768 2.729 33.157 o                                             
-12 8 1 71.771 71.552 2.129 36.683 o                                            
-12 8 2 38.259 37.287 1.252 89.480 o                                            
-12 8 3 57.665 58.527 1.717 51.989 o                                            
-12 8 4 35.943 34.428 1.696 62.603 o                                            
-12 8 5 40.947 36.194 1.328 82.433 o                                            
-12 8 6 0.317 0.421 0.840 356.206 o                                             
-12 8 7 132.748 129.322 2.511 23.722 o                                          
-12 8 8 127.795 130.001 2.917 19.845 o                                          
-12 8 9 6.271 7.243 1.073 185.716 o                                             
-12 8 10 80.340 83.133 1.973 38.406 o                                           
-12 8 11 49.287 50.995 1.705 55.555 o                                           
-12 8 12 0.861 0.124 1.101 207.265 o                                            
-12 8 13 58.497 61.480 3.352 19.266 o                                           
-12 8 14 44.162 44.593 2.916 25.528 o                                           
-12 8 15 75.769 76.034 4.763 10.109 o                                           
-12 8 16 57.766 61.984 4.972 9.555 o                                            
-12 8 17 31.941 36.569 3.043 24.564 o                                           
-12 8 18 0.598 1.433 2.165 54.124 o                                             
-12 8 19 66.384 70.587 6.417 5.875 o                                            
-12 9 1 43.689 44.371 1.899 50.110 o                                            
-12 9 2 0.207 -0.807 1.151 191.971 o                                            
-12 9 3 40.785 39.472 1.456 73.209 o                                            
-12 9 4 0.572 0.925 0.900 306.629 o                                             
-12 9 5 59.221 55.914 1.755 50.568 o                                            
-12 9 6 4.758 2.536 0.911 264.427 o                                             
-12 9 7 339.313 344.765 6.301 4.981 o                                           
-12 9 8 326.653 327.201 6.493 4.796 o                                           
-12 9 9 34.893 36.204 1.691 62.924 o                                            
-12 9 10 3.783 3.571 1.157 174.288 o                                            
-12 9 11 8.040 5.857 1.380 118.598 o                                            
-12 9 12 59.114 62.594 2.693 27.475 o                                           
-12 9 13 6.835 5.727 2.804 31.591 o                                             
-12 9 14 116.868 116.371 4.880 9.195 o                                          
-12 9 15 66.305 67.416 3.489 17.691 o                                           
-12 9 16 18.652 19.184 2.064 52.135 o                                           
-12 9 17 6.146 5.269 1.734 79.635 o                                             
-12 9 18 1.453 1.728 1.634 93.792 o                                             
-12 9 19 46.751 44.134 3.841 15.657 o                                           
-12 10 1 12.303 12.355 1.342 115.087 o                                          
-12 10 2 0.930 0.008 1.124 198.961 o                                            
-12 10 3 40.230 37.660 1.554 68.129 o                                           
-12 10 4 159.982 162.387 3.626 13.730 o                                         
-12 10 5 137.932 139.045 2.986 18.774 o                                         
-12 10 6 93.569 87.090 2.168 32.746 o                                           
-12 10 7 0.384 1.984 1.137 192.866 o                                            
-12 10 8 24.174 24.585 1.885 58.356 o                                           
-12 10 9 1.033 1.951 1.218 167.143 o                                            
-12 10 10 35.434 37.198 1.851 54.945 o                                          
-12 10 11 25.977 31.721 2.195 44.299 o                                          
-12 10 12 21.051 22.460 2.565 34.943 o                                          
-12 10 13 1.175 2.683 2.562 38.557 o                                            
-12 10 14 6.437 7.541 1.849 69.974 o                                            
-12 10 15 1.186 3.104 2.111 56.493 o                                            
-12 10 16 1.434 1.843 1.729 83.886 o                                            
-12 10 17 7.708 7.605 1.864 68.397 o                                            
-12 10 18 11.423 10.974 2.256 46.669 o                                          
-12 11 1 5.776 3.558 1.304 136.385 o                                            
-12 11 2 0.799 -0.389 1.189 178.478 o                                           
-12 11 3 0.928 0.915 1.150 188.703 o                                            
-12 11 4 15.752 14.935 1.244 123.262 o                                          
-12 11 5 16.673 17.431 1.323 109.835 o                                          
-12 11 6 18.825 17.331 1.302 110.239 o                                          
-12 11 7 2.819 2.288 1.113 192.145 o                                            
-12 11 8 1.802 3.717 1.426 120.686 o                                            
-12 11 9 13.764 12.302 1.529 91.606 o                                           
-12 11 10 0.654 -0.753 1.352 138.669 o                                          
-12 11 11 0.012 -0.432 1.635 95.494 o                                           
-12 11 12 28.914 31.396 1.850 57.617 o                                          
-12 11 13 24.288 22.577 2.651 32.603 o                                          
-12 11 14 42.939 45.783 3.414 19.429 o                                          
-12 11 15 6.269 4.573 1.701 82.741 o                                            
-12 11 16 9.813 9.009 1.716 78.112 o                                            
-12 11 17 3.999 2.519 1.804 75.670 o                                            
-12 12 1 7.606 7.962 1.263 137.509 o                                            
-12 12 2 32.559 33.856 1.525 74.174 o                                           
-12 12 3 0.365 -0.244 1.229 168.134 o                                           
-12 12 4 9.553 7.637 1.306 127.130 o                                            
-12 12 5 24.715 26.583 1.489 83.005 o                                           
-12 12 6 210.691 209.120 4.980 7.999 o                                          
-12 12 7 205.512 214.410 5.095 7.733 o                                          
-12 12 8 26.180 29.698 1.879 57.259 o                                           
-12 12 9 0.965 0.690 1.442 121.029 o                                            
-12 12 10 0.034 1.761 1.318 145.314 o                                           
-12 12 11 40.177 40.331 2.336 37.435 o                                          
-12 12 12 21.675 21.430 1.858 61.036 o                                          
-12 12 13 98.372 105.661 3.724 14.776 o                                         
-12 12 14 75.085 84.897 3.883 14.402 o                                          
-12 12 15 2.023 2.473 1.866 71.786 o                                            
-12 12 16 0.094 -0.631 1.733 84.933 o                                           
-12 12 17 20.323 19.771 2.893 28.201 o                                          
-12 13 1 11.979 11.539 1.346 115.389 o                                          
-12 13 2 50.280 52.414 2.054 42.935 o                                           
-12 13 3 61.597 57.163 2.743 26.713 o                                           
-12 13 4 55.985 56.707 2.877 25.070 o                                           
-12 13 5 22.660 25.742 2.067 50.304 o                                           
-12 13 6 0.540 0.464 1.586 100.834 o                                            
-12 13 7 3.792 5.073 1.503 106.289 o                                            
-12 13 8 0.685 0.796 1.397 129.210 o                                            
-12 13 9 9.487 10.439 1.419 108.829 o                                           
-12 13 10 12.187 11.429 1.559 90.057 o                                          
-12 13 11 13.806 15.067 1.715 74.592 o                                          
-12 13 12 5.213 2.802 1.740 80.418 o                                            
-12 13 13 0.877 3.010 1.719 84.873 o                                            
-12 13 14 2.590 3.869 2.220 50.768 o                                            
-12 13 15 1.998 3.014 2.051 59.608 o                                            
-12 13 16 4.972 8.379 2.666 34.906 o                                            
-12 14 1 0.785 0.320 1.791 79.117 o                                             
-12 14 2 6.902 5.905 1.620 89.669 o                                             
-12 14 3 6.246 5.287 1.653 87.082 o                                             
-12 14 4 19.867 21.738 2.394 39.730 o                                           
-12 14 5 8.299 8.810 1.849 68.936 o                                             
-12 14 6 2.175 2.931 1.429 120.220 o                                            
-12 14 7 16.445 18.830 1.508 89.338 o                                           
-12 14 8 17.841 19.126 1.654 76.125 o                                           
-12 14 9 0.163 -0.263 1.536 108.049 o                                           
-12 14 10 1.443 1.961 1.598 97.883 o                                            
-12 14 11 3.499 6.573 2.074 57.325 o                                            
-12 14 12 9.716 11.655 2.667 34.207 o                                           
-12 14 13 5.913 5.778 1.965 62.875 o                                            
-12 14 14 0.038 -0.842 2.070 59.614 o                                           
-12 14 15 4.998 3.385 2.437 41.928 o                                            
-12 15 1 12.530 17.336 2.270 45.342 o                                           
-12 15 2 4.858 5.176 1.677 85.662 o                                             
-12 15 3 0.048 -1.274 1.612 98.264 o                                            
-12 15 4 18.375 21.113 1.813 64.809 o                                           
-12 15 5 60.710 64.848 2.609 28.650 o                                           
-12 15 6 166.879 176.145 4.886 8.617 o                                          
-12 15 7 28.875 35.418 1.980 51.334 o                                           
-12 15 8 0.042 -0.512 1.385 133.000 o                                           
-12 15 9 3.262 4.428 1.470 111.825 o                                            
-12 15 10 32.350 28.774 2.424 36.836 o                                          
-12 15 11 23.565 24.527 2.495 36.296 o                                          
-12 15 12 40.453 42.068 2.876 26.429 o                                          
-12 15 13 54.727 54.427 3.989 14.374 o                                          
-12 15 14 2.970 8.565 3.176 24.907 o                                            
-12 16 1 13.867 12.734 3.043 26.278 o                                           
-12 16 2 9.968 8.426 1.663 82.715 o                                             
-12 16 3 36.253 37.331 2.445 35.362 o                                           
-12 16 4 0.038 -1.223 1.484 115.844 o                                           
-12 16 5 0.021 0.064 1.517 110.876 o                                            
-12 16 6 3.580 4.314 1.553 100.460 o                                            
-12 16 7 0.005 1.224 1.370 135.127 o                                            
-12 16 8 2.489 4.828 1.738 81.532 o                                             
-12 16 9 7.345 5.227 1.617 89.883 o                                             
-12 16 10 0.121 1.299 1.937 67.729 o                                            
-12 16 11 5.198 5.840 1.977 62.385 o                                            
-12 16 12 0.435 -1.006 1.835 75.634 o                                           
-12 16 13 1.599 1.372 2.477 41.282 o                                            
-12 17 1 3.773 3.414 1.874 70.207 o                                             
-12 17 2 0.010 0.559 1.658 92.631 o                                             
-12 17 3 1.764 2.853 1.440 119.028 o                                            
-12 17 4 5.183 6.652 1.483 106.838 o                                            
-12 17 5 6.467 9.652 1.640 86.737 o                                             
-12 17 6 1.591 1.702 1.726 84.198 o                                             
-12 17 7 23.809 23.122 2.070 50.220 o                                           
-12 17 8 0.095 0.141 1.681 90.229 o                                             
-12 17 9 0.000 -1.840 1.919 69.354 o                                            
-12 17 10 0.039 1.178 1.995 63.911 o                                            
-12 17 11 0.807 3.010 2.137 55.288 o                                            
-12 18 1 7.923 6.571 2.342 44.509 o                                             
-12 18 2 0.537 0.003 1.601 99.166 o                                             
-12 18 3 7.570 7.835 1.622 88.354 o                                             
-12 18 4 25.773 25.077 1.843 59.897 o                                           
-12 18 5 102.755 98.597 3.146 19.147 o                                          
-12 18 6 12.589 13.614 1.655 80.332 o                                           
-12 18 7 0.384 -1.314 1.860 73.668 o                                            
-12 18 8 8.552 9.040 2.191 50.094 o                                             
-12 18 9 15.586 16.488 2.550 36.262 o                                           
-12 19 1 6.159 4.998 1.706 82.237 o                                             
-12 19 2 15.519 16.566 1.774 69.300 o                                           
-12 19 3 1.871 1.360 1.623 94.860 o                                             
-12 19 4 1.101 0.858 1.474 115.729 o                                            
-12 19 5 1.138 -1.464 1.464 117.720 o                                           
-12 19 6 0.002 0.138 1.315 147.573 o                                            
-12 19 7 0.265 1.464 2.422 43.369 o                                             
-12 20 1 3.131 3.319 1.804 75.963 o                                             
-12 20 2 0.219 0.676 1.532 108.289 o                                            
-12 20 3 0.007 -0.958 1.552 106.005 o                                           
-12 20 4 16.059 16.360 1.579 83.932 o                                           
-11 -24 1 1.367 1.720 1.444 119.587 o                                           
-11 -24 2 0.472 -1.796 3.386 22.256 o                                           
-11 -23 1 1.225 0.044 1.310 146.325 o                                           
-11 -23 2 13.083 12.704 1.378 109.204 o                                         
-11 -23 3 0.041 0.791 1.358 137.825 o                                           
-11 -23 4 6.708 6.826 1.407 115.567 o                                           
-11 -23 5 15.275 15.952 1.315 113.253 o                                         
-11 -23 6 1.611 0.683 2.429 42.950 o                                            
-11 -22 1 0.007 0.302 1.403 129.480 o                                           
-11 -22 2 8.413 8.323 1.395 114.455 o                                           
-11 -22 3 7.893 10.498 1.427 109.503 o                                          
-11 -22 4 4.328 4.870 1.418 118.063 o                                           
-11 -22 5 0.539 1.028 1.293 150.607 o                                           
-11 -22 6 0.068 -1.289 1.289 153.629 o                                          
-11 -22 7 0.060 0.039 1.235 167.122 o                                           
-11 -22 8 0.206 -1.165 1.914 69.590 o                                           
-11 -21 1 4.382 2.620 1.280 144.482 o                                           
-11 -21 2 13.509 16.052 1.463 97.159 o                                          
-11 -21 3 7.993 8.086 1.651 85.169 o                                            
-11 -21 4 5.959 4.906 1.422 115.419 o                                           
-11 -21 5 0.038 -0.472 1.293 152.763 o                                          
-11 -21 6 3.734 3.027 1.281 145.191 o                                           
-11 -21 7 3.742 3.844 1.257 149.542 o                                           
-11 -21 8 1.466 2.705 1.194 171.394 o                                           
-11 -21 9 6.517 4.469 1.341 127.859 o                                           
-11 -21 10 0.867 -0.024 2.337 46.596 o                                          
-11 -20 1 6.874 6.742 1.519 100.589 o                                           
-11 -20 2 0.013 1.520 1.439 122.290 o                                           
-11 -20 3 30.480 34.572 1.768 60.725 o                                          
-11 -20 4 19.800 21.593 1.572 80.742 o                                          
-11 -20 5 0.086 1.439 1.320 144.988 o                                           
-11 -20 6 3.328 5.247 1.335 133.301 o                                           
-11 -20 7 0.931 1.233 1.304 147.115 o                                           
-11 -20 8 9.528 8.573 1.294 128.551 o                                           
-11 -20 9 12.165 10.874 1.440 103.325 o                                         
-11 -20 10 0.005 0.189 1.857 74.028 o                                           
-11 -20 11 0.766 0.173 1.883 71.626 o                                           
-11 -20 12 26.743 24.744 3.583 18.612 o                                         
-11 -19 1 6.291 4.585 1.437 113.104 o                                           
-11 -19 2 7.417 8.238 1.448 108.365 o                                           
-11 -19 3 4.240 2.190 1.350 131.360 o                                           
-11 -19 4 0.026 -0.670 1.354 139.242 o                                          
-11 -19 5 0.258 -1.369 1.369 135.863 o                                          
-11 -19 6 6.772 6.878 1.395 117.306 o                                           
-11 -19 7 1.936 1.970 1.327 139.870 o                                           
-11 -19 8 2.176 2.300 1.315 141.519 o                                           
-11 -19 9 0.880 0.421 1.500 112.304 o                                           
-11 -19 10 0.043 -0.242 1.422 126.161 o                                         
-11 -19 11 3.695 4.421 1.922 66.713 o                                           
-11 -19 12 6.480 7.351 2.031 58.646 o                                           
-11 -19 13 0.258 -0.524 2.222 51.675 o                                          
-11 -18 1 19.706 21.781 2.591 34.491 o                                          
-11 -18 2 26.155 25.818 1.694 68.050 o                                          
-11 -18 3 8.556 9.420 1.503 99.773 o                                            
-11 -18 4 0.607 -0.866 1.335 142.087 o                                          
-11 -18 5 32.561 28.570 1.665 66.679 o                                          
-11 -18 6 10.574 10.095 1.444 104.778 o                                         
-11 -18 7 6.125 7.342 1.484 105.301 o                                           
-11 -18 8 3.335 2.044 1.485 110.921 o                                           
-11 -18 9 3.130 1.613 1.531 104.904 o                                           
-11 -18 10 5.135 6.472 1.566 96.715 o                                           
-11 -18 11 0.051 -1.361 1.694 88.980 o                                          
-11 -18 12 5.540 7.997 2.175 51.611 o                                           
-11 -18 13 1.033 -0.533 2.287 48.593 o                                          
-11 -18 14 0.091 0.042 2.151 55.168 o                                           
-11 -17 1 9.646 8.963 1.498 99.632 o                                            
-11 -17 2 8.817 8.056 1.362 119.051 o                                           
-11 -17 3 13.176 9.477 1.398 108.224 o                                          
-11 -17 4 2.199 1.695 1.242 158.453 o                                           
-11 -17 5 2.692 4.089 1.193 166.947 o                                           
-11 -17 6 14.540 14.368 1.607 83.128 o                                          
-11 -17 7 27.606 28.085 1.612 72.139 o                                          
-11 -17 8 0.399 0.384 1.283 153.892 o                                           
-11 -17 9 2.104 1.584 1.266 153.190 o                                           
-11 -17 10 0.006 0.915 1.261 159.572 o                                          
-11 -17 11 33.806 37.835 1.855 55.121 o                                         
-11 -17 12 23.250 24.466 2.061 50.586 o                                         
-11 -17 13 9.862 8.004 1.702 79.511 o                                           
-11 -17 14 1.086 -1.175 1.780 79.947 o                                          
-11 -17 15 0.530 -0.312 1.752 82.849 o                                          
-11 -16 1 6.067 3.943 1.061 195.345 o                                           
-11 -16 2 1.362 1.101 1.048 223.609 o                                           
-11 -16 3 0.715 -0.081 1.049 228.698 o                                          
-11 -16 4 13.800 13.657 1.228 129.424 o                                         
-11 -16 5 51.715 52.459 2.277 36.756 o                                          
-11 -16 6 41.011 40.437 1.668 61.288 o                                          
-11 -16 7 2.522 2.423 1.182 172.382 o                                           
-11 -16 8 9.531 9.064 1.185 148.196 o                                           
-11 -16 9 24.135 23.955 1.436 88.699 o                                          
-11 -16 10 55.536 56.577 1.907 46.166 o                                         
-11 -16 11 3.696 3.550 1.166 172.081 o                                          
-11 -16 12 3.515 2.376 1.711 84.195 o                                           
-11 -16 13 3.951 2.489 1.724 82.656 o                                           
-11 -16 14 0.216 -0.457 1.810 77.846 o                                          
-11 -16 15 3.238 2.161 1.748 81.019 o                                           
-11 -16 16 1.086 0.931 1.847 74.070 o                                           
-11 -15 1 19.211 15.961 1.218 121.757 o                                         
-11 -15 2 8.993 7.521 1.091 172.826 o                                           
-11 -15 3 9.675 9.157 1.251 135.235 o                                           
-11 -15 4 45.411 40.501 1.725 57.242 o                                          
-11 -15 5 30.790 31.326 1.976 51.552 o                                          
-11 -15 6 20.198 19.710 1.323 105.067 o                                         
-11 -15 7 3.042 3.961 1.054 208.534 o                                           
-11 -15 8 68.336 65.319 1.922 42.724 o                                          
-11 -15 9 0.004 -0.215 1.185 181.885 o                                          
-11 -15 10 0.844 0.577 1.214 170.271 o                                          
-11 -15 11 8.557 8.224 1.226 142.796 o                                          
-11 -15 12 1.070 -1.259 1.457 119.004 o                                         
-11 -15 13 0.958 0.543 1.584 100.631 o                                          
-11 -15 14 8.378 6.921 1.700 80.858 o                                           
-11 -15 15 0.098 0.119 1.665 92.051 o                                           
-11 -15 16 11.563 11.869 2.624 35.068 o                                         
-11 -15 17 8.435 8.768 2.252 47.631 o                                           
-11 -14 1 43.209 40.127 1.480 70.507 o                                          
-11 -14 2 28.743 28.161 2.121 46.726 o                                          
-11 -14 3 14.836 13.930 1.240 125.766 o                                         
-11 -14 4 4.720 5.437 1.154 170.172 o                                           
-11 -14 5 7.089 5.499 1.128 170.933 o                                           
-11 -14 6 43.611 41.588 1.857 52.078 o                                          
-11 -14 7 2.916 1.344 1.078 205.414 o                                           
-11 -14 8 0.025 0.083 1.069 222.964 o                                           
-11 -14 9 3.397 4.501 1.180 167.974 o                                           
-11 -14 10 92.849 93.093 2.891 22.188 o                                         
-11 -14 11 82.741 86.342 2.369 30.190 o                                         
-11 -14 12 1.762 -0.125 1.526 107.755 o                                         
-11 -14 13 1.712 0.763 1.597 98.274 o                                           
-11 -14 14 5.259 7.377 1.806 73.748 o                                           
-11 -14 15 0.012 0.889 1.773 80.966 o                                           
-11 -14 16 1.305 0.692 1.739 83.457 o                                           
-11 -14 17 4.309 2.832 1.574 97.990 o                                           
-11 -14 18 30.429 30.397 2.356 38.795 o                                         
-11 -13 1 2.213 0.283 1.018 234.341 o                                           
-11 -13 2 44.126 44.156 1.640 61.013 o                                          
-11 -13 3 153.389 159.229 3.659 13.689 o                                        
-11 -13 4 118.118 122.226 2.920 20.300 o                                        
-11 -13 5 119.532 123.562 3.069 18.894 o                                        
-11 -13 6 7.712 7.529 1.029 193.818 o                                           
-11 -13 7 0.473 0.528 0.980 261.368 o                                           
-11 -13 8 284.097 288.508 5.185 6.984 o                                         
-11 -13 9 121.079 121.253 2.908 20.329 o                                        
-11 -13 10 0.851 1.687 1.025 234.559 o                                          
-11 -13 11 63.678 64.927 2.094 38.930 o                                         
-11 -13 12 32.770 34.332 1.831 56.971 o                                         
-11 -13 13 0.355 -1.633 1.633 95.477 o                                          
-11 -13 14 6.896 10.217 2.432 41.295 o                                          
-11 -13 15 20.555 19.608 2.196 46.365 o                                         
-11 -13 16 10.504 10.366 1.692 79.400 o                                         
-11 -13 17 20.822 21.307 1.843 62.172 o                                         
-11 -13 18 0.008 -0.523 2.025 62.302 o                                          
-11 -12 1 65.563 62.260 1.910 43.770 o                                          
-11 -12 2 69.877 65.236 1.987 40.774 o                                          
-11 -12 3 0.802 2.221 0.995 247.182 o                                           
-11 -12 4 75.730 77.801 1.951 39.907 o                                          
-11 -12 5 8.909 8.874 1.011 192.889 o                                           
-11 -12 6 20.000 20.925 1.091 135.972 o                                         
-11 -12 7 245.527 252.103 5.059 7.513 o                                         
-11 -12 8 37.787 39.115 1.415 77.408 o                                          
-11 -12 9 1.834 0.709 0.987 249.459 o                                           
-11 -12 10 9.399 9.509 1.128 160.309 o                                          
-11 -12 11 0.004 -1.094 1.152 192.325 o                                         
-11 -12 12 6.209 7.412 1.488 104.776 o                                          
-11 -12 13 21.757 21.538 1.735 68.185 o                                         
-11 -12 14 0.378 -1.466 1.621 96.812 o                                          
-11 -12 15 22.944 25.015 3.705 17.576 o                                         
-11 -12 16 17.952 19.793 1.962 56.992 o                                         
-11 -12 17 11.033 11.575 2.063 55.082 o                                         
-11 -12 18 3.394 2.869 1.800 76.276 o                                           
-11 -12 19 3.916 1.284 1.993 62.693 o                                           
-11 -11 1 45.029 44.328 1.506 67.430 o                                          
-11 -11 2 19.678 20.027 1.064 141.610 o                                         
-11 -11 3 11.283 10.934 0.984 189.724 o                                         
-11 -11 4 51.222 47.870 1.839 50.264 o                                          
-11 -11 5 86.109 89.133 2.202 32.731 o                                          
-11 -11 6 4.849 3.058 1.009 219.897 o                                           
-11 -11 7 94.991 92.561 2.200 31.789 o                                          
-11 -11 8 3.510 3.314 1.150 177.356 o                                           
-11 -11 9 228.904 235.448 4.461 9.206 o                                         
-11 -11 10 74.323 74.457 1.929 40.898 o                                         
-11 -11 11 0.440 -0.466 1.086 214.633 o                                         
-11 -11 12 1.677 1.818 1.263 154.529 o                                          
-11 -11 13 21.345 23.188 2.334 41.232 o                                         
-11 -11 14 3.558 3.854 1.715 83.311 o                                           
-11 -11 15 2.200 1.338 1.768 80.078 o                                           
-11 -11 16 19.968 18.641 1.955 56.945 o                                         
-11 -11 17 77.637 85.002 3.209 19.625 o                                         
-11 -11 18 3.310 3.543 1.624 92.748 o                                           
-11 -11 19 26.181 24.355 2.060 49.987 o                                         
-11 -11 20 1.760 3.071 3.155 25.458 o                                           
-11 -10 1 323.719 333.415 6.170 5.195 o                                         
-11 -10 2 402.627 419.343 7.030 4.037 o                                         
-11 -10 3 158.011 152.181 3.184 16.554 o                                        
-11 -10 4 131.851 135.513 3.160 17.611 o                                        
-11 -10 5 202.198 205.490 4.093 10.799 o                                        
-11 -10 6 109.950 111.904 2.558 24.805 o                                        
-11 -10 7 457.785 460.261 8.766 2.764 o                                         
-11 -10 8 215.218 213.022 4.439 9.467 o                                         
-11 -10 9 48.262 49.058 1.888 49.024 o                                          
-11 -10 10 174.654 175.688 4.684 9.160 o                                        
-11 -10 11 52.927 50.223 2.049 42.838 o                                         
-11 -10 12 19.089 18.221 1.350 103.843 o                                        
-11 -10 13 32.694 30.924 1.792 59.405 o                                         
-11 -10 14 103.001 101.294 4.887 9.334 o                                        
-11 -10 15 48.431 53.131 2.353 35.319 o                                         
-11 -10 16 1.959 1.152 1.530 106.519 o                                          
-11 -10 17 21.311 21.954 1.938 56.907 o                                         
-11 -10 18 21.795 22.798 1.880 59.583 o                                         
-11 -10 19 20.553 22.387 2.882 28.308 o                                         
-11 -10 20 4.089 5.003 1.968 63.515 o                                           
-11 -9 1 63.480 62.556 2.008 41.370 o                                           
-11 -9 2 29.596 30.619 1.008 125.704 o                                          
-11 -9 3 91.320 92.973 2.362 29.374 o                                           
-11 -9 4 14.112 16.274 1.065 155.941 o                                          
-11 -9 5 11.334 11.136 1.023 178.845 o                                          
-11 -9 6 203.108 204.255 4.093 10.797 o                                         
-11 -9 7 115.330 119.124 2.921 20.454 o                                         
-11 -9 8 0.045 0.843 1.019 243.369 o                                            
-11 -9 9 23.286 20.390 1.268 108.007 o                                          
-11 -9 10 0.036 0.784 1.391 131.367 o                                           
-11 -9 11 6.421 5.149 1.471 107.839 o                                           
-11 -9 12 16.850 15.491 1.352 107.131 o                                         
-11 -9 13 34.963 36.233 1.865 54.593 o                                          
-11 -9 14 26.281 24.190 1.707 67.551 o                                          
-11 -9 15 29.051 30.989 1.916 54.576 o                                          
-11 -9 16 49.023 52.465 3.570 17.682 o                                          
-11 -9 17 24.382 26.749 2.005 52.419 o                                          
-11 -9 18 13.480 11.138 1.663 79.937 o                                          
-11 -9 19 10.262 11.553 1.977 59.778 o                                          
-11 -9 20 23.969 21.373 2.143 47.501 o                                          
-11 -8 1 5.508 5.550 0.695 381.009 o                                            
-11 -8 2 0.471 0.379 0.714 486.049 o                                            
-11 -8 3 197.379 199.146 3.725 12.403 o                                         
-11 -8 4 96.100 100.097 1.996 35.047 o                                          
-11 -8 5 43.584 43.969 1.326 78.826 o                                           
-11 -8 6 219.473 218.596 4.519 9.167 o                                          
-11 -8 7 68.558 68.562 2.252 34.526 o                                           
-11 -8 8 165.045 162.720 3.860 12.476 o                                         
-11 -8 9 59.101 56.809 2.570 29.746 o                                           
-11 -8 10 0.092 -0.304 1.258 161.263 o                                          
-11 -8 11 18.331 19.080 1.417 96.793 o                                          
-11 -8 12 23.269 20.692 1.485 86.089 o                                          
-11 -8 13 15.482 14.366 1.498 92.678 o                                          
-11 -8 14 0.016 -1.418 1.418 126.919 o                                          
-11 -8 15 134.511 138.492 3.765 13.598 o                                        
-11 -8 16 65.494 66.645 2.608 28.257 o                                          
-11 -8 17 0.709 -0.996 1.635 94.925 o                                           
-11 -8 18 22.007 25.499 3.057 25.205 o                                          
-11 -8 19 7.236 9.078 1.926 64.229 o                                            
-11 -8 20 9.789 12.195 1.916 63.370 o                                           
-11 -8 21 1.027 1.223 2.003 63.059 o                                            
-11 -7 1 354.956 355.079 6.011 5.301 o                                          
-11 -7 2 291.683 292.305 5.040 7.235 o                                          
-11 -7 3 216.399 221.604 4.005 10.895 o                                         
-11 -7 4 1055.340 1051.380 15.528 0.922 o                                       
-11 -7 5 424.067 431.145 8.049 3.223 o                                          
-11 -7 6 231.765 223.470 4.961 7.888 o                                          
-11 -7 7 673.074 675.859 13.565 1.235 o                                         
-11 -7 8 227.948 229.644 5.776 6.211 o                                          
-11 -7 9 123.355 118.063 3.390 16.355 o                                         
-11 -7 10 116.256 118.084 3.377 16.622 o                                        
-11 -7 11 159.781 167.853 3.902 12.314 o                                        
-11 -7 12 164.780 169.768 4.369 10.327 o                                        
-11 -7 13 97.723 98.422 2.992 20.804 o                                          
-11 -7 14 60.949 57.771 2.246 36.103 o                                          
-11 -7 15 6.106 4.160 1.504 104.313 o                                           
-11 -7 16 120.664 121.287 3.685 14.445 o                                        
-11 -7 17 19.335 18.872 1.647 75.936 o                                          
-11 -7 18 15.944 16.390 2.311 43.395 o                                          
-11 -7 19 0.584 -0.599 1.852 74.169 o                                           
-11 -7 20 3.437 3.528 1.536 103.141 o                                           
-11 -7 21 16.271 19.169 2.329 42.511 o                                          
-11 -6 1 22.631 21.679 0.891 164.798 o                                          
-11 -6 2 10.316 9.804 0.711 300.694 o                                           
-11 -6 3 65.753 63.281 1.993 41.358 o                                           
-11 -6 4 0.722 1.368 0.909 297.870 o                                            
-11 -6 5 54.111 52.689 1.404 67.378 o                                           
-11 -6 6 102.775 105.837 2.399 27.533 o                                         
-11 -6 7 2.234 2.818 0.881 297.270 o                                            
-11 -6 8 24.632 21.097 1.296 103.207 o                                          
-11 -6 9 14.046 15.821 1.182 134.812 o                                          
-11 -6 10 3.330 2.740 1.112 190.175 o                                           
-11 -6 11 1.869 1.125 1.135 189.994 o                                           
-11 -6 12 225.289 230.097 5.880 6.041 o                                         
-11 -6 13 36.805 36.997 1.848 54.740 o                                          
-11 -6 14 8.380 8.123 1.928 63.848 o                                            
-11 -6 15 85.028 88.470 3.004 21.377 o                                          
-11 -6 16 72.037 75.674 3.362 18.525 o                                          
-11 -6 17 20.157 19.328 1.990 55.102 o                                          
-11 -6 18 34.030 34.072 2.260 40.769 o                                          
-11 -6 19 29.492 27.748 2.571 33.655 o                                          
-11 -6 20 0.034 0.528 1.529 108.959 o                                           
-11 -6 21 11.161 13.262 2.141 51.215 o                                          
-11 -5 1 73.674 72.841 1.529 52.928 o                                           
-11 -5 2 57.719 57.610 1.607 56.289 o                                           
-11 -5 3 0.382 1.628 0.770 412.122 o                                            
-11 -5 4 120.739 123.262 4.677 9.823 o                                          
-11 -5 5 30.469 28.811 1.057 119.849 o                                          
-11 -5 6 6.910 7.202 0.912 238.608 o                                            
-11 -5 7 40.529 40.318 1.544 67.971 o                                           
-11 -5 8 171.262 171.053 4.003 11.700 o                                         
-11 -5 9 3.851 3.394 1.024 217.394 o                                            
-11 -5 10 29.691 33.300 1.414 83.814 o                                          
-11 -5 11 14.160 12.851 1.293 119.426 o                                         
-11 -5 12 27.577 26.754 1.632 71.119 o                                          
-11 -5 13 1.748 2.312 1.332 138.704 o                                           
-11 -5 14 292.072 299.915 6.965 4.365 o                                         
-11 -5 15 33.383 32.557 1.980 50.620 o                                          
-11 -5 16 0.017 -1.538 1.737 84.647 o                                           
-11 -5 17 12.627 11.542 2.237 47.125 o                                          
-11 -5 18 39.164 39.188 2.666 30.270 o                                          
-11 -5 19 5.611 5.805 1.574 95.671 o                                            
-11 -5 20 1.823 2.777 1.524 106.634 o                                           
-11 -5 21 12.279 9.674 1.857 66.606 o                                           
-11 -5 22 0.552 0.641 4.022 15.771 o                                            
-11 -4 1 678.440 664.561 10.305 1.979 o                                         
-11 -4 2 621.659 630.403 10.396 1.976 o                                         
-11 -4 3 1248.400 1235.490 20.897 0.533 o                                       
-11 -4 4 638.313 643.884 11.010 1.787 o                                         
-11 -4 5 230.521 223.447 4.114 10.354 o                                         
-11 -4 6 1051.040 1048.610 17.692 0.733 o                                       
-11 -4 7 263.806 267.996 5.255 6.976 o                                          
-11 -4 8 96.319 95.255 2.556 26.095 o                                           
-11 -4 9 348.311 364.120 7.705 3.579 o                                          
-11 -4 10 359.502 359.836 7.320 3.883 o                                         
-11 -4 11 298.395 297.907 6.785 4.548 o                                         
-11 -4 12 1.507 1.083 1.112 199.100 o                                           
-11 -4 13 102.566 102.856 3.021 20.260 o                                        
-11 -4 14 100.361 102.983 3.056 19.993 o                                        
-11 -4 15 116.802 130.853 5.272 8.003 o                                         
-11 -4 16 8.678 5.364 2.001 59.916 o                                            
-11 -4 17 39.811 36.013 2.762 28.572 o                                          
-11 -4 18 2.904 2.208 1.622 93.827 o                                            
-11 -4 19 0.660 -0.016 1.592 100.146 o                                          
-11 -4 20 8.785 7.249 1.836 69.934 o                                            
-11 -4 21 0.320 -0.296 1.558 104.871 o                                          
-11 -4 22 4.772 4.846 2.170 52.409 o                                            
-11 -3 1 85.993 85.187 1.710 43.795 o                                           
-11 -3 2 20.760 21.029 1.369 98.967 o                                           
-11 -3 3 7.343 6.978 0.739 322.794 o                                            
-11 -3 4 31.447 34.248 1.117 108.918 o                                          
-11 -3 5 59.435 57.481 1.522 59.277 o                                           
-11 -3 6 3.226 3.390 0.761 369.919 o                                            
-11 -3 7 7.872 8.233 0.754 303.988 o                                            
-11 -3 8 87.126 85.754 2.037 36.020 o                                           
-11 -3 9 1.269 1.910 1.017 235.564 o                                            
-11 -3 10 0.185 0.712 1.063 223.587 o                                           
-11 -3 11 447.849 466.527 9.649 2.354 o                                         
-11 -3 12 56.968 51.145 1.980 44.145 o                                          
-11 -3 13 18.245 16.820 1.595 81.160 o                                          
-11 -3 14 24.798 24.709 2.203 44.854 o                                          
-11 -3 15 42.062 38.150 2.246 39.726 o                                          
-11 -3 16 12.527 13.254 1.762 72.217 o                                          
-11 -3 17 47.008 41.634 2.401 34.996 o                                          
-11 -3 18 22.435 25.443 1.858 60.144 o                                          
-11 -3 19 0.064 -0.415 1.467 118.577 o                                          
-11 -3 20 8.503 7.482 1.695 81.088 o                                            
-11 -3 21 1.126 0.849 1.603 98.010 o                                            
-11 -3 22 3.335 5.052 1.886 69.183 o                                            
-11 -2 1 1.474 1.683 0.629 570.814 o                                            
-11 -2 2 132.726 135.616 2.471 24.005 o                                         
-11 -2 3 43.145 44.828 1.185 88.491 o                                           
-11 -2 4 0.465 1.082 1.020 240.127 o                                            
-11 -2 5 90.232 86.588 1.799 40.825 o                                           
-11 -2 6 48.791 48.332 1.461 67.510 o                                           
-11 -2 7 285.785 275.361 5.101 7.174 o                                          
-11 -2 8 8.410 9.061 0.838 256.796 o                                            
-11 -2 9 1.037 1.987 1.070 214.574 o                                            
-11 -2 10 60.437 58.081 2.282 35.316 o                                          
-11 -2 11 26.814 26.548 1.137 116.090 o                                         
-11 -2 12 0.706 -0.722 1.020 241.711 o                                          
-11 -2 13 268.082 262.796 6.653 4.792 o                                         
-11 -2 14 97.215 94.707 3.936 13.612 o                                          
-11 -2 15 15.375 18.499 1.733 71.729 o                                          
-11 -2 16 46.859 47.672 2.155 40.919 o                                          
-11 -2 17 50.910 50.641 2.206 38.749 o                                          
-11 -2 18 0.002 -0.862 1.415 127.529 o                                          
-11 -2 19 0.245 -1.431 1.566 103.915 o                                          
-11 -2 20 16.835 16.086 1.682 75.309 o                                          
-11 -2 21 6.288 4.953 1.534 100.035 o                                           
-11 -2 22 22.217 24.206 2.047 51.436 o                                          
-11 -1 1 877.746 878.741 13.149 1.260 o                                         
-11 -1 2 433.779 428.345 6.801 4.193 o                                          
-11 -1 3 1105.780 1084.680 16.270 0.846 o                                       
-11 -1 4 384.952 371.930 6.223 4.946 o                                          
-11 -1 5 349.207 343.447 6.265 5.005 o                                          
-11 -1 6 340.525 332.774 5.873 5.558 o                                          
-11 -1 7 212.135 210.415 4.199 10.294 o                                         
-11 -1 8 493.906 490.716 10.379 2.052 o                                         
-11 -1 9 273.697 272.962 5.107 7.223 o                                          
-11 -1 10 136.051 133.999 2.959 19.139 o                                        
-11 -1 11 4.845 4.304 0.880 273.789 o                                           
-11 -1 12 224.026 223.888 4.843 8.226 o                                         
-11 -1 13 107.960 110.997 2.905 21.051 o                                        
-11 -1 14 79.589 74.737 2.656 26.331 o                                          
-11 -1 15 19.861 23.340 2.000 54.190 o                                          
-11 -1 16 21.623 23.916 2.079 50.243 o                                          
-11 -1 17 0.650 0.282 1.411 127.200 o                                           
-11 -1 18 0.005 -1.366 1.543 107.237 o                                          
-11 -1 19 0.040 -0.968 1.560 104.920 o                                          
-11 -1 20 5.180 5.035 1.502 105.040 o                                           
-11 -1 21 9.488 8.643 1.886 66.018 o                                            
-11 -1 22 2.157 4.042 1.725 83.171 o                                            
-11 0 1 8.440 7.275 0.640 374.150 o                                             
-11 0 2 62.841 59.886 1.721 50.491 o                                            
-11 0 3 40.791 39.963 1.207 90.202 o                                            
-11 0 4 4.524 3.954 1.364 127.281 o                                             
-11 0 5 13.456 8.769 0.913 206.544 o                                            
-11 0 6 210.397 214.798 4.430 9.526 o                                           
-11 0 7 148.293 142.718 2.696 20.871 o                                          
-11 0 8 4.533 4.569 0.764 346.302 o                                             
-11 0 9 19.453 17.412 0.936 168.901 o                                           
-11 0 10 321.166 321.594 5.955 5.508 o                                          
-11 0 11 30.583 26.055 1.233 101.949 o                                          
-11 0 12 113.320 114.915 2.853 21.277 o                                         
-11 0 13 14.340 15.338 1.773 70.167 o                                           
-11 0 14 0.625 0.552 1.331 142.552 o                                            
-11 0 15 0.298 -1.219 1.477 116.678 o                                           
-11 0 16 25.418 24.135 1.789 63.108 o                                           
-11 0 17 15.809 18.863 2.453 38.772 o                                           
-11 0 18 0.137 -0.442 1.532 108.664 o                                           
-11 0 19 0.019 -0.533 1.535 108.420 o                                           
-11 0 20 7.483 6.957 1.573 93.790 o                                             
-11 0 21 6.162 4.742 1.806 73.935 o                                             
-11 0 22 0.180 -0.722 1.765 81.840 o                                            
-11 1 1 52.099 51.585 1.302 73.890 o                                            
-11 1 2 15.116 17.488 0.843 204.423 o                                           
-11 1 3 38.798 37.287 1.343 82.341 o                                            
-11 1 4 30.539 29.867 1.217 101.763 o                                           
-11 1 5 68.183 68.130 1.612 52.011 o                                            
-11 1 6 203.088 197.151 3.566 13.073 o                                          
-11 1 7 14.773 13.395 0.809 223.910 o                                           
-11 1 8 44.694 45.138 1.248 82.996 o                                            
-11 1 9 185.457 184.362 3.390 14.374 o                                          
-11 1 10 30.709 29.973 1.128 110.724 o                                          
-11 1 11 3.812 3.114 0.845 305.914 o                                            
-11 1 12 297.499 306.634 6.047 5.462 o                                          
-11 1 13 243.758 251.173 5.961 5.819 o                                          
-11 1 14 23.035 22.366 1.654 72.763 o                                           
-11 1 15 92.979 93.696 2.977 21.245 o                                           
-11 1 16 19.146 25.003 1.994 54.436 o                                           
-11 1 17 0.184 1.525 1.582 101.187 o                                            
-11 1 18 0.758 1.381 1.622 95.920 o                                             
-11 1 19 22.032 20.005 1.818 63.354 o                                           
-11 1 20 21.195 19.843 2.390 39.805 o                                           
-11 1 21 12.507 14.200 1.924 61.591 o                                           
-11 1 22 23.151 22.593 2.327 41.222 o                                           
-11 2 1 223.664 222.046 4.674 8.684 o                                           
-11 2 2 1229.830 1199.960 20.930 0.533 o                                        
-11 2 3 108.322 110.264 2.249 29.174 o                                          
-11 2 4 20.211 18.605 1.012 151.029 o                                           
-11 2 5 695.121 697.255 11.106 1.738 o                                          
-11 2 6 204.640 207.029 3.486 13.356 o                                          
-11 2 7 249.951 251.075 4.438 9.062 o                                           
-11 2 8 54.389 54.136 1.471 63.766 o                                            
-11 2 9 12.986 10.786 0.879 214.852 o                                           
-11 2 10 21.754 19.658 0.963 155.675 o                                          
-11 2 11 141.056 141.481 2.714 21.017 o                                         
-11 2 12 5.430 4.592 1.027 207.721 o                                            
-11 2 13 198.667 209.245 4.866 8.364 o                                          
-11 2 14 5.510 4.254 1.246 148.122 o                                            
-11 2 15 16.341 16.233 1.420 99.388 o                                           
-11 2 16 4.009 4.141 1.373 126.227 o                                            
-11 2 17 0.473 0.224 1.475 116.620 o                                            
-11 2 18 1.326 1.885 2.087 57.956 o                                             
-11 2 19 3.628 1.527 2.079 57.770 o                                             
-11 2 20 3.074 2.563 2.136 54.788 o                                             
-11 2 21 14.731 20.001 2.236 45.924 o                                           
-11 2 22 16.780 20.606 4.197 14.008 o                                           
-11 3 1 118.290 119.789 2.572 23.991 o                                          
-11 3 2 8.660 8.648 0.778 284.007 o                                             
-11 3 3 138.675 131.441 2.506 23.432 o                                          
-11 3 4 29.405 29.003 1.114 114.284 o                                           
-11 3 5 392.523 393.434 6.688 4.400 o                                           
-11 3 6 150.991 148.022 2.729 20.371 o                                          
-11 3 7 76.052 78.332 1.711 46.162 o                                            
-11 3 8 91.755 85.724 1.825 40.075 o                                            
-11 3 9 56.927 53.862 1.368 67.785 o                                            
-11 3 10 0.241 -0.234 0.758 440.002 o                                           
-11 3 11 115.611 120.289 2.399 26.247 o                                         
-11 3 12 112.653 115.119 2.411 26.438 o                                         
-11 3 13 18.471 19.660 1.306 108.921 o                                          
-11 3 14 26.292 24.303 1.506 81.445 o                                           
-11 3 15 7.098 4.413 1.382 120.393 o                                            
-11 3 16 5.688 4.958 1.368 124.124 o                                            
-11 3 17 1.187 0.957 1.619 96.066 o                                             
-11 3 18 14.375 14.244 2.049 54.526 o                                           
-11 3 19 22.188 22.097 2.760 30.512 o                                           
-11 3 20 12.518 9.975 2.432 40.455 o                                            
-11 3 21 0.245 -0.056 2.211 52.188 o                                            
-11 4 1 43.961 42.333 1.652 60.768 o                                            
-11 4 2 47.495 48.424 1.381 72.400 o                                            
-11 4 3 39.372 37.889 1.754 58.104 o                                            
-11 4 4 13.409 14.398 0.891 202.766 o                                           
-11 4 5 226.230 223.366 3.746 11.784 o                                          
-11 4 6 103.063 100.898 2.042 33.425 o                                          
-11 4 7 18.640 18.032 0.894 179.365 o                                           
-11 4 8 146.624 145.810 2.724 20.626 o                                          
-11 4 9 78.580 79.618 1.714 45.498 o                                            
-11 4 10 63.907 65.456 1.504 57.439 o                                           
-11 4 11 526.514 531.810 8.388 2.893 o                                          
-11 4 12 144.154 147.036 2.891 19.231 o                                         
-11 4 13 25.761 25.717 1.386 91.410 o                                           
-11 4 14 48.596 45.895 1.876 49.701 o                                           
-11 4 15 15.810 17.803 1.539 87.198 o                                           
-11 4 16 4.988 2.966 2.018 60.550 o                                             
-11 4 17 16.845 18.330 2.273 44.393 o                                           
-11 4 18 31.528 30.036 3.806 16.436 o                                           
-11 4 19 23.924 24.751 2.769 30.084 o                                           
-11 4 20 4.208 7.381 2.290 47.087 o                                             
-11 4 21 47.770 44.048 3.894 15.256 o                                           
-11 5 1 334.253 335.710 5.968 5.437 o                                           
-11 5 2 6.125 5.872 0.755 329.324 o                                             
-11 5 3 54.998 52.578 1.358 69.348 o                                            
-11 5 4 579.868 568.749 9.152 2.472 o                                           
-11 5 5 22.461 21.706 0.900 163.394 o                                           
-11 5 6 22.284 24.541 1.068 132.835 o                                           
-11 5 7 1.418 0.882 0.745 428.047 o                                             
-11 5 8 11.264 11.014 0.819 243.287 o                                           
-11 5 9 20.220 18.402 0.952 162.511 o                                           
-11 5 10 6.383 6.428 0.835 279.401 o                                            
-11 5 11 1.469 2.291 0.813 354.421 o                                            
-11 5 12 233.771 235.510 4.125 10.229 o                                         
-11 5 13 33.842 32.682 1.486 76.375 o                                           
-11 5 14 100.752 96.143 3.885 13.835 o                                          
-11 5 15 1.456 2.165 1.692 87.456 o                                             
-11 5 16 4.783 1.835 1.714 83.243 o                                             
-11 5 17 1.046 3.111 1.976 64.400 o                                             
-11 5 18 7.028 11.007 2.083 55.252 o                                            
-11 5 19 0.369 -1.089 2.185 53.391 o                                            
-11 5 20 6.003 9.238 2.273 47.235 o                                             
-11 5 21 1.363 1.981 2.804 32.271 o                                             
-11 6 1 0.586 -0.156 0.843 352.691 o                                            
-11 6 2 567.719 573.429 9.234 2.442 o                                           
-11 6 3 21.555 22.373 0.997 147.289 o                                           
-11 6 4 313.967 315.537 5.293 6.603 o                                           
-11 6 5 140.095 138.443 2.637 21.859 o                                          
-11 6 6 222.765 221.408 3.660 12.200 o                                          
-11 6 7 78.034 78.415 1.703 46.020 o                                            
-11 6 8 1.043 0.604 0.793 387.198 o                                             
-11 6 9 12.452 12.433 0.893 209.440 o                                           
-11 6 10 66.404 68.511 1.620 52.132 o                                           
-11 6 11 179.649 180.965 3.204 15.599 o                                         
-11 6 12 1.739 2.010 0.935 272.643 o                                            
-11 6 13 38.496 36.610 1.716 60.386 o                                           
-11 6 14 0.035 -1.550 1.687 89.744 o                                            
-11 6 15 0.287 -1.663 1.663 92.165 o                                            
-11 6 16 6.657 6.272 1.756 77.272 o                                             
-11 6 17 40.648 38.231 2.411 35.648 o                                           
-11 6 18 4.176 4.393 1.934 65.717 o                                             
-11 6 19 1.569 2.943 1.674 88.986 o                                             
-11 6 20 8.424 10.699 1.791 72.580 o                                            
-11 6 21 19.682 27.506 3.053 25.346 o                                           
-11 7 1 2.241 -0.040 0.870 316.206 o                                            
-11 7 2 34.274 33.487 1.243 94.683 o                                            
-11 7 3 7.290 7.505 0.852 261.715 o                                             
-11 7 4 284.854 277.111 4.725 8.005 o                                           
-11 7 5 68.971 67.076 2.163 36.495 o                                            
-11 7 6 0.387 0.104 0.717 486.909 o                                             
-11 7 7 48.627 49.001 1.259 78.848 o                                            
-11 7 8 77.492 75.793 1.719 45.892 o                                            
-11 7 9 190.862 190.997 3.436 13.968 o                                          
-11 7 10 532.589 537.570 8.971 2.590 o                                          
-11 7 11 26.227 24.273 1.194 111.399 o                                          
-11 7 12 45.453 44.048 1.626 61.271 o                                           
-11 7 13 18.906 19.195 1.428 95.148 o                                           
-11 7 14 26.084 25.067 2.044 50.542 o                                           
-11 7 15 0.738 -0.142 1.642 94.177 o                                            
-11 7 16 38.405 34.720 2.321 38.418 o                                           
-11 7 17 37.770 41.690 2.104 44.392 o                                           
-11 7 18 9.281 9.780 1.610 87.668 o                                             
-11 7 19 6.658 7.976 1.989 60.830 o                                             
-11 7 20 26.913 32.556 2.536 34.479 o                                           
-11 8 1 5.948 4.971 0.928 242.634 o                                             
-11 8 2 87.700 86.019 2.235 32.132 o                                            
-11 8 3 101.008 96.463 2.106 32.699 o                                           
-11 8 4 6.680 6.874 0.704 352.729 o                                             
-11 8 5 3.844 3.746 0.838 306.940 o                                             
-11 8 6 1.414 0.652 0.770 404.047 o                                             
-11 8 7 12.600 12.809 0.828 229.167 o                                           
-11 8 8 34.914 31.933 1.192 99.337 o                                            
-11 8 9 0.430 1.075 0.998 250.721 o                                             
-11 8 10 30.703 28.796 1.292 95.023 o                                           
-11 8 11 13.692 11.932 1.027 170.298 o                                          
-11 8 12 80.492 81.514 2.377 30.429 o                                           
-11 8 13 83.072 87.539 3.939 13.893 o                                           
-11 8 14 2.815 3.758 1.604 95.278 o                                             
-11 8 15 17.975 17.473 1.627 78.525 o                                           
-11 8 16 6.428 6.906 1.678 84.015 o                                             
-11 8 17 28.384 28.973 2.040 49.761 o                                           
-11 8 18 0.574 -0.914 1.560 104.428 o                                           
-11 8 19 5.046 5.022 1.630 90.335 o                                             
-11 8 20 40.103 37.368 4.839 10.319 o                                           
-11 9 1 478.188 477.809 11.058 1.844 o                                          
-11 9 2 22.040 21.277 1.293 105.976 o                                           
-11 9 3 182.524 184.698 3.597 13.334 o                                          
-11 9 4 123.883 127.337 2.818 20.964 o                                          
-11 9 5 283.224 281.163 4.848 7.720 o                                           
-11 9 6 15.167 16.316 1.199 129.983 o                                           
-11 9 7 7.123 6.055 1.054 190.491 o                                             
-11 9 8 0.241 0.419 1.040 233.887 o                                             
-11 9 9 83.273 85.321 2.364 30.270 o                                            
-11 9 10 161.541 159.080 3.501 14.423 o                                         
-11 9 11 2.527 1.845 1.015 230.566 o                                            
-11 9 12 28.767 27.777 1.834 59.004 o                                           
-11 9 13 8.384 9.107 1.489 101.701 o                                            
-11 9 14 4.007 3.207 1.587 96.582 o                                             
-11 9 15 2.579 2.963 1.617 94.380 o                                             
-11 9 16 39.329 44.869 2.343 37.081 o                                           
-11 9 17 0.476 0.564 1.598 99.369 o                                             
-11 9 18 13.681 14.535 1.659 79.137 o                                           
-11 9 19 16.715 18.943 2.816 29.968 o                                           
-11 9 20 2.152 4.491 2.544 38.860 o                                             
-11 10 1 2.234 0.926 1.088 205.087 o                                            
-11 10 2 25.878 24.869 1.388 91.418 o                                           
-11 10 3 135.721 135.677 3.391 15.860 o                                         
-11 10 4 37.722 33.947 1.993 49.027 o                                           
-11 10 5 0.323 0.923 0.855 340.957 o                                            
-11 10 6 25.435 25.375 1.234 107.068 o                                          
-11 10 7 1.400 -0.883 0.970 262.764 o                                           
-11 10 8 143.906 140.135 3.365 15.800 o                                         
-11 10 9 224.859 226.005 4.862 8.165 o                                          
-11 10 10 30.592 32.379 1.577 72.064 o                                          
-11 10 11 16.649 15.943 1.200 127.866 o                                         
-11 10 12 14.700 14.424 1.438 99.586 o                                          
-11 10 13 6.836 8.988 1.746 77.255 o                                            
-11 10 14 0.996 2.476 1.585 99.688 o                                            
-11 10 15 22.721 22.117 1.897 58.550 o                                          
-11 10 16 26.267 25.504 2.707 31.104 o                                          
-11 10 17 0.083 0.205 1.561 104.585 o                                           
-11 10 18 9.680 10.230 1.834 69.057 o                                           
-11 10 19 1.112 2.764 2.138 55.204 o                                            
-11 11 1 0.273 -0.025 1.110 206.231 o                                           
-11 11 2 1.190 0.156 1.273 154.950 o                                            
-11 11 3 6.330 6.456 1.320 130.322 o                                            
-11 11 4 6.181 5.175 1.168 163.438 o                                            
-11 11 5 0.123 -0.853 1.126 200.885 o                                           
-11 11 6 1.841 0.538 0.920 285.782 o                                            
-11 11 7 76.188 74.125 2.046 37.858 o                                           
-11 11 8 6.100 6.008 1.149 167.319 o                                            
-11 11 9 17.220 18.967 1.348 105.525 o                                          
-11 11 10 35.706 35.478 1.521 72.528 o                                          
-11 11 11 22.535 25.099 1.696 69.574 o                                          
-11 11 12 50.837 51.664 2.046 43.133 o                                          
-11 11 13 7.952 6.874 1.437 109.941 o                                           
-11 11 14 44.820 36.937 2.762 28.196 o                                          
-11 11 15 19.887 24.133 1.842 62.034 o                                          
-11 11 16 6.662 8.138 1.544 97.204 o                                            
-11 11 17 0.253 0.694 1.599 99.363 o                                            
-11 11 18 13.430 16.119 2.038 55.062 o                                          
-11 12 1 43.622 48.316 2.066 44.016 o                                           
-11 12 2 83.733 80.028 2.384 30.115 o                                           
-11 12 3 88.876 91.033 2.770 23.842 o                                           
-11 12 4 192.592 192.700 4.725 8.848 o                                          
-11 12 5 1.424 1.456 1.133 191.520 o                                            
-11 12 6 0.405 -0.239 1.388 131.887 o                                           
-11 12 7 7.191 7.915 1.368 120.261 o                                            
-11 12 8 120.002 126.175 3.398 16.279 o                                         
-11 12 9 80.863 85.211 2.485 28.480 o                                           
-11 12 10 4.208 3.617 1.169 170.080 o                                           
-11 12 11 24.336 26.891 2.236 43.622 o                                          
-11 12 12 17.764 20.680 1.542 84.723 o                                          
-11 12 13 0.175 -1.411 1.411 127.927 o                                          
-11 12 14 0.733 1.382 1.534 107.017 o                                           
-11 12 15 27.004 26.785 2.081 48.712 o                                          
-11 12 16 0.626 3.240 1.628 94.502 o                                            
-11 12 17 23.568 20.891 2.458 37.505 o                                          
-11 12 18 4.851 6.710 2.610 36.501 o                                            
-11 13 1 5.672 6.489 1.373 122.348 o                                            
-11 13 2 32.279 34.587 1.688 64.354 o                                           
-11 13 3 49.366 49.834 2.512 31.955 o                                           
-11 13 4 4.829 4.292 1.688 84.969 o                                             
-11 13 5 19.581 17.338 1.665 74.867 o                                           
-11 13 6 27.772 25.136 1.667 69.219 o                                           
-11 13 7 26.754 27.575 1.796 61.678 o                                           
-11 13 8 56.355 62.005 2.642 28.516 o                                           
-11 13 9 61.037 57.747 2.262 35.718 o                                           
-11 13 10 2.671 3.207 1.328 137.281 o                                           
-11 13 11 2.154 0.884 1.407 125.233 o                                           
-11 13 12 0.107 0.878 1.556 104.983 o                                           
-11 13 13 0.055 0.809 1.718 86.199 o                                            
-11 13 14 6.236 6.957 2.385 43.219 o                                            
-11 13 15 5.169 9.571 2.180 51.317 o                                            
-11 13 16 1.923 2.187 2.015 61.846 o                                            
-11 13 17 2.829 1.960 2.379 44.438 o                                            
-11 14 1 0.665 1.102 1.402 128.085 o                                            
-11 14 2 0.178 -0.544 1.522 110.080 o                                           
-11 14 3 2.962 1.971 1.378 128.426 o                                            
-11 14 4 24.894 25.838 1.807 61.977 o                                           
-11 14 5 12.729 11.192 1.613 84.701 o                                           
-11 14 6 5.830 5.467 1.549 98.499 o                                             
-11 14 7 2.523 3.549 1.459 114.788 o                                            
-11 14 8 1.737 0.655 1.455 117.980 o                                            
-11 14 9 18.832 21.718 1.572 81.282 o                                           
-11 14 10 5.362 3.255 1.419 117.578 o                                           
-11 14 11 39.086 44.622 2.808 27.538 o                                          
-11 14 12 10.983 11.640 2.074 54.556 o                                          
-11 14 13 62.639 67.000 3.505 17.660 o                                          
-11 14 14 11.498 11.717 2.392 41.759 o                                          
-11 14 15 0.054 0.603 2.122 56.627 o                                            
-11 14 16 2.869 4.792 2.590 37.411 o                                            
-11 15 1 27.701 26.605 1.997 51.944 o                                           
-11 15 2 47.090 47.959 2.056 43.776 o                                           
-11 15 3 64.177 63.527 2.337 33.472 o                                           
-11 15 4 1.763 -0.305 1.412 125.611 o                                           
-11 15 5 0.147 1.401 1.506 111.721 o                                            
-11 15 6 5.471 4.586 1.557 98.222 o                                             
-11 15 7 61.441 65.596 2.757 26.238 o                                           
-11 15 8 26.542 25.720 1.893 57.094 o                                           
-11 15 9 8.027 7.679 1.354 121.524 o                                            
-11 15 10 10.722 11.750 1.688 79.167 o                                          
-11 15 11 7.441 9.506 2.126 53.240 o                                            
-11 15 12 3.351 2.526 2.339 45.809 o                                            
-11 15 13 2.869 1.601 1.967 64.636 o                                            
-11 15 14 17.168 19.131 3.080 25.309 o                                          
-11 15 15 7.223 8.069 3.001 27.582 o                                            
-11 16 1 20.306 21.292 1.896 59.457 o                                           
-11 16 2 28.383 26.945 2.103 47.550 o                                           
-11 16 3 10.704 10.223 1.484 99.780 o                                           
-11 16 4 8.959 9.815 1.491 100.637 o                                            
-11 16 5 21.311 20.569 1.651 74.205 o                                           
-11 16 6 4.205 3.147 1.488 108.972 o                                            
-11 16 7 12.019 8.523 1.617 85.639 o                                            
-11 16 8 26.522 24.927 1.938 55.068 o                                           
-11 16 9 8.045 5.640 1.631 87.856 o                                             
-11 16 10 1.364 1.922 2.022 61.664 o                                            
-11 16 11 0.229 0.519 1.962 66.150 o                                            
-11 16 12 0.679 0.508 1.927 68.382 o                                            
-11 16 13 0.839 2.399 1.990 63.758 o                                            
-11 16 14 0.247 -1.931 2.498 40.884 o                                           
-11 17 1 0.002 -0.684 1.819 77.193 o                                            
-11 17 2 6.545 8.955 1.786 74.254 o                                             
-11 17 3 31.817 33.266 1.830 57.471 o                                           
-11 17 4 2.003 1.662 1.429 121.243 o                                            
-11 17 5 0.051 -0.718 1.536 108.216 o                                           
-11 17 6 22.367 23.895 2.045 51.502 o                                           
-11 17 7 6.721 2.689 1.849 70.925 o                                             
-11 17 8 1.223 3.248 1.746 81.992 o                                             
-11 17 9 8.030 8.733 1.863 68.109 o                                             
-11 17 10 22.591 26.207 2.496 36.293 o                                          
-11 17 11 11.708 12.859 2.117 52.214 o                                          
-11 17 12 36.601 39.685 3.314 20.833 o                                          
-11 17 13 1.870 3.540 3.021 27.739 o                                            
-11 18 1 12.918 13.023 2.057 54.672 o                                           
-11 18 2 7.394 8.637 1.750 76.778 o                                             
-11 18 3 0.559 0.507 1.549 105.678 o                                            
-11 18 4 0.209 -0.083 1.586 101.330 o                                           
-11 18 5 1.644 0.801 1.542 105.403 o                                            
-11 18 6 6.072 3.613 1.536 100.597 o                                            
-11 18 7 11.375 11.806 1.832 68.168 o                                           
-11 18 8 11.805 11.953 2.249 46.785 o                                           
-11 18 9 0.011 -1.772 1.772 81.321 o                                            
-11 18 10 0.209 -0.032 1.940 67.792 o                                           
-11 18 11 4.930 6.671 2.503 39.587 o                                            
-11 19 1 2.537 1.877 1.724 83.686 o                                             
-11 19 2 6.065 4.958 1.607 92.010 o                                             
-11 19 3 5.420 4.802 1.659 87.215 o                                             
-11 19 4 3.967 1.399 1.548 102.135 o                                            
-11 19 5 5.061 4.524 1.649 88.556 o                                             
-11 19 6 0.227 0.548 1.598 99.614 o                                             
-11 19 7 2.642 1.644 1.804 76.623 o                                             
-11 19 8 0.219 -0.690 1.703 87.879 o                                            
-11 19 9 0.536 0.605 1.960 66.138 o                                             
-11 20 1 7.524 5.262 1.673 84.324 o                                             
-11 20 2 4.647 2.238 1.564 99.163 o                                             
-11 20 3 0.806 1.700 1.646 93.024 o                                             
-11 20 4 0.980 1.257 1.533 106.954 o                                            
-11 20 5 2.290 1.500 1.559 102.193 o                                            
-11 20 6 9.085 7.287 1.965 61.560 o                                             
-11 20 7 2.183 1.231 2.095 57.344 o                                             
-11 21 1 0.170 -1.333 1.626 96.487 o                                            
-11 21 2 0.578 0.624 1.397 129.430 o                                            
-11 21 3 1.933 3.434 1.606 95.963 o                                             
-11 21 4 1.273 -0.003 1.902 70.011 o                                            
-10 -24 1 1.308 1.686 1.253 157.749 o                                           
-10 -24 2 2.145 2.419 1.223 162.571 o                                           
-10 -24 3 0.475 0.833 1.315 146.037 o                                           
-10 -24 4 6.111 3.988 1.324 131.843 o                                           
-10 -23 1 0.099 -0.532 1.270 158.196 o                                          
-10 -23 2 2.834 4.354 1.342 133.400 o                                           
-10 -23 3 0.028 -0.630 1.418 126.905 o                                          
-10 -23 4 12.010 12.612 1.586 87.168 o                                          
-10 -23 5 2.062 0.929 1.451 118.049 o                                           
-10 -23 6 2.869 2.453 1.360 131.494 o                                           
-10 -23 7 0.186 0.033 1.641 94.652 o                                            
-10 -23 8 0.849 2.270 2.481 41.201 o                                            
-10 -22 1 18.286 13.446 1.642 78.283 o                                          
-10 -22 2 0.855 2.723 1.348 136.743 o                                           
-10 -22 3 0.260 1.780 1.431 123.078 o                                           
-10 -22 4 2.014 2.237 1.347 135.466 o                                           
-10 -22 5 3.530 3.163 1.347 132.332 o                                           
-10 -22 6 0.020 1.024 1.323 144.980 o                                           
-10 -22 7 0.330 0.046 1.203 175.459 o                                           
-10 -22 8 12.844 13.548 1.388 107.737 o                                         
-10 -22 9 0.527 0.031 2.030 61.760 o                                            
-10 -22 10 0.001 0.438 2.547 39.321 o                                           
-10 -21 1 3.082 2.356 1.367 130.037 o                                           
-10 -21 2 20.413 19.591 1.507 86.455 o                                          
-10 -21 3 12.784 12.801 1.525 92.504 o                                          
-10 -21 4 0.296 0.766 1.411 127.332 o                                           
-10 -21 5 11.618 10.496 1.371 112.972 o                                         
-10 -21 6 0.005 -1.299 1.299 151.246 o                                          
-10 -21 7 2.067 1.173 1.261 154.837 o                                           
-10 -21 8 4.545 2.727 1.237 153.519 o                                           
-10 -21 9 8.585 6.150 1.230 143.812 o                                           
-10 -21 10 2.952 4.535 2.024 60.619 o                                           
-10 -21 11 3.644 0.988 2.116 55.875 o                                           
-10 -20 1 2.611 5.097 1.584 97.286 o                                            
-10 -20 2 3.391 3.759 1.371 127.751 o                                           
-10 -20 3 30.213 28.542 1.837 58.321 o                                          
-10 -20 4 1.996 1.103 1.318 142.285 o                                           
-10 -20 5 1.148 0.905 1.345 138.453 o                                           
-10 -20 6 0.476 -0.773 1.344 140.605 o                                          
-10 -20 7 2.990 2.063 1.315 140.397 o                                           
-10 -20 8 0.833 1.859 1.281 152.000 o                                           
-10 -20 9 0.515 1.326 1.265 157.034 o                                           
-10 -20 10 2.056 3.007 1.513 107.727 o                                          
-10 -20 11 1.639 0.530 1.852 73.556 o                                           
-10 -20 12 1.631 1.444 2.096 57.425 o                                           
-10 -20 13 0.947 0.856 2.947 29.304 o                                           
-10 -19 1 2.390 1.687 1.364 132.010 o                                           
-10 -19 2 7.508 7.920 1.348 123.047 o                                           
-10 -19 3 14.240 14.411 1.453 98.419 o                                          
-10 -19 4 10.805 12.743 1.462 101.154 o                                         
-10 -19 5 1.882 1.083 1.358 134.390 o                                           
-10 -19 6 4.663 3.128 1.355 129.214 o                                           
-10 -19 7 39.461 41.328 2.132 43.254 o                                          
-10 -19 8 2.910 3.519 1.374 128.081 o                                           
-10 -19 9 2.000 1.573 1.319 141.622 o                                           
-10 -19 10 1.718 -0.215 1.494 112.479 o                                         
-10 -19 11 20.779 18.298 2.245 44.664 o                                         
-10 -19 12 19.404 20.085 2.228 45.364 o                                         
-10 -19 13 0.115 0.924 2.271 49.394 o                                           
-10 -19 14 0.923 -0.831 2.167 54.127 o                                          
-10 -18 1 25.430 29.929 2.640 32.395 o                                          
-10 -18 2 29.256 25.603 1.516 78.595 o                                          
-10 -18 3 7.748 5.248 1.324 128.463 o                                           
-10 -18 4 23.853 23.362 1.558 79.015 o                                          
-10 -18 5 1.072 0.970 1.335 140.427 o                                           
-10 -18 6 0.015 0.463 1.333 143.168 o                                           
-10 -18 7 8.130 7.444 1.408 113.494 o                                           
-10 -18 8 59.383 61.022 2.363 33.540 o                                          
-10 -18 9 10.028 10.341 1.474 101.487 o                                         
-10 -18 10 0.074 0.732 1.453 120.404 o                                          
-10 -18 11 0.095 0.354 1.969 65.752 o                                           
-10 -18 12 0.010 3.165 1.728 84.503 o                                           
-10 -18 13 16.252 15.003 2.189 47.938 o                                         
-10 -18 14 0.024 -1.702 2.342 46.569 o                                          
-10 -18 15 6.202 3.557 2.158 52.774 o                                           
-10 -17 1 37.226 35.889 1.883 53.295 o                                          
-10 -17 2 2.079 2.991 1.072 207.540 o                                           
-10 -17 3 19.515 18.661 1.199 122.275 o                                         
-10 -17 4 1.055 -0.430 1.068 219.456 o                                          
-10 -17 5 6.927 4.869 1.143 168.318 o                                           
-10 -17 6 10.373 8.775 1.221 139.961 o                                          
-10 -17 7 9.457 9.056 1.312 125.293 o                                           
-10 -17 8 0.411 -0.265 1.275 156.314 o                                          
-10 -17 9 2.423 1.538 1.293 146.329 o                                           
-10 -17 10 37.218 39.220 1.759 58.336 o                                         
-10 -17 11 5.787 6.482 1.244 145.813 o                                          
-10 -17 12 0.042 -0.864 1.501 113.290 o                                         
-10 -17 13 4.798 3.468 1.667 87.304 o                                           
-10 -17 14 0.919 -0.262 1.808 77.608 o                                          
-10 -17 15 0.017 -0.906 1.778 80.771 o                                          
-10 -17 16 14.946 14.588 1.852 64.917 o                                         
-10 -16 1 79.344 82.560 2.663 26.007 o                                          
-10 -16 2 22.998 20.892 1.260 108.975 o                                         
-10 -16 3 44.761 46.448 1.573 63.651 o                                          
-10 -16 4 38.605 36.788 1.576 67.704 o                                          
-10 -16 5 55.103 54.165 1.631 56.545 o                                          
-10 -16 6 29.679 27.891 1.368 89.350 o                                          
-10 -16 7 7.438 9.205 1.228 143.415 o                                           
-10 -16 8 4.747 4.868 1.210 156.996 o                                           
-10 -16 9 1.065 0.435 1.117 200.060 o                                           
-10 -16 10 123.644 126.714 3.075 18.665 o                                       
-10 -16 11 6.355 5.733 1.281 138.015 o                                          
-10 -16 12 2.007 0.136 1.462 116.876 o                                          
-10 -16 13 0.160 -0.798 1.709 87.362 o                                          
-10 -16 14 6.366 8.888 1.896 66.491 o                                           
-10 -16 15 0.142 -1.820 1.827 76.471 o                                          
-10 -16 16 4.373 6.718 1.757 78.326 o                                           
-10 -16 17 22.674 22.357 2.558 34.938 o                                         
-10 -15 1 183.812 181.459 3.904 11.906 o                                        
-10 -15 2 38.490 36.065 1.591 67.036 o                                          
-10 -15 3 2.820 2.054 1.118 190.881 o                                           
-10 -15 4 0.021 -0.834 1.139 196.732 o                                          
-10 -15 5 40.016 41.970 1.699 59.859 o                                          
-10 -15 6 17.566 17.034 1.200 125.868 o                                         
-10 -15 7 72.246 75.578 2.068 37.754 o                                          
-10 -15 8 21.115 17.993 1.257 112.946 o                                         
-10 -15 9 1.219 1.694 1.114 198.271 o                                           
-10 -15 10 9.349 8.607 1.227 140.766 o                                          
-10 -15 11 0.023 0.034 1.180 183.301 o                                          
-10 -15 12 23.726 24.384 1.655 71.900 o                                         
-10 -15 13 3.255 2.271 1.549 102.150 o                                          
-10 -15 14 5.927 5.891 1.680 84.492 o                                           
-10 -15 15 0.060 -0.396 1.583 101.835 o
[truncated: 2,296,027 more chars]
